# Supplementary material for: The E3 ubiquitin ligase mechanism specifying targeted microRNA degradation
Source: Nature. 2026 Mar 18;652(8110):784–93. doi: 10.1038/s41586-026-10232-0 (PMC13083262; doi:10.1038/s41586-026-10232-0)
Supplement: Supplementary file 3 — Supplementary Tables 1–5. [file 41586_2026_10232_MOESM3_ESM.zip]

Archive with 8 entries (6 files):
- 41586_2026_10232_MOESM3_ESM/
- 41586_2026_10232_MOESM3_ESM/2025-07-18813B-s3/
- 41586_2026_10232_MOESM3_ESM/2025-07-18813B-s3/Supplementary_Table_1_RNA_sequences.xlsx
- 41586_2026_10232_MOESM3_ESM/2025-07-18813B-s3/Supplementary_Table_2_mutant_variants_revised.xlsx
- 41586_2026_10232_MOESM3_ESM/2025-07-18813B-s3/Supplementary_Table_3_protein_sequences.xlsx
- 41586_2026_10232_MOESM3_ESM/2025-07-18813B-s3/Supplementary_Table_4_oligo_sequences.xlsx
- 41586_2026_10232_MOESM3_ESM/2025-07-18813B-s3/Supplementary_Table_5_sRNA-seq.xlsx
- 41586_2026_10232_MOESM3_ESM/2025-07-18813B-s3/Supplementary_Table_legends.docx
