# Supplementary material for: The E3 ubiquitin ligase mechanism specifying targeted microRNA degradation
Source: Nature. 2026 Mar 18;652(8110):784–93. doi: 10.1038/s41586-026-10232-0 (PMC13083262; doi:10.1038/s41586-026-10232-0)
Supplement: Supplementary file 3 — Supplementary Tables 1–5. [file 41586_2026_10232_MOESM3_ESM.zip › 41586_2026_10232_MOESM3_ESM/2025-07-18813B-s3/Supplementary_Table_1_RNA_sequences.xlsx]

## Sheet: Sheet2
Supplementary Table 1. Sequences of the target RNAs used in this study. The schematics depict the RNA fragments from 5′ to 3′, indicating the degree of pairing to the miRNA (blue) and the relative lengths of flanking regions (purple, yellow, or green).
Name	Length (nt)	Schematic	Sequence	Figure reference(s)	Notes
CYRANO, trigger	120		gggacaaauguuacaaguuguuuaagAACAACAAAAUCACcaauGUCUUCCauuuugagauguguauaguuuuguaagcauuagugcuugguagcauauuguagugccauguuagaaaaa	Fig 1c,d,f; Fig 3f; Ext Fig 1c,e,i; Ext Fig 2a–e; Ext Fig 3l,m; Ext Fig 4f,i; Ext Fig 5g,h; Ext Fig 8a,d; Ext Fig 9g	This RNA was used for cryo-EM structure determination.
CYRANO, seed-only	135		gggacaaauguuacaaguuguuuaaguuguuguuuugguaugauGUCUUCCauuuugagauguguauaguuuuguaagcauuagugcuugguagcauauuguagugccauguuagaaaaaaaaaaaaaaaaaaaa	Fig 1c,f; Fig 3f; Ext Fig 1c,e; Ext Fig 2a–d; Ext Fig 9g
CYRANO, trigger	35		uuuuuAACAACAAAAUCACcaauGUCUUCCauuuu	Fig 1e,f; Ext Fig 1d; Ext Fig 2b,e
CYRANO, seed-only	25		uuuuuuuuuuuuuGUCUUCCauuuu	Fig 1e,f; Ext Fig 1d; Ext Fig 2b
CYRANO, trigger, 5′+3′-flanking	85		ggacaaauguuacaaguuguuuaagAACAACAAAAUCACcaauGUCUUCCauuuugagauguguauaguuuuguaagcauuagug	Fig 1f; Fig 3g; Fig 4e; Ext Fig 2a–e; Ext Fig 6d,e; Ext Fig 8d,e; Ext Fig 9b–d,f
CYRANO, seed-only	72		ggacaaauguuacaaguuguuuaaguuguuguuuugguaugauGUCUUCCauuuugagauguguauaguuuu	Fig 1f; Fig 3g; Ext Fig 2b; Ext Fig 6d,e; Ext Fig 8d,e; Ext Fig 9b–d,f
CYRANO, 3′-supplementary	105		gggacaaauguuacaaguuguuuaaguuuuuCAAAAUCuugaauGUCUUCCauuuugagauguguauaguuuuguaagcauuagugcuugguagcauauuguagu	Ext Fig 1c
HSUR1, trigger	33		uuuuuuacUGGAACUUAaauCUGUGAuaauuuu	Ext Fig 1g
HSUR1, seed-only	25		uuuuuuuuuuuuCUGUGAuaauuuu	Ext Fig 1g
HSUR1, trigger	144		gacacuacauauuuauuuauuuauuucuuaguaauguuuacUGGAACUUAaauCUGUGAuaaccuaaacuaaaagucucaaacaacccguuacuugcugaccaauuuuuguagguacuggguguaaauaugaugaccgguacca	Ext Fig 1h,i
HSUR1, seed-only	164		gacacuacauauuuauuuauuuauuucuuaguaauguuuacuuuuuaaaaaauCUGUGAuaaccuaaacuaaaagucucaaacaacccguuacuugcugaccaauuuuuguagguacuggguguaaauaugaugaccgguaccaaaaaaaaaaaaaaaaaaaaa	Ext Fig 1h
CYRANO, trigger	100		ggacaaauguuacaaguuguuuaagAACAACAAAAUCACcaauGUCUUCCauuuugagauguguauaguuuuguaagcauuagugcuugguagcauauug	Ext Fig 2a
CYRANO, trigger	70		ggacaaauguuacaaguuguuuaagAACAACAAAAUCACcaauGUCUUCCauuuugagauguguauaguu	Ext Fig 2a
CYRANO, trigger, 5′-extended	137		gggauaugugcaauagaaauauauauauauauauguauauuuuaauacuuguggacaaauguuacaaguuguuuaagAACAACAAAAUCACcaauGUCUUCCauuuugagauguguauaguuuuguaagcauuagug	Ext Fig 8d
CYRANO, trigger, 5′-flanking	52		ggacaaauguuacaaguuguuuaagAACAACAAAAUCACCaauGUCUUCCau	Fig 4e; Ext Fig 8e
CYRANO, trigger, 3′-flanking	61		gAACAACAAAAUCACcaauGUCUUCCauuuugagauguguauaguuuuguaagcauuagug	Fig 4e; Ext Fig 8e
CYRANO, trigger, no flanking	28		gAACAACAAAAUCACcaauGUCUUCCau	Fig 4e; Ext Fig 2e; Ext Fig 8e–g
CYRANO, trigger	39		guuuaagAACAACAAAAUCACcaauGUCUUCCauuuuga	Ext Fig 8h
CYRANO, seed-only, 5′+3′-flanking	85		ggacaaauguuacaaguuguuuaaguuguuguuuugguaugauGUCUUCCauuuugagauguguauaguuuuguaagcauuagug	Ext Fig 8h
CYRANO, seed-only, 5′-flanking	52		ggacaaauguuacaaguuguuuaaguuguuguuuugguaugauGUCUUCCau	Ext Fig 8h
CYRANO, seed-only, 3′-flanking	61		guuguuguuuugguaugauGUCUUCCauuuugagauguguauaguuuuguaagcauuagug	Ext Fig 8h
CYRANO, seed-only, no flanking	28		guuguuguuuugguaugauGUCUUCCau	Ext Fig 8h
CYRANO, seed-only	39		guuuaaguuguuguuuugguaugauGUCUUCCauuuuga	Fig 4e; Ext Fig 8f,g
CYRANO, trigger, scramble 1	100		gaauguuaucggauuaaugaaacugAACAACAAAAUCACcaauGUCUUCCaugugugcuuguugugaagcuaauaauauguguagguuuguuaucugcac	Ext Fig 2c
CYRANO, trigger, scramble 1	70		gaauguuaucggauuaaugaaacugAACAACAAAAUCACcaauGUCUUCCaugugugcuuguugugaagc	Ext Fig 2c
CYRANO, trigger, scramble 1	85		gaauguuaucggauuaaugaaacugAACAACAAAAUCACcaauGUCUUCCaugugugcuuguugugaagcuaauaauauguguag	Ext Fig 8f
CYRANO, trigger, scramble 1, 5′-flanking	52		gaauguuaucggauuaaugaaacugAACAACAAAAUCACcaauGUCUUCCau	Ext Fig 8f
CYRANO, trigger, scramble 1, 3′-flanking	61		gAACAACAAAAUCACcaauGUCUUCCaugugugcuuguugugaagcuaauaauauguguag	Ext Fig 8f
CYRANO, trigger, scramble 2	100		gaaauauguauauuagcguaguacgAACAACAAAAUCACcaauGUCUUCCaucgaugaguaguuguagcugauuagucaaguuguaguucaaguuuuugu	Ext Fig 2d
CYRANO, trigger, scramble 2	70		gaaauauguauauuagcguaguacgAACAACAAAAUCACcaauGUCUUCCaucgaugaguaguuguagcu	Ext Fig 2d
CYRANO, trigger, scramble 2	85		gaaauauguauauuagcguaguacgAACAACAAAAUCACcaauGUCUUCCaucgaugaguaguuguagcugauuagucaaguugu	Ext Fig 8g
CYRANO, trigger, scramble 2, 5′-flanking	52		gaaauauguauauuagcguaguacgAACAACAAAAUCACcaauGUCUUCCau	Ext Fig 8g
CYRANO, trigger, scramble 2, 3′-flanking	61		gAACAACAAAAUCACcaauGUCUUCCaucgaugaguaguuguagcugauuagucaaguugu	Ext Fig 8g
CYRANO, trigger, internal loop length 0	81		ggacaaauguuacaaguuguuuaagAACAACAAAAUCAC|GUCUUCCauuuugagauguguauaguuuuguaagcauuagug	Ext Fig 9b–d	The vertical bar represents a discontinuity in pairing due to unpaired intervening sequence in the miRNA. See Ext Fig 9a for a more detailed pairing diagram.
CYRANO, trigger, internal loop length 2	83		ggacaaauguuacaaguuguuuaagAACAACAAAAUCACcuGUCUUCCauuuugagauguguauaguuuuguaagcauuagug	Ext Fig 9b–d
CYRANO, trigger, internal loop length 6	87		ggacaaauguuacaaguuguuuaagAACAACAAAAUCACacaauuGUCUUCCauuuugagauguguauaguuuuguaagcauuagug	Ext Fig 9b–d
CYRANO, trigger, internal loop length 8	89		ggacaaauguuacaaguuguuuaagAACAACAAAAUCACaacaauuuGUCUUCCauuuugagauguguauaguuuuguaagcauuagug	Ext Fig 9b–d
CYRANO, trigger, internal loop length 10	91		ggacaaauguuacaaguuguuuaagAACAACAAAAUCACaaacaauuuuGUCUUCCauuuugagauguguauaguuuuguaagcauuagug	Ext Fig 9b–d
CYRANO, fully complementary	100		ggacaaauguuacaaguuguuuaagAACAACAAAAUCACUAGUCUUCCauuuugagauguguauaguuuuguaagcauuagugcuugguagcauauugua	Ext Fig 9f,g
