# Supplementary material for: The E3 ubiquitin ligase mechanism specifying targeted microRNA degradation
Source: Nature. 2026 Mar 18;652(8110):784–93. doi: 10.1038/s41586-026-10232-0 (PMC13083262; doi:10.1038/s41586-026-10232-0)
Supplement: Supplementary file 3 — Supplementary Tables 1–5. [file 41586_2026_10232_MOESM3_ESM.zip › 41586_2026_10232_MOESM3_ESM/2025-07-18813B-s3/Supplementary_Table_5_sRNA-seq.xlsx]

## Sheet: Description of tables
Supplementary Table 5. Processed sRNA-seq data.
Column name	Description
species	A unique identifier for each miRNA length isoform (ex. miR-1-3p_14 for a 14-nt read whose first 13 nucleotides match the first 13 nt of miR-1-3p)
log2FoldChange_species	DESeq-estimated log2 fold change in ZSWIM8 KO vs WT cells for the species
lfcSE_species	DESeq-estimated log2 fold change standard error in ZSWIM8 KO vs WT cells for the species
pvalue_species	DESeq-estimated p-value for the species.
padj_species	DESeq-estimated p-value for the species, adjusted for multiple-hypothesis testing (Benjamini-Hochberg). NA values correspond to miRNAs removed by DESeq2 based on independent filtering or outlier values.
expr_WT_species	Average expression of species in WT cells (in RPM)
strand	Strand of hairpin from which the miRNA was derived (5p or 3p)
miRNA	Name of the miRNA (ex. miR-1-3p)
length	Length of the species (ex. 14)
miRNA_label	An abbreviated miRNA name used for display on the heatmap figures
annotation_species	Is the miRNA (counts aggregated over all length isoforms) potentially sensitive to loss of ZSWIM8? If so, all isoforms derived from that miRNA will have an annotation of "Sensitive miRNA". More information on the criteria used to call miRNAs potentially sensitive can be found in the annotation_summedcounts column. Other possible annotations are "Spike/marker/rRNA" and "None"
log2FoldChange_sub_species	log2FoldChange_species minus the median log2FoldChange of all species with length of 22 nt
log2FoldChange_summedcounts	DESeq-estimated log2 fold change in ZSWIM8 KO vs WT cells for the miRNA, after summing reads associated with all lengths of the miRNA
log2FoldChange_sub_summedcounts	log2FoldChange_summedcounts minus the median log2FoldChange of all species with length of 22 nt
lfcSE_summedcounts	DESeq-estimated log2 fold change standard error in ZSWIM8 KO vs WT cells for the miRNA
pvalue_summedcounts	DESeq-estimated p-value for the miRNA
padj_summedcounts	DESeq-estimated p-value for the miRNA, adjusted for multiple-hypothesis testing (Benjamini-Hochberg). NA values correspond to miRNAs removed by DESeq2 based on independent filtering or outlier values.
expr_WT_summedcounts	Average expression of the miRNA in WT cells (in RPM)
annotation_summedcounts	Four different cutoffs were applied to call miRNAs as ZSWIM8-sensitive (BBUM cutoff) or putative ZSWIM8-sensitive miRNAs (LFC cutoff, passenger cutoff, and annotation cutoff). miRNAs meeting these cutoffs and their associated passenger miRNAs are annotated.

## Sheet: MEF
	species	log2FoldChange_species	lfcSE_species	pvalue_species	padj_species	expr_WT_species	strand	miRNA	length	miRNA_label	annotation_species	log2FoldChange_sub_species	log2FoldChange_summedcounts	log2FoldChange_sub_summedcounts	lfcSE_summedcounts	pvalue_summedcounts	padj_summedcounts	expr_WT_summedcounts	annotation_summedcounts
1	mmu-let-7a-2-3p_21	0.133495	0.416022	0.748299	0.895783	1.03819	3p	mmu-let-7a-2-3p	21	let-7a-2-3p	None	0.223134	-0.336762	-0.247122	0.227552	0.138892	0.498069	6.43662	none
2	mmu-let-7a-2-3p_22	-0.493286	0.264887	0.0625677	0.264532	4.35611	3p	mmu-let-7a-2-3p	22	let-7a-2-3p	None	-0.403647	-0.336762	-0.247122	0.227552	0.138892	0.498069	6.43662	none
3	mmu-let-7a-2-3p_23	-0.863064	0.568521	0.128993	0.396379	0.777327	3p	mmu-let-7a-2-3p	23	let-7a-2-3p	None	-0.773425	-0.336762	-0.247122	0.227552	0.138892	0.498069	6.43662	none
4	mmu-let-7b-3p_16	0.271698	0.765818	0.722753	NA	0.21472	3p	mmu-let-7b-3p	16	let-7b-3p	None	0.361337	-0.398001	-0.308362	0.197274	0.0436429	0.282619	114.884	none
5	mmu-let-7b-3p_20	-0.830838	0.278429	0.00284484	0.0291574	11.0431	3p	mmu-let-7b-3p	20	let-7b-3p	None	-0.741199	-0.398001	-0.308362	0.197274	0.0436429	0.282619	114.884	none
6	mmu-let-7b-3p_21	-0.313691	0.211985	0.138932	0.410249	19.4261	3p	mmu-let-7b-3p	21	let-7b-3p	None	-0.224052	-0.398001	-0.308362	0.197274	0.0436429	0.282619	114.884	none
7	mmu-let-7b-3p_22	-0.371957	0.210347	0.0770112	0.295195	77.5801	3p	mmu-let-7b-3p	22	let-7b-3p	None	-0.282317	-0.398001	-0.308362	0.197274	0.0436429	0.282619	114.884	none
8	mmu-let-7b-3p_23	-0.360566	0.300629	0.230383	0.530985	3.87761	3p	mmu-let-7b-3p	23	let-7b-3p	None	-0.270927	-0.398001	-0.308362	0.197274	0.0436429	0.282619	114.884	none
9	mmu-let-7b-3p_24	-0.43692	0.382953	0.253903	0.562708	1.58453	3p	mmu-let-7b-3p	24	let-7b-3p	None	-0.34728	-0.398001	-0.308362	0.197274	0.0436429	0.282619	114.884	none
10	mmu-let-7b-3p_25	0.40342	0.684527	0.555632	0.796459	0.298027	3p	mmu-let-7b-3p	25	let-7b-3p	None	0.493059	-0.398001	-0.308362	0.197274	0.0436429	0.282619	114.884	none
11	mmu-let-7b-5p|mmu-let-7a-5p|mmu-let-7c-5p_13	-0.300315	0.338697	0.375253	0.670224	2.12355	5p	mmu-let-7b-5p|mmu-let-7a-5p|mmu-let-7c-5p	15 or below	let-7b-5p	None	-0.210676	-0.180009	-0.0903696	0.17455	0.302414	0.674615	69376	none
12	mmu-let-7b-5p|mmu-let-7a-5p|mmu-let-7c-5p_14	-0.0321868	0.262867	0.902546	0.959338	5.44528	5p	mmu-let-7b-5p|mmu-let-7a-5p|mmu-let-7c-5p	15 or below	let-7b-5p	None	0.0574524	-0.180009	-0.0903696	0.17455	0.302414	0.674615	69376	none
13	mmu-let-7b-5p|mmu-let-7a-5p|mmu-let-7c-5p_15	0.273901	0.404769	0.498607	0.758131	1.63877	5p	mmu-let-7b-5p|mmu-let-7a-5p|mmu-let-7c-5p	15 or below	let-7b-5p	None	0.36354	-0.180009	-0.0903696	0.17455	0.302414	0.674615	69376	none
14	mmu-let-7b-5p|mmu-let-7a-5p|mmu-let-7c-5p_16	-0.0281153	0.249073	0.910126	0.961581	7.43727	5p	mmu-let-7b-5p|mmu-let-7a-5p|mmu-let-7c-5p	16	let-7b-5p	None	0.0615239	-0.180009	-0.0903696	0.17455	0.302414	0.674615	69376	none
15	mmu-let-7b-5p|mmu-let-7a-5p|mmu-let-7c-5p_17	0.0101699	0.2278	0.964391	0.984187	13.5203	5p	mmu-let-7b-5p|mmu-let-7a-5p|mmu-let-7c-5p	17	let-7b-5p	None	0.0998091	-0.180009	-0.0903696	0.17455	0.302414	0.674615	69376	none
16	mmu-let-7b-5p|mmu-let-7a-5p|mmu-let-7c-5p_18	-0.068844	0.204252	0.736076	0.892539	139.9	5p	mmu-let-7b-5p|mmu-let-7a-5p|mmu-let-7c-5p	18	let-7b-5p	None	0.0207952	-0.180009	-0.0903696	0.17455	0.302414	0.674615	69376	none
17	mmu-let-7b-5p|mmu-let-7a-5p|mmu-let-7c-5p_19	-0.000362364	0.222528	0.998701	0.999759	135.895	5p	mmu-let-7b-5p|mmu-let-7a-5p|mmu-let-7c-5p	19	let-7b-5p	None	0.0892768	-0.180009	-0.0903696	0.17455	0.302414	0.674615	69376	none
18	mmu-let-7b-5p|mmu-let-7a-5p|mmu-let-7c-5p_20	-0.0157013	0.231906	0.94602	0.974637	1803.85	5p	mmu-let-7b-5p|mmu-let-7a-5p|mmu-let-7c-5p	20	let-7b-5p	None	0.0739379	-0.180009	-0.0903696	0.17455	0.302414	0.674615	69376	none
19	mmu-let-7b-5p|mmu-let-7a-5p|mmu-let-7c-5p_21	-0.00691875	0.2067	0.973298	0.988431	9373.3	5p	mmu-let-7b-5p|mmu-let-7a-5p|mmu-let-7c-5p	21	let-7b-5p	None	0.0827205	-0.180009	-0.0903696	0.17455	0.302414	0.674615	69376	none
20	mmu-let-7b-5p|mmu-let-7a-5p|mmu-let-7c-5p_22	-0.195927	0.190112	0.302733	0.616971	39407.1	5p	mmu-let-7b-5p|mmu-let-7a-5p|mmu-let-7c-5p	22	let-7b-5p	None	-0.106288	-0.180009	-0.0903696	0.17455	0.302414	0.674615	69376	none
21	mmu-let-7b-5p|mmu-let-7a-5p|mmu-let-7c-5p_23	-0.235632	0.202186	0.243849	0.549984	13592.8	5p	mmu-let-7b-5p|mmu-let-7a-5p|mmu-let-7c-5p	23	let-7b-5p	None	-0.145993	-0.180009	-0.0903696	0.17455	0.302414	0.674615	69376	none
22	mmu-let-7b-5p|mmu-let-7a-5p|mmu-let-7c-5p_24	-0.333028	0.218194	0.126936	0.39223	3690.57	5p	mmu-let-7b-5p|mmu-let-7a-5p|mmu-let-7c-5p	24	let-7b-5p	None	-0.243389	-0.180009	-0.0903696	0.17455	0.302414	0.674615	69376	none
23	mmu-let-7b-5p|mmu-let-7a-5p|mmu-let-7c-5p_25	-0.399504	0.22237	0.0724035	0.285078	707.545	5p	mmu-let-7b-5p|mmu-let-7a-5p|mmu-let-7c-5p	25	let-7b-5p	None	-0.309865	-0.180009	-0.0903696	0.17455	0.302414	0.674615	69376	none
24	mmu-let-7b-5p|mmu-let-7a-5p|mmu-let-7c-5p_26	-0.377271	0.233376	0.105969	0.359087	151.041	5p	mmu-let-7b-5p|mmu-let-7a-5p|mmu-let-7c-5p	26	let-7b-5p	None	-0.287632	-0.180009	-0.0903696	0.17455	0.302414	0.674615	69376	none
25	mmu-let-7b-5p|mmu-let-7a-5p|mmu-let-7c-5p_27	-0.359115	0.23333	0.123784	0.386911	45.2076	5p	mmu-let-7b-5p|mmu-let-7a-5p|mmu-let-7c-5p	27 or above	let-7b-5p	None	-0.269475	-0.180009	-0.0903696	0.17455	0.302414	0.674615	69376	none
26	mmu-let-7b-5p|mmu-let-7a-5p|mmu-let-7c-5p_28	-0.321849	0.234029	0.169054	0.452821	14.0857	5p	mmu-let-7b-5p|mmu-let-7a-5p|mmu-let-7c-5p	27 or above	let-7b-5p	None	-0.23221	-0.180009	-0.0903696	0.17455	0.302414	0.674615	69376	none
27	mmu-let-7b-5p|mmu-let-7a-5p|mmu-let-7c-5p_29	-0.503729	0.283447	0.0755423	0.291916	5.67781	5p	mmu-let-7b-5p|mmu-let-7a-5p|mmu-let-7c-5p	27 or above	let-7b-5p	None	-0.41409	-0.180009	-0.0903696	0.17455	0.302414	0.674615	69376	none
28	mmu-let-7b-5p|mmu-let-7a-5p|mmu-let-7c-5p_30	-0.338244	0.322901	0.294861	0.608074	2.49744	5p	mmu-let-7b-5p|mmu-let-7a-5p|mmu-let-7c-5p	27 or above	let-7b-5p	None	-0.248605	-0.180009	-0.0903696	0.17455	0.302414	0.674615	69376	none
29	mmu-let-7b-5p|mmu-let-7a-5p|mmu-let-7c-5p_31	-0.750339	0.397521	0.0590868	0.259199	1.43536	5p	mmu-let-7b-5p|mmu-let-7a-5p|mmu-let-7c-5p	27 or above	let-7b-5p	None	-0.6607	-0.180009	-0.0903696	0.17455	0.302414	0.674615	69376	none
30	mmu-let-7c-1-3p_20	-0.460412	0.798236	0.564083	NA	0.271522	3p	mmu-let-7c-1-3p	20	let-7c-1-3p	None	-0.370773	-0.263457	-0.173818	0.229348	0.250671	0.642175	8.97668	none
31	mmu-let-7c-1-3p_21	-0.476578	0.372627	0.200909	0.494914	2.09872	3p	mmu-let-7c-1-3p	21	let-7c-1-3p	None	-0.386939	-0.263457	-0.173818	0.229348	0.250671	0.642175	8.97668	none
32	mmu-let-7c-1-3p_22	-0.204347	0.25838	0.429017	0.709913	6.06028	3p	mmu-let-7c-1-3p	22	let-7c-1-3p	None	-0.114708	-0.263457	-0.173818	0.229348	0.250671	0.642175	8.97668	none
33	mmu-let-7c-1-3p_23	0.00175158	0.571316	0.997554	0.999759	0.485661	3p	mmu-let-7c-1-3p	23	let-7c-1-3p	None	0.0913908	-0.263457	-0.173818	0.229348	0.250671	0.642175	8.97668	none
34	mmu-let-7c-2-3p|mmu-let-7a-1-3p_16	-0.896362	0.803384	0.264536	0.574427	0.346429	3p	mmu-let-7c-2-3p|mmu-let-7a-1-3p	16	let-7c-2-3p	None	-0.806723	-0.374874	-0.285235	0.191795	0.050635	0.295492	314.953	none
35	mmu-let-7c-2-3p|mmu-let-7a-1-3p_19	-1.19488	0.695828	0.0859406	0.315111	0.516318	3p	mmu-let-7c-2-3p|mmu-let-7a-1-3p	19	let-7c-2-3p	None	-1.10524	-0.374874	-0.285235	0.191795	0.050635	0.295492	314.953	none
36	mmu-let-7c-2-3p|mmu-let-7a-1-3p_20	-0.746137	0.249822	0.00282024	0.0289945	26.1641	3p	mmu-let-7c-2-3p|mmu-let-7a-1-3p	20	let-7c-2-3p	None	-0.656498	-0.374874	-0.285235	0.191795	0.050635	0.295492	314.953	none
37	mmu-let-7c-2-3p|mmu-let-7a-1-3p_21	-0.398795	0.210653	0.0583394	0.257389	54.8839	3p	mmu-let-7c-2-3p|mmu-let-7a-1-3p	21	let-7c-2-3p	None	-0.309156	-0.374874	-0.285235	0.191795	0.050635	0.295492	314.953	none
38	mmu-let-7c-2-3p|mmu-let-7a-1-3p_22	-0.323031	0.204749	0.114636	0.37277	218.929	3p	mmu-let-7c-2-3p|mmu-let-7a-1-3p	22	let-7c-2-3p	None	-0.233392	-0.374874	-0.285235	0.191795	0.050635	0.295492	314.953	none
39	mmu-let-7c-2-3p|mmu-let-7a-1-3p_23	-0.439549	0.242884	0.0703411	0.281618	11.6098	3p	mmu-let-7c-2-3p|mmu-let-7a-1-3p	23	let-7c-2-3p	None	-0.34991	-0.374874	-0.285235	0.191795	0.050635	0.295492	314.953	none
40	mmu-let-7c-2-3p|mmu-let-7a-1-3p_24	-1.03474	0.491684	0.0353373	0.185368	0.960661	3p	mmu-let-7c-2-3p|mmu-let-7a-1-3p	24	let-7c-2-3p	None	-0.945097	-0.374874	-0.285235	0.191795	0.050635	0.295492	314.953	none
41	mmu-let-7d-3p_16	0.457935	0.467873	0.327699	0.635428	0.681321	3p	mmu-let-7d-3p	16	let-7d-3p	None	0.547574	-0.0785469	0.0110923	0.191236	0.681268	0.918988	1053.14	none
42	mmu-let-7d-3p_18	0.238618	0.631196	0.7054	0.879046	0.402793	3p	mmu-let-7d-3p	18	let-7d-3p	None	0.328257	-0.0785469	0.0110923	0.191236	0.681268	0.918988	1053.14	none
43	mmu-let-7d-3p_19	-0.0730797	0.332478	0.826024	0.931199	1.8708	3p	mmu-let-7d-3p	19	let-7d-3p	None	0.0165595	-0.0785469	0.0110923	0.191236	0.681268	0.918988	1053.14	none
44	mmu-let-7d-3p_20	0.0434174	0.20599	0.833064	0.931199	21.4542	3p	mmu-let-7d-3p	20	let-7d-3p	None	0.133057	-0.0785469	0.0110923	0.191236	0.681268	0.918988	1053.14	none
45	mmu-let-7d-3p_21	0.0566444	0.206229	0.783572	0.908779	122.646	3p	mmu-let-7d-3p	21	let-7d-3p	None	0.146284	-0.0785469	0.0110923	0.191236	0.681268	0.918988	1053.14	none
46	mmu-let-7d-3p_22	-0.0984696	0.206557	0.633562	0.840126	872.973	3p	mmu-let-7d-3p	22	let-7d-3p	None	-0.00883036	-0.0785469	0.0110923	0.191236	0.681268	0.918988	1053.14	none
47	mmu-let-7d-3p_23	-0.200681	0.22936	0.381596	0.676116	21.763	3p	mmu-let-7d-3p	23	let-7d-3p	None	-0.111041	-0.0785469	0.0110923	0.191236	0.681268	0.918988	1053.14	none
48	mmu-let-7d-3p_24	-0.223414	0.30265	0.460396	0.727849	5.59991	3p	mmu-let-7d-3p	24	let-7d-3p	None	-0.133775	-0.0785469	0.0110923	0.191236	0.681268	0.918988	1053.14	none
49	mmu-let-7d-3p_25	-0.167709	0.449967	0.709362	0.882054	1.02659	3p	mmu-let-7d-3p	25	let-7d-3p	None	-0.0780695	-0.0785469	0.0110923	0.191236	0.681268	0.918988	1053.14	none
50	mmu-let-7d-5p_14	-0.0348962	0.724411	0.961579	0.983427	0.332704	5p	mmu-let-7d-5p	15 or below	let-7d-5p	None	0.054743	-0.0614566	0.0281826	0.176353	0.727475	0.946735	7828.71	none
51	mmu-let-7d-5p_16	0.148614	0.740049	0.840842	0.933076	0.278966	5p	mmu-let-7d-5p	16	let-7d-5p	None	0.238254	-0.0614566	0.0281826	0.176353	0.727475	0.946735	7828.71	none
52	mmu-let-7d-5p_17	0.500375	0.454116	0.27052	0.580233	0.66665	5p	mmu-let-7d-5p	17	let-7d-5p	None	0.590014	-0.0614566	0.0281826	0.176353	0.727475	0.946735	7828.71	none
53	mmu-let-7d-5p_18	0.465196	0.279341	0.0958466	0.338205	3.60556	5p	mmu-let-7d-5p	18	let-7d-5p	None	0.554835	-0.0614566	0.0281826	0.176353	0.727475	0.946735	7828.71	none
54	mmu-let-7d-5p_19	0.451301	0.250739	0.0718792	0.284392	6.56894	5p	mmu-let-7d-5p	19	let-7d-5p	None	0.54094	-0.0614566	0.0281826	0.176353	0.727475	0.946735	7828.71	none
55	mmu-let-7d-5p_20	0.185289	0.24007	0.440224	0.71706	134.723	5p	mmu-let-7d-5p	20	let-7d-5p	None	0.274928	-0.0614566	0.0281826	0.176353	0.727475	0.946735	7828.71	none
56	mmu-let-7d-5p_21	0.143975	0.218837	0.510598	0.764824	1440.56	5p	mmu-let-7d-5p	21	let-7d-5p	None	0.233614	-0.0614566	0.0281826	0.176353	0.727475	0.946735	7828.71	none
57	mmu-let-7d-5p_22	-0.0968021	0.194257	0.618258	0.829045	4667.48	5p	mmu-let-7d-5p	22	let-7d-5p	None	-0.00716291	-0.0614566	0.0281826	0.176353	0.727475	0.946735	7828.71	none
58	mmu-let-7d-5p_23	-0.178553	0.208237	0.391197	0.684834	1355.81	5p	mmu-let-7d-5p	23	let-7d-5p	None	-0.0889134	-0.0614566	0.0281826	0.176353	0.727475	0.946735	7828.71	none
59	mmu-let-7d-5p_24	-0.335813	0.222283	0.130854	0.398788	165.673	5p	mmu-let-7d-5p	24	let-7d-5p	None	-0.246174	-0.0614566	0.0281826	0.176353	0.727475	0.946735	7828.71	none
60	mmu-let-7d-5p_25	-0.289769	0.220469	0.188734	0.480637	17.9191	5p	mmu-let-7d-5p	25	let-7d-5p	None	-0.20013	-0.0614566	0.0281826	0.176353	0.727475	0.946735	7828.71	none
61	mmu-let-7d-5p_26	-0.386422	0.326287	0.236295	0.539478	2.89409	5p	mmu-let-7d-5p	26	let-7d-5p	None	-0.296782	-0.0614566	0.0281826	0.176353	0.727475	0.946735	7828.71	none
62	mmu-let-7d-5p_27	-0.223771	0.514718	0.663748	0.854307	0.670591	5p	mmu-let-7d-5p	27 or above	let-7d-5p	None	-0.134131	-0.0614566	0.0281826	0.176353	0.727475	0.946735	7828.71	none
63	mmu-let-7e-3p_20	-0.0210657	0.320509	0.947596	0.975415	2.38507	3p	mmu-let-7e-3p	20	let-7e-3p	None	0.0685735	-0.129646	-0.0400063	0.16755	0.439066	0.76464	82.3158	none
64	mmu-let-7e-3p_21	-0.159686	0.20491	0.435803	0.713618	18.7736	3p	mmu-let-7e-3p	21	let-7e-3p	None	-0.0700468	-0.129646	-0.0400063	0.16755	0.439066	0.76464	82.3158	none
65	mmu-let-7e-3p_22	-0.156125	0.196446	0.426762	0.708055	49.2102	3p	mmu-let-7e-3p	22	let-7e-3p	None	-0.0664856	-0.129646	-0.0400063	0.16755	0.439066	0.76464	82.3158	none
66	mmu-let-7e-3p_23	0.0592523	0.222773	0.790258	0.912426	9.26759	3p	mmu-let-7e-3p	23	let-7e-3p	None	0.148891	-0.129646	-0.0400063	0.16755	0.439066	0.76464	82.3158	none
67	mmu-let-7e-3p_24	-0.246924	0.399749	0.536775	0.783029	1.25941	3p	mmu-let-7e-3p	24	let-7e-3p	None	-0.157284	-0.129646	-0.0400063	0.16755	0.439066	0.76464	82.3158	none
68	mmu-let-7e-3p_25	-0.538211	0.606538	0.374891	0.669937	0.508948	3p	mmu-let-7e-3p	25	let-7e-3p	None	-0.448572	-0.129646	-0.0400063	0.16755	0.439066	0.76464	82.3158	none
69	mmu-let-7e-5p|mmu-let-7k_14	1.34374	0.749394	0.0729557	0.285901	0.181427	5p	mmu-let-7e-5p|mmu-let-7k	15 or below	let-7e-5p	None	1.43338	-0.0914669	-0.00182774	0.172747	0.59647	0.896048	10942.4	none
70	mmu-let-7e-5p|mmu-let-7k_15	0.606047	0.644035	0.346696	0.649721	0.365341	5p	mmu-let-7e-5p|mmu-let-7k	15 or below	let-7e-5p	None	0.695686	-0.0914669	-0.00182774	0.172747	0.59647	0.896048	10942.4	none
71	mmu-let-7e-5p|mmu-let-7k_16	0.396336	0.308716	0.199205	0.49445	3.05939	5p	mmu-let-7e-5p|mmu-let-7k	16	let-7e-5p	None	0.485975	-0.0914669	-0.00182774	0.172747	0.59647	0.896048	10942.4	none
72	mmu-let-7e-5p|mmu-let-7k_17	0.0014819	0.247571	0.995224	0.998822	7.35345	5p	mmu-let-7e-5p|mmu-let-7k	17	let-7e-5p	None	0.0911211	-0.0914669	-0.00182774	0.172747	0.59647	0.896048	10942.4	none
73	mmu-let-7e-5p|mmu-let-7k_18	0.133111	0.220636	0.546305	0.790849	50.476	5p	mmu-let-7e-5p|mmu-let-7k	18	let-7e-5p	None	0.22275	-0.0914669	-0.00182774	0.172747	0.59647	0.896048	10942.4	none
74	mmu-let-7e-5p|mmu-let-7k_19	0.433341	0.230632	0.0602539	0.262018	21.2363	5p	mmu-let-7e-5p|mmu-let-7k	19	let-7e-5p	None	0.52298	-0.0914669	-0.00182774	0.172747	0.59647	0.896048	10942.4	none
75	mmu-let-7e-5p|mmu-let-7k_20	0.264844	0.232982	0.255641	0.564175	243.131	5p	mmu-let-7e-5p|mmu-let-7k	20	let-7e-5p	None	0.354483	-0.0914669	-0.00182774	0.172747	0.59647	0.896048	10942.4	none
76	mmu-let-7e-5p|mmu-let-7k_21	0.156362	0.211514	0.459756	0.727849	1938.41	5p	mmu-let-7e-5p|mmu-let-7k	21	let-7e-5p	None	0.246001	-0.0914669	-0.00182774	0.172747	0.59647	0.896048	10942.4	none
77	mmu-let-7e-5p|mmu-let-7k_22	-0.150027	0.188557	0.426231	0.708055	5719.96	5p	mmu-let-7e-5p|mmu-let-7k	22	let-7e-5p	None	-0.0603879	-0.0914669	-0.00182774	0.172747	0.59647	0.896048	10942.4	none
78	mmu-let-7e-5p|mmu-let-7k_23	-0.188904	0.200789	0.346804	0.649721	2292.98	5p	mmu-let-7e-5p|mmu-let-7k	23	let-7e-5p	None	-0.0992645	-0.0914669	-0.00182774	0.172747	0.59647	0.896048	10942.4	none
79	mmu-let-7e-5p|mmu-let-7k_24	-0.269527	0.230853	0.242998	0.548764	545.654	5p	mmu-let-7e-5p|mmu-let-7k	24	let-7e-5p	None	-0.179888	-0.0914669	-0.00182774	0.172747	0.59647	0.896048	10942.4	none
80	mmu-let-7e-5p|mmu-let-7k_25	-0.327947	0.234095	0.16124	0.443144	59.923	5p	mmu-let-7e-5p|mmu-let-7k	25	let-7e-5p	None	-0.238308	-0.0914669	-0.00182774	0.172747	0.59647	0.896048	10942.4	none
81	mmu-let-7e-5p|mmu-let-7k_26	-0.287228	0.257013	0.263754	0.573973	11.183	5p	mmu-let-7e-5p|mmu-let-7k	26	let-7e-5p	None	-0.197589	-0.0914669	-0.00182774	0.172747	0.59647	0.896048	10942.4	none
82	mmu-let-7e-5p|mmu-let-7k_27	-0.28717	0.322902	0.37382	0.669504	2.91206	5p	mmu-let-7e-5p|mmu-let-7k	27 or above	let-7e-5p	None	-0.19753	-0.0914669	-0.00182774	0.172747	0.59647	0.896048	10942.4	none
83	mmu-let-7e-5p|mmu-let-7k_28	-0.488915	0.433059	0.258906	0.567752	1.16881	5p	mmu-let-7e-5p|mmu-let-7k	27 or above	let-7e-5p	None	-0.399276	-0.0914669	-0.00182774	0.172747	0.59647	0.896048	10942.4	none
84	mmu-let-7e-5p|mmu-let-7k_29	0.369278	0.545435	0.498385	0.758131	0.475	5p	mmu-let-7e-5p|mmu-let-7k	27 or above	let-7e-5p	None	0.458917	-0.0914669	-0.00182774	0.172747	0.59647	0.896048	10942.4	none
85	mmu-let-7e-5p|mmu-let-7k_30	0.393038	0.835572	0.638082	NA	0.191137	5p	mmu-let-7e-5p|mmu-let-7k	27 or above	let-7e-5p	None	0.482677	-0.0914669	-0.00182774	0.172747	0.59647	0.896048	10942.4	none
86	mmu-let-7f-1-3p_20	-0.237033	0.304654	0.436544	0.713679	3.40748	3p	mmu-let-7f-1-3p	20	let-7f-1-3p	None	-0.147394	-0.079371	0.0102682	0.232988	0.733355	0.946735	50.1525	none
87	mmu-let-7f-1-3p_21	0.0568844	0.276412	0.836951	0.932534	8.30012	3p	mmu-let-7f-1-3p	21	let-7f-1-3p	None	0.146524	-0.079371	0.0102682	0.232988	0.733355	0.946735	50.1525	none
88	mmu-let-7f-1-3p_22	-0.131204	0.247773	0.596434	0.816572	32.4192	3p	mmu-let-7f-1-3p	22	let-7f-1-3p	None	-0.0415652	-0.079371	0.0102682	0.232988	0.733355	0.946735	50.1525	none
89	mmu-let-7f-1-3p_23	0.0567326	0.321016	0.859722	0.939932	2.97952	3p	mmu-let-7f-1-3p	23	let-7f-1-3p	None	0.146372	-0.079371	0.0102682	0.232988	0.733355	0.946735	50.1525	none
90	mmu-let-7f-1-3p_24	0.0710139	0.332481	0.830868	0.931199	2.02265	3p	mmu-let-7f-1-3p	24	let-7f-1-3p	None	0.160653	-0.079371	0.0102682	0.232988	0.733355	0.946735	50.1525	none
91	mmu-let-7f-1-3p_25	-0.0704791	0.556495	0.899219	0.957834	0.481424	3p	mmu-let-7f-1-3p	25	let-7f-1-3p	None	0.0191601	-0.079371	0.0102682	0.232988	0.733355	0.946735	50.1525	none
92	mmu-let-7f-2-3p_20	-0.814903	0.516042	0.114304	0.372186	0.946852	3p	mmu-let-7f-2-3p	20	let-7f-2-3p	None	-0.725264	-0.297424	-0.207784	0.231709	0.199279	0.577781	39.369	none
93	mmu-let-7f-2-3p_21	-0.462757	0.328028	0.158326	0.437664	4.36128	3p	mmu-let-7f-2-3p	21	let-7f-2-3p	None	-0.373118	-0.297424	-0.207784	0.231709	0.199279	0.577781	39.369	none
94	mmu-let-7f-2-3p_22	-0.291055	0.234965	0.215451	0.511887	32.4165	3p	mmu-let-7f-2-3p	22	let-7f-2-3p	None	-0.201416	-0.297424	-0.207784	0.231709	0.199279	0.577781	39.369	none
95	mmu-let-7f-2-3p_23	0.400847	0.403223	0.32017	0.627817	0.961972	3p	mmu-let-7f-2-3p	23	let-7f-2-3p	None	0.490487	-0.297424	-0.207784	0.231709	0.199279	0.577781	39.369	none
96	mmu-let-7f-2-3p_24	-0.347889	0.687669	0.61293	0.826077	0.34402	3p	mmu-let-7f-2-3p	24	let-7f-2-3p	None	-0.25825	-0.297424	-0.207784	0.231709	0.199279	0.577781	39.369	none
97	mmu-let-7f-5p_13	-0.0193484	0.249933	0.938294	0.971754	7.17558	5p	mmu-let-7f-5p	15 or below	let-7f-5p	None	0.0702908	-0.113848	-0.0242091	0.183102	0.53409	0.840101	22734.4	none
98	mmu-let-7f-5p_14	0.62836	0.454916	0.167197	0.450594	0.723087	5p	mmu-let-7f-5p	15 or below	let-7f-5p	None	0.717999	-0.113848	-0.0242091	0.183102	0.53409	0.840101	22734.4	none
99	mmu-let-7f-5p_15	0.0420155	0.378953	0.911718	0.961663	1.36813	5p	mmu-let-7f-5p	15 or below	let-7f-5p	None	0.131655	-0.113848	-0.0242091	0.183102	0.53409	0.840101	22734.4	none
100	mmu-let-7f-5p_16	0.0629665	0.334075	0.8505	0.936352	4.21815	5p	mmu-let-7f-5p	16	let-7f-5p	None	0.152606	-0.113848	-0.0242091	0.183102	0.53409	0.840101	22734.4	none
101	mmu-let-7f-5p_17	0.032417	0.249686	0.8967	0.956116	8.31366	5p	mmu-let-7f-5p	17	let-7f-5p	None	0.122056	-0.113848	-0.0242091	0.183102	0.53409	0.840101	22734.4	none
102	mmu-let-7f-5p_18	0.128341	0.216937	0.554114	0.796459	74.0442	5p	mmu-let-7f-5p	18	let-7f-5p	None	0.21798	-0.113848	-0.0242091	0.183102	0.53409	0.840101	22734.4	none
103	mmu-let-7f-5p_19	0.286678	0.218569	0.189649	0.48223	29.5627	5p	mmu-let-7f-5p	19	let-7f-5p	None	0.376318	-0.113848	-0.0242091	0.183102	0.53409	0.840101	22734.4	none
104	mmu-let-7f-5p_20	0.305749	0.227693	0.179331	0.465489	276.493	5p	mmu-let-7f-5p	20	let-7f-5p	None	0.395389	-0.113848	-0.0242091	0.183102	0.53409	0.840101	22734.4	none
105	mmu-let-7f-5p_21	0.136442	0.211794	0.519432	0.772769	3377.67	5p	mmu-let-7f-5p	21	let-7f-5p	None	0.226081	-0.113848	-0.0242091	0.183102	0.53409	0.840101	22734.4	none
106	mmu-let-7f-5p_22	-0.161832	0.199606	0.417505	0.704024	15971	5p	mmu-let-7f-5p	22	let-7f-5p	None	-0.0721928	-0.113848	-0.0242091	0.183102	0.53409	0.840101	22734.4	none
107	mmu-let-7f-5p_23	-0.230968	0.208206	0.26729	0.577021	2693.58	5p	mmu-let-7f-5p	23	let-7f-5p	None	-0.141329	-0.113848	-0.0242091	0.183102	0.53409	0.840101	22734.4	none
108	mmu-let-7f-5p_24	-0.323414	0.229803	0.159323	0.440053	189.448	5p	mmu-let-7f-5p	24	let-7f-5p	None	-0.233775	-0.113848	-0.0242091	0.183102	0.53409	0.840101	22734.4	none
109	mmu-let-7f-5p_25	-0.246418	0.251188	0.326589	0.634859	9.18173	5p	mmu-let-7f-5p	25	let-7f-5p	None	-0.156778	-0.113848	-0.0242091	0.183102	0.53409	0.840101	22734.4	none
110	mmu-let-7f-5p_26	-0.127547	0.398756	0.749072	0.89625	1.25095	5p	mmu-let-7f-5p	26	let-7f-5p	None	-0.0379081	-0.113848	-0.0242091	0.183102	0.53409	0.840101	22734.4	none
111	mmu-let-7f-5p_27	-0.135671	0.755146	0.857418	NA	0.268236	5p	mmu-let-7f-5p	27 or above	let-7f-5p	None	-0.046032	-0.113848	-0.0242091	0.183102	0.53409	0.840101	22734.4	none
112	mmu-let-7g-3p.1_22	-0.488258	0.648797	0.451715	0.72572	0.441485	3p	mmu-let-7g-3p.1	22	let-7g-3p.1	None	-0.398619	-0.521186	-0.431547	0.54884	0.342308	0.702522	0.654845	none
113	mmu-let-7g-3p.2_20	0.249723	0.554121	0.652232	0.849502	0.455215	3p	mmu-let-7g-3p.2	20	let-7g-3p.2	None	0.339362	-0.0787497	0.0108895	0.212497	0.710942	0.935302	28.3169	none
114	mmu-let-7g-3p.2_21	-0.0286743	0.297109	0.923115	0.965733	3.68448	3p	mmu-let-7g-3p.2	21	let-7g-3p.2	None	0.0609649	-0.0787497	0.0108895	0.212497	0.710942	0.935302	28.3169	none
115	mmu-let-7g-3p.2_22	-0.160309	0.245295	0.51341	0.766892	15.5006	3p	mmu-let-7g-3p.2	22	let-7g-3p.2	None	-0.0706701	-0.0787497	0.0108895	0.212497	0.710942	0.935302	28.3169	none
116	mmu-let-7g-3p.2_23	0.222338	0.27816	0.424106	0.706616	3.34287	3p	mmu-let-7g-3p.2	23	let-7g-3p.2	None	0.311977	-0.0787497	0.0108895	0.212497	0.710942	0.935302	28.3169	none
117	mmu-let-7g-3p.2_24	-0.10369	0.323144	0.748304	0.895783	2.45201	3p	mmu-let-7g-3p.2	24	let-7g-3p.2	None	-0.0140503	-0.0787497	0.0108895	0.212497	0.710942	0.935302	28.3169	none
118	mmu-let-7g-3p.2_25	0.0278183	0.387703	0.9428	0.973749	1.37908	3p	mmu-let-7g-3p.2	25	let-7g-3p.2	None	0.117458	-0.0787497	0.0108895	0.212497	0.710942	0.935302	28.3169	none
119	mmu-let-7g-3p.2_26	-0.516483	0.468185	0.269958	0.5794	1.00586	3p	mmu-let-7g-3p.2	26	let-7g-3p.2	None	-0.426844	-0.0787497	0.0108895	0.212497	0.710942	0.935302	28.3169	none
120	mmu-let-7g-3p.2_27	-0.0425502	0.770941	0.955985	NA	0.250205	3p	mmu-let-7g-3p.2	27 or above	let-7g-3p.2	None	0.047089	-0.0787497	0.0108895	0.212497	0.710942	0.935302	28.3169	none
121	mmu-let-7g-5p|mmu-let-7i-5p|mmu-miR-1961_13	-0.027716	0.21751	0.898605	0.957834	11.1106	5p	mmu-let-7g-5p|mmu-let-7i-5p|mmu-miR-1961	15 or below	let-7g-5p	None	0.0619232	-0.0330676	0.0565716	0.160421	0.836689	0.954549	19917.3	none
122	mmu-let-7g-5p|mmu-let-7i-5p|mmu-miR-1961_14	-0.0855519	0.759185	0.910277	NA	0.255679	5p	mmu-let-7g-5p|mmu-let-7i-5p|mmu-miR-1961	15 or below	let-7g-5p	None	0.00408725	-0.0330676	0.0565716	0.160421	0.836689	0.954549	19917.3	none
123	mmu-let-7g-5p|mmu-let-7i-5p|mmu-miR-1961_15	0.0838088	0.697482	0.904357	0.95992	0.314308	5p	mmu-let-7g-5p|mmu-let-7i-5p|mmu-miR-1961	15 or below	let-7g-5p	None	0.173448	-0.0330676	0.0565716	0.160421	0.836689	0.954549	19917.3	none
124	mmu-let-7g-5p|mmu-let-7i-5p|mmu-miR-1961_16	0.928155	0.356965	0.00931882	0.0737316	1.14041	5p	mmu-let-7g-5p|mmu-let-7i-5p|mmu-miR-1961	16	let-7g-5p	None	1.01779	-0.0330676	0.0565716	0.160421	0.836689	0.954549	19917.3	none
125	mmu-let-7g-5p|mmu-let-7i-5p|mmu-miR-1961_17	0.209278	0.278467	0.45233	0.725777	3.83585	5p	mmu-let-7g-5p|mmu-let-7i-5p|mmu-miR-1961	17	let-7g-5p	None	0.298917	-0.0330676	0.0565716	0.160421	0.836689	0.954549	19917.3	none
126	mmu-let-7g-5p|mmu-let-7i-5p|mmu-miR-1961_18	0.276481	0.229873	0.229072	0.528787	19.8866	5p	mmu-let-7g-5p|mmu-let-7i-5p|mmu-miR-1961	18	let-7g-5p	None	0.36612	-0.0330676	0.0565716	0.160421	0.836689	0.954549	19917.3	none
127	mmu-let-7g-5p|mmu-let-7i-5p|mmu-miR-1961_19	0.357666	0.213056	0.0932016	0.331328	48.5592	5p	mmu-let-7g-5p|mmu-let-7i-5p|mmu-miR-1961	19	let-7g-5p	None	0.447306	-0.0330676	0.0565716	0.160421	0.836689	0.954549	19917.3	none
128	mmu-let-7g-5p|mmu-let-7i-5p|mmu-miR-1961_20	0.265486	0.212724	0.21202	0.508535	239.078	5p	mmu-let-7g-5p|mmu-let-7i-5p|mmu-miR-1961	20	let-7g-5p	None	0.355125	-0.0330676	0.0565716	0.160421	0.836689	0.954549	19917.3	none
129	mmu-let-7g-5p|mmu-let-7i-5p|mmu-miR-1961_21	0.117709	0.204561	0.565004	0.801204	2191.68	5p	mmu-let-7g-5p|mmu-let-7i-5p|mmu-miR-1961	21	let-7g-5p	None	0.207349	-0.0330676	0.0565716	0.160421	0.836689	0.954549	19917.3	none
130	mmu-let-7g-5p|mmu-let-7i-5p|mmu-miR-1961_22	-0.0508104	0.186711	0.78552	0.909119	11001.6	5p	mmu-let-7g-5p|mmu-let-7i-5p|mmu-miR-1961	22	let-7g-5p	None	0.0388288	-0.0330676	0.0565716	0.160421	0.836689	0.954549	19917.3	none
131	mmu-let-7g-5p|mmu-let-7i-5p|mmu-miR-1961_23	-0.0554172	0.187437	0.767492	0.903749	5452.57	5p	mmu-let-7g-5p|mmu-let-7i-5p|mmu-miR-1961	23	let-7g-5p	None	0.034222	-0.0330676	0.0565716	0.160421	0.836689	0.954549	19917.3	none
132	mmu-let-7g-5p|mmu-let-7i-5p|mmu-miR-1961_24	-0.201484	0.206762	0.329821	0.636536	778.364	5p	mmu-let-7g-5p|mmu-let-7i-5p|mmu-miR-1961	24	let-7g-5p	None	-0.111845	-0.0330676	0.0565716	0.160421	0.836689	0.954549	19917.3	none
133	mmu-let-7g-5p|mmu-let-7i-5p|mmu-miR-1961_25	-0.293185	0.228268	0.199005	0.494448	74.6078	5p	mmu-let-7g-5p|mmu-let-7i-5p|mmu-miR-1961	25	let-7g-5p	None	-0.203546	-0.0330676	0.0565716	0.160421	0.836689	0.954549	19917.3	none
134	mmu-let-7g-5p|mmu-let-7i-5p|mmu-miR-1961_26	-0.209176	0.227666	0.358208	0.660321	12.0399	5p	mmu-let-7g-5p|mmu-let-7i-5p|mmu-miR-1961	26	let-7g-5p	None	-0.119537	-0.0330676	0.0565716	0.160421	0.836689	0.954549	19917.3	none
135	mmu-let-7g-5p|mmu-let-7i-5p|mmu-miR-1961_27	-0.181953	0.32177	0.571751	0.805161	2.32681	5p	mmu-let-7g-5p|mmu-let-7i-5p|mmu-miR-1961	27 or above	let-7g-5p	None	-0.0923134	-0.0330676	0.0565716	0.160421	0.836689	0.954549	19917.3	none
136	mmu-let-7g-5p|mmu-let-7i-5p|mmu-miR-1961_28	-0.50092	0.502302	0.318643	0.627333	0.778574	5p	mmu-let-7g-5p|mmu-let-7i-5p|mmu-miR-1961	27 or above	let-7g-5p	None	-0.411281	-0.0330676	0.0565716	0.160421	0.836689	0.954549	19917.3	none
137	mmu-let-7g-5p|mmu-let-7i-5p|mmu-miR-1961_29	-0.384907	0.721759	0.593833	0.816545	0.33869	5p	mmu-let-7g-5p|mmu-let-7i-5p|mmu-miR-1961	27 or above	let-7g-5p	None	-0.295268	-0.0330676	0.0565716	0.160421	0.836689	0.954549	19917.3	none
138	mmu-let-7i-3p_19	0.647129	0.585661	0.269179	0.578848	0.39155	3p	mmu-let-7i-3p	19	let-7i-3p	None	0.736768	-0.0722128	0.0174264	0.182735	0.692712	0.918988	307.457	none
139	mmu-let-7i-3p_20	0.0947806	0.25729	0.71259	0.882562	7.2691	3p	mmu-let-7i-3p	20	let-7i-3p	None	0.18442	-0.0722128	0.0174264	0.182735	0.692712	0.918988	307.457	none
140	mmu-let-7i-3p_21	-0.0502879	0.215215	0.815246	0.924926	59.74	3p	mmu-let-7i-3p	21	let-7i-3p	None	0.0393513	-0.0722128	0.0174264	0.182735	0.692712	0.918988	307.457	none
141	mmu-let-7i-3p_22	-0.083648	0.203124	0.680481	0.866468	191.06	3p	mmu-let-7i-3p	22	let-7i-3p	None	0.00599125	-0.0722128	0.0174264	0.182735	0.692712	0.918988	307.457	none
142	mmu-let-7i-3p_23	-0.0703378	0.210648	0.738446	0.892539	32.085	3p	mmu-let-7i-3p	23	let-7i-3p	None	0.0193014	-0.0722128	0.0174264	0.182735	0.692712	0.918988	307.457	none
143	mmu-let-7i-3p_24	-0.0228227	0.226443	0.919719	0.96517	11.4217	3p	mmu-let-7i-3p	24	let-7i-3p	None	0.0668165	-0.0722128	0.0174264	0.182735	0.692712	0.918988	307.457	none
144	mmu-let-7i-3p_25	-0.597618	0.306274	0.0510273	0.235093	2.96988	3p	mmu-let-7i-3p	25	let-7i-3p	None	-0.507979	-0.0722128	0.0174264	0.182735	0.692712	0.918988	307.457	none
145	mmu-let-7i-3p_26	-0.584611	0.472977	0.216449	0.513528	0.885749	3p	mmu-let-7i-3p	26	let-7i-3p	None	-0.494972	-0.0722128	0.0174264	0.182735	0.692712	0.918988	307.457	none
146	mmu-let-7j_21	0.151826	0.548996	0.782124	0.908779	0.516688	Unknown	mmu-let-7j	21	let-7j	None	0.241466	0.287153	0.376792	0.306737	0.349194	0.709818	3.89477	none
147	mmu-let-7j_22	0.240568	0.353289	0.495911	0.757744	2.12851	Unknown	mmu-let-7j	22	let-7j	None	0.330207	0.287153	0.376792	0.306737	0.349194	0.709818	3.89477	none
148	mmu-let-7j_23	0.442344	0.414738	0.28617	0.597682	1.04133	Unknown	mmu-let-7j	23	let-7j	None	0.531983	0.287153	0.376792	0.306737	0.349194	0.709818	3.89477	none
149	mmu-miR-100-3p.1_20	-0.125188	0.665988	0.850897	0.936352	0.41937	3p	mmu-miR-100-3p.1	20	miR-100-3p.1	None	-0.0355493	-0.419623	-0.329984	0.276576	0.129214	0.484025	15.893	none
150	mmu-miR-100-3p.1_21	0.0712915	0.546596	0.896228	0.956116	0.500115	3p	mmu-miR-100-3p.1	21	miR-100-3p.1	None	0.160931	-0.419623	-0.329984	0.276576	0.129214	0.484025	15.893	none
151	mmu-miR-100-3p.1_22	-0.43459	0.274587	0.11349	0.371531	14.1511	3p	mmu-miR-100-3p.1	22	miR-100-3p.1	None	-0.34495	-0.419623	-0.329984	0.276576	0.129214	0.484025	15.893	none
152	mmu-miR-100-3p.1_23	-0.612509	0.570594	0.283065	0.594844	0.584732	3p	mmu-miR-100-3p.1	23	miR-100-3p.1	None	-0.52287	-0.419623	-0.329984	0.276576	0.129214	0.484025	15.893	none
153	mmu-miR-100-3p.2_21	-0.241553	0.249854	0.333657	0.637775	8.11857	3p	mmu-miR-100-3p.2	21	miR-100-3p.2	None	-0.151914	-0.296184	-0.206544	0.234314	0.206214	0.577781	15.332	none
154	mmu-miR-100-3p.2_22	-0.393936	0.276917	0.154859	0.433143	4.95908	3p	mmu-miR-100-3p.2	22	miR-100-3p.2	None	-0.304297	-0.296184	-0.206544	0.234314	0.206214	0.577781	15.332	none
155	mmu-miR-100-3p.2_23	-0.315482	0.362701	0.384402	0.678814	1.93051	3p	mmu-miR-100-3p.2	23	miR-100-3p.2	None	-0.225843	-0.296184	-0.206544	0.234314	0.206214	0.577781	15.332	none
156	mmu-miR-100-5p|mmu-miR-99a-5p_13	0.395461	0.620713	0.524055	0.775146	0.379944	5p	mmu-miR-100-5p|mmu-miR-99a-5p	15 or below	miR-100-5p	None	0.485101	-0.0440101	0.0456291	0.170569	0.796392	0.95227	7959.94	none
157	mmu-miR-100-5p|mmu-miR-99a-5p_15	0.311035	0.759874	0.682301	NA	0.228154	5p	mmu-miR-100-5p|mmu-miR-99a-5p	15 or below	miR-100-5p	None	0.400674	-0.0440101	0.0456291	0.170569	0.796392	0.95227	7959.94	none
158	mmu-miR-100-5p|mmu-miR-99a-5p_16	0.62064	0.889249	0.485217	NA	0.148646	5p	mmu-miR-100-5p|mmu-miR-99a-5p	16	miR-100-5p	None	0.710279	-0.0440101	0.0456291	0.170569	0.796392	0.95227	7959.94	none
159	mmu-miR-100-5p|mmu-miR-99a-5p_17	-0.338843	0.487907	0.48738	0.75056	0.731334	5p	mmu-miR-100-5p|mmu-miR-99a-5p	17	miR-100-5p	None	-0.249204	-0.0440101	0.0456291	0.170569	0.796392	0.95227	7959.94	none
160	mmu-miR-100-5p|mmu-miR-99a-5p_18	0.522671	0.308944	0.0906843	0.325506	2.01995	5p	mmu-miR-100-5p|mmu-miR-99a-5p	18	miR-100-5p	None	0.612311	-0.0440101	0.0456291	0.170569	0.796392	0.95227	7959.94	none
161	mmu-miR-100-5p|mmu-miR-99a-5p_19	0.297507	0.2323	0.200299	0.494914	7.1669	5p	mmu-miR-100-5p|mmu-miR-99a-5p	19	miR-100-5p	None	0.387146	-0.0440101	0.0456291	0.170569	0.796392	0.95227	7959.94	none
162	mmu-miR-100-5p|mmu-miR-99a-5p_20	0.22234	0.203492	0.27456	0.586746	60.5345	5p	mmu-miR-100-5p|mmu-miR-99a-5p	20	miR-100-5p	None	0.311979	-0.0440101	0.0456291	0.170569	0.796392	0.95227	7959.94	none
163	mmu-miR-100-5p|mmu-miR-99a-5p_21	0.0656896	0.200797	0.743558	0.894149	2599.87	5p	mmu-miR-100-5p|mmu-miR-99a-5p	21	miR-100-5p	None	0.155329	-0.0440101	0.0456291	0.170569	0.796392	0.95227	7959.94	none
164	mmu-miR-100-5p|mmu-miR-99a-5p_22	-0.119246	0.196676	0.54431	0.7894	3637.95	5p	mmu-miR-100-5p|mmu-miR-99a-5p	22	miR-100-5p	None	-0.0296072	-0.0440101	0.0456291	0.170569	0.796392	0.95227	7959.94	none
165	mmu-miR-100-5p|mmu-miR-99a-5p_23	-0.0745405	0.185715	0.688148	0.869744	1589.17	5p	mmu-miR-100-5p|mmu-miR-99a-5p	23	miR-100-5p	None	0.0150987	-0.0440101	0.0456291	0.170569	0.796392	0.95227	7959.94	none
166	mmu-miR-100-5p|mmu-miR-99a-5p_24	-0.152797	0.204768	0.455549	0.727849	26.1818	5p	mmu-miR-100-5p|mmu-miR-99a-5p	24	miR-100-5p	None	-0.0631581	-0.0440101	0.0456291	0.170569	0.796392	0.95227	7959.94	none
167	mmu-miR-100-5p|mmu-miR-99a-5p_25	-0.272283	0.330433	0.409929	0.697458	3.13875	5p	mmu-miR-100-5p|mmu-miR-99a-5p	25	miR-100-5p	None	-0.182643	-0.0440101	0.0456291	0.170569	0.796392	0.95227	7959.94	none
168	mmu-miR-100-5p|mmu-miR-99a-5p_26	0.0880852	0.621799	0.887347	0.951464	0.392718	5p	mmu-miR-100-5p|mmu-miR-99a-5p	26	miR-100-5p	None	0.177724	-0.0440101	0.0456291	0.170569	0.796392	0.95227	7959.94	none
169	mmu-miR-101a-3p.1_14	-0.350658	0.657743	0.593948	0.816545	0.388482	3p	mmu-miR-101a-3p.1	15 or below	miR-101a-3p.1	None	-0.261019	-0.368568	-0.278929	0.190446	0.0529543	0.297562	4523.27	none
170	mmu-miR-101a-3p.1_15	0.10586	0.753857	0.888325	0.951464	0.26159	3p	mmu-miR-101a-3p.1	15 or below	miR-101a-3p.1	None	0.195499	-0.368568	-0.278929	0.190446	0.0529543	0.297562	4523.27	none
171	mmu-miR-101a-3p.1_16	-0.028247	0.66523	0.96613	0.985358	0.351686	3p	mmu-miR-101a-3p.1	16	miR-101a-3p.1	None	0.0613922	-0.368568	-0.278929	0.190446	0.0529543	0.297562	4523.27	none
172	mmu-miR-101a-3p.1_17	0.524936	0.632891	0.406864	0.695721	0.306786	3p	mmu-miR-101a-3p.1	17	miR-101a-3p.1	None	0.614575	-0.368568	-0.278929	0.190446	0.0529543	0.297562	4523.27	none
173	mmu-miR-101a-3p.1_18	0.370544	0.311101	0.233625	0.534849	2.60191	3p	mmu-miR-101a-3p.1	18	miR-101a-3p.1	None	0.460183	-0.368568	-0.278929	0.190446	0.0529543	0.297562	4523.27	none
174	mmu-miR-101a-3p.1_19	0.255715	0.202834	0.207413	0.50231	19.7531	3p	mmu-miR-101a-3p.1	19	miR-101a-3p.1	None	0.345355	-0.368568	-0.278929	0.190446	0.0529543	0.297562	4523.27	none
175	mmu-miR-101a-3p.1_20	-0.119681	0.187319	0.522879	0.775146	692.06	3p	mmu-miR-101a-3p.1	20	miR-101a-3p.1	None	-0.0300418	-0.368568	-0.278929	0.190446	0.0529543	0.297562	4523.27	none
176	mmu-miR-101a-3p.1_21	-0.397708	0.210008	0.0582554	0.257359	712.745	3p	mmu-miR-101a-3p.1	21	miR-101a-3p.1	None	-0.308068	-0.368568	-0.278929	0.190446	0.0529543	0.297562	4523.27	none
177	mmu-miR-101a-3p.1_22	-0.437697	0.210169	0.0372883	0.192569	2846.84	3p	mmu-miR-101a-3p.1	22	miR-101a-3p.1	None	-0.348058	-0.368568	-0.278929	0.190446	0.0529543	0.297562	4523.27	none
178	mmu-miR-101a-3p.1_23	-0.332131	0.2115	0.116331	0.372952	216.223	3p	mmu-miR-101a-3p.1	23	miR-101a-3p.1	None	-0.242492	-0.368568	-0.278929	0.190446	0.0529543	0.297562	4523.27	none
179	mmu-miR-101a-3p.1_24	-0.486158	0.230225	0.0347154	0.18297	11.9851	3p	mmu-miR-101a-3p.1	24	miR-101a-3p.1	None	-0.396519	-0.368568	-0.278929	0.190446	0.0529543	0.297562	4523.27	none
180	mmu-miR-101a-3p.1_25	-0.621812	0.402702	0.122564	0.384426	1.63227	3p	mmu-miR-101a-3p.1	25	miR-101a-3p.1	None	-0.532173	-0.368568	-0.278929	0.190446	0.0529543	0.297562	4523.27	none
181	mmu-miR-101a-5p_20	-0.0996804	0.47612	0.834167	0.931199	0.714397	5p	mmu-miR-101a-5p	20	miR-101a-5p	None	-0.0100412	-0.445459	-0.35582	0.194589	0.0220656	0.196237	48.3061	none
182	mmu-miR-101a-5p_21	-0.0910052	0.246331	0.711798	0.882562	7.2634	5p	mmu-miR-101a-5p	21	miR-101a-5p	None	-0.001366	-0.445459	-0.35582	0.194589	0.0220656	0.196237	48.3061	none
183	mmu-miR-101a-5p_22	-0.491764	0.219622	0.0251468	0.145172	27.2307	5p	mmu-miR-101a-5p	22	miR-101a-5p	None	-0.402125	-0.445459	-0.35582	0.194589	0.0220656	0.196237	48.3061	none
184	mmu-miR-101a-5p_23	-0.621677	0.238681	0.00919708	0.0736429	12.0058	5p	mmu-miR-101a-5p	23	miR-101a-5p	None	-0.532038	-0.445459	-0.35582	0.194589	0.0220656	0.196237	48.3061	none
185	mmu-miR-101a-5p_24	-0.661343	0.625679	0.290511	0.602961	0.684759	5p	mmu-miR-101a-5p	24	miR-101a-5p	None	-0.571703	-0.445459	-0.35582	0.194589	0.0220656	0.196237	48.3061	none
186	mmu-miR-101b-3p.2|mmu-miR-101a-3p.2|mmu-miR-101b-3p.1_13	0.323754	0.744451	0.663643	0.854307	0.237865	3p	mmu-miR-101b-3p.2|mmu-miR-101a-3p.2|mmu-miR-101b-3p.1	15 or below	miR-101b-3p.2	None	0.413393	-0.380649	-0.29101	0.199126	0.0559277	0.303283	2584	none
187	mmu-miR-101b-3p.2|mmu-miR-101a-3p.2|mmu-miR-101b-3p.1_15	-0.00507175	0.502594	0.991949	0.996692	0.614887	3p	mmu-miR-101b-3p.2|mmu-miR-101a-3p.2|mmu-miR-101b-3p.1	15 or below	miR-101b-3p.2	None	0.0845675	-0.380649	-0.29101	0.199126	0.0559277	0.303283	2584	none
188	mmu-miR-101b-3p.2|mmu-miR-101a-3p.2|mmu-miR-101b-3p.1_16	0.40467	0.697341	0.561709	0.797959	0.291307	3p	mmu-miR-101b-3p.2|mmu-miR-101a-3p.2|mmu-miR-101b-3p.1	16	miR-101b-3p.2	None	0.494309	-0.380649	-0.29101	0.199126	0.0559277	0.303283	2584	none
189	mmu-miR-101b-3p.2|mmu-miR-101a-3p.2|mmu-miR-101b-3p.1_17	1.00627	0.548424	0.0665287	0.272915	0.370012	3p	mmu-miR-101b-3p.2|mmu-miR-101a-3p.2|mmu-miR-101b-3p.1	17	miR-101b-3p.2	None	1.09591	-0.380649	-0.29101	0.199126	0.0559277	0.303283	2584	none
190	mmu-miR-101b-3p.2|mmu-miR-101a-3p.2|mmu-miR-101b-3p.1_18	0.0183235	0.394538	0.962957	0.983628	1.32417	3p	mmu-miR-101b-3p.2|mmu-miR-101a-3p.2|mmu-miR-101b-3p.1	18	miR-101b-3p.2	None	0.107963	-0.380649	-0.29101	0.199126	0.0559277	0.303283	2584	none
191	mmu-miR-101b-3p.2|mmu-miR-101a-3p.2|mmu-miR-101b-3p.1_19	0.213142	0.210781	0.311921	0.622304	11.8529	3p	mmu-miR-101b-3p.2|mmu-miR-101a-3p.2|mmu-miR-101b-3p.1	19	miR-101b-3p.2	None	0.302781	-0.380649	-0.29101	0.199126	0.0559277	0.303283	2584	none
192	mmu-miR-101b-3p.2|mmu-miR-101a-3p.2|mmu-miR-101b-3p.1_20	-0.0580739	0.199842	0.771358	0.905362	50.0439	3p	mmu-miR-101b-3p.2|mmu-miR-101a-3p.2|mmu-miR-101b-3p.1	20	miR-101b-3p.2	None	0.0315653	-0.380649	-0.29101	0.199126	0.0559277	0.303283	2584	none
193	mmu-miR-101b-3p.2|mmu-miR-101a-3p.2|mmu-miR-101b-3p.1_21	-0.299636	0.200259	0.134591	0.405651	1376.93	3p	mmu-miR-101b-3p.2|mmu-miR-101a-3p.2|mmu-miR-101b-3p.1	21	miR-101b-3p.2	None	-0.209996	-0.380649	-0.29101	0.199126	0.0559277	0.303283	2584	none
194	mmu-miR-101b-3p.2|mmu-miR-101a-3p.2|mmu-miR-101b-3p.1_22	-0.491234	0.231437	0.0337927	0.17868	870.642	3p	mmu-miR-101b-3p.2|mmu-miR-101a-3p.2|mmu-miR-101b-3p.1	22	miR-101b-3p.2	None	-0.401595	-0.380649	-0.29101	0.199126	0.0559277	0.303283	2584	none
195	mmu-miR-101b-3p.2|mmu-miR-101a-3p.2|mmu-miR-101b-3p.1_23	-0.58668	0.222392	0.00833856	0.0690939	254.942	3p	mmu-miR-101b-3p.2|mmu-miR-101a-3p.2|mmu-miR-101b-3p.1	23	miR-101b-3p.2	None	-0.497041	-0.380649	-0.29101	0.199126	0.0559277	0.303283	2584	none
196	mmu-miR-101b-3p.2|mmu-miR-101a-3p.2|mmu-miR-101b-3p.1_24	-0.791572	0.276816	0.00424231	0.0397839	6.00217	3p	mmu-miR-101b-3p.2|mmu-miR-101a-3p.2|mmu-miR-101b-3p.1	24	miR-101b-3p.2	None	-0.701933	-0.380649	-0.29101	0.199126	0.0559277	0.303283	2584	none
197	mmu-miR-101b-3p.2|mmu-miR-101a-3p.2|mmu-miR-101b-3p.1_25	-0.313175	0.713148	0.660557	0.853759	0.35877	3p	mmu-miR-101b-3p.2|mmu-miR-101a-3p.2|mmu-miR-101b-3p.1	25	miR-101b-3p.2	None	-0.223536	-0.380649	-0.29101	0.199126	0.0559277	0.303283	2584	none
198	mmu-miR-101b-5p_21	0.603895	0.655271	0.356739	0.660165	0.303721	5p	mmu-miR-101b-5p	21	miR-101b-5p	None	0.693535	-0.107846	-0.0182068	0.389375	0.781802	0.95227	1.25084	none
199	mmu-miR-101b-5p_22	-0.373428	0.553489	0.499879	0.758131	0.557647	5p	mmu-miR-101b-5p	22	miR-101b-5p	None	-0.283789	-0.107846	-0.0182068	0.389375	0.781802	0.95227	1.25084	none
200	mmu-miR-101b-5p_23	-0.969326	0.806323	0.229303	NA	0.318467	5p	mmu-miR-101b-5p	23	miR-101b-5p	None	-0.879687	-0.107846	-0.0182068	0.389375	0.781802	0.95227	1.25084	none
201	mmu-miR-101c_18	0.679417	0.703037	0.333842	0.637775	0.226184	Unknown	mmu-miR-101c	18	miR-101c	None	0.769057	-0.253862	-0.164223	0.18901	0.179236	0.551575	64.9689	none
202	mmu-miR-101c_19	-0.201071	0.234667	0.391535	0.684834	11.0648	Unknown	mmu-miR-101c	19	miR-101c	None	-0.111432	-0.253862	-0.164223	0.18901	0.179236	0.551575	64.9689	none
203	mmu-miR-101c_20	-0.234621	0.268903	0.382929	0.677756	8.22083	Unknown	mmu-miR-101c	20	miR-101c	None	-0.144982	-0.253862	-0.164223	0.18901	0.179236	0.551575	64.9689	none
204	mmu-miR-101c_21	-0.306728	0.213983	0.151737	0.428179	31.6251	Unknown	mmu-miR-101c	21	miR-101c	None	-0.217089	-0.253862	-0.164223	0.18901	0.179236	0.551575	64.9689	none
205	mmu-miR-101c_22	-0.227342	0.230921	0.324868	0.632828	12.2248	Unknown	mmu-miR-101c	22	miR-101c	None	-0.137703	-0.253862	-0.164223	0.18901	0.179236	0.551575	64.9689	none
206	mmu-miR-101c_23	0.200089	0.409774	0.625344	0.833208	0.932915	Unknown	mmu-miR-101c	23	miR-101c	None	0.289728	-0.253862	-0.164223	0.18901	0.179236	0.551575	64.9689	none
207	mmu-miR-101c_24	-0.377979	0.934929	0.686003	NA	0.243634	Unknown	mmu-miR-101c	24	miR-101c	None	-0.288339	-0.253862	-0.164223	0.18901	0.179236	0.551575	64.9689	none
208	mmu-miR-103-1-5p_23	-0.425968	0.366496	0.245125	0.550952	1.72229	5p	mmu-miR-103-1-5p	23	miR-103-1-5p	None	-0.336328	-0.168798	-0.0791585	0.257409	0.51198	0.828861	5.91349	none
209	mmu-miR-103-1-5p_24	-0.0823353	0.323369	0.799018	0.916383	3.30433	5p	mmu-miR-103-1-5p	24	miR-103-1-5p	None	0.00730386	-0.168798	-0.0791585	0.257409	0.51198	0.828861	5.91349	none
210	mmu-miR-103-1-5p_25	-0.165671	0.787384	0.83335	0.931199	0.340083	5p	mmu-miR-103-1-5p	25	miR-103-1-5p	None	-0.0760323	-0.168798	-0.0791585	0.257409	0.51198	0.828861	5.91349	none
211	mmu-miR-103-2-5p|mmu-miR-107-5p_19	0.603745	0.706763	0.392973	0.684977	0.253053	5p	mmu-miR-103-2-5p|mmu-miR-107-5p	19	miR-103-2-5p	None	0.693384	-0.259558	-0.169919	0.216695	0.230995	0.614926	50.2487	none
212	mmu-miR-103-2-5p|mmu-miR-107-5p_20	0.0735316	0.820226	0.928567	NA	0.222385	5p	mmu-miR-103-2-5p|mmu-miR-107-5p	20	miR-103-2-5p	None	0.163171	-0.259558	-0.169919	0.216695	0.230995	0.614926	50.2487	none
213	mmu-miR-103-2-5p|mmu-miR-107-5p_21	-0.434297	0.325478	0.182093	0.468649	2.35084	5p	mmu-miR-103-2-5p|mmu-miR-107-5p	21	miR-103-2-5p	None	-0.344658	-0.259558	-0.169919	0.216695	0.230995	0.614926	50.2487	none
214	mmu-miR-103-2-5p|mmu-miR-107-5p_22	-0.317472	0.332759	0.340054	0.643592	2.96776	5p	mmu-miR-103-2-5p|mmu-miR-107-5p	22	miR-103-2-5p	None	-0.227832	-0.259558	-0.169919	0.216695	0.230995	0.614926	50.2487	none
215	mmu-miR-103-2-5p|mmu-miR-107-5p_23	-0.316263	0.232504	0.173753	0.458978	16.0147	5p	mmu-miR-103-2-5p|mmu-miR-107-5p	23	miR-103-2-5p	None	-0.226623	-0.259558	-0.169919	0.216695	0.230995	0.614926	50.2487	none
216	mmu-miR-103-2-5p|mmu-miR-107-5p_24	-0.173852	0.235146	0.459702	0.727849	24.0072	5p	mmu-miR-103-2-5p|mmu-miR-107-5p	24	miR-103-2-5p	None	-0.0842129	-0.259558	-0.169919	0.216695	0.230995	0.614926	50.2487	none
217	mmu-miR-103-2-5p|mmu-miR-107-5p_25	-0.406316	0.3571	0.255195	0.564098	2.60952	5p	mmu-miR-103-2-5p|mmu-miR-107-5p	25	miR-103-2-5p	None	-0.316677	-0.259558	-0.169919	0.216695	0.230995	0.614926	50.2487	none
218	mmu-miR-103-2-5p|mmu-miR-107-5p_26	-1.04069	0.496517	0.0360834	0.187218	1.07193	5p	mmu-miR-103-2-5p|mmu-miR-107-5p	26	miR-103-2-5p	None	-0.951055	-0.259558	-0.169919	0.216695	0.230995	0.614926	50.2487	none
219	mmu-miR-103-2-5p|mmu-miR-107-5p_27	-0.167411	0.868213	0.847098	NA	0.245092	5p	mmu-miR-103-2-5p|mmu-miR-107-5p	27 or above	miR-103-2-5p	None	-0.0777722	-0.259558	-0.169919	0.216695	0.230995	0.614926	50.2487	none
220	mmu-miR-106b-3p_18	0.558757	0.463701	0.228206	0.528618	0.708485	3p	mmu-miR-106b-3p	18	miR-106b-3p	None	0.648396	-0.0570784	0.0325608	0.172731	0.741063	0.946913	227.232	none
221	mmu-miR-106b-3p_19	0.409219	0.256781	0.111014	0.366155	4.78796	3p	mmu-miR-106b-3p	19	miR-106b-3p	None	0.498858	-0.0570784	0.0325608	0.172731	0.741063	0.946913	227.232	none
222	mmu-miR-106b-3p_20	0.114174	0.206092	0.579582	0.809131	34.6587	3p	mmu-miR-106b-3p	20	miR-106b-3p	None	0.203813	-0.0570784	0.0325608	0.172731	0.741063	0.946913	227.232	none
223	mmu-miR-106b-3p_21	0.0959872	0.195716	0.623823	0.831669	49.6233	3p	mmu-miR-106b-3p	21	miR-106b-3p	None	0.185626	-0.0570784	0.0325608	0.172731	0.741063	0.946913	227.232	none
224	mmu-miR-106b-3p_22	-0.189627	0.194674	0.330021	0.636536	104.004	3p	mmu-miR-106b-3p	22	miR-106b-3p	None	-0.0999876	-0.0570784	0.0325608	0.172731	0.741063	0.946913	227.232	none
225	mmu-miR-106b-3p_23	-0.116506	0.226624	0.607184	0.823506	18.9756	3p	mmu-miR-106b-3p	23	miR-106b-3p	None	-0.0268673	-0.0570784	0.0325608	0.172731	0.741063	0.946913	227.232	none
226	mmu-miR-106b-3p_24	-0.287021	0.25871	0.267244	0.577021	11.5679	3p	mmu-miR-106b-3p	24	miR-106b-3p	None	-0.197381	-0.0570784	0.0325608	0.172731	0.741063	0.946913	227.232	none
227	mmu-miR-106b-3p_25	-0.632907	0.417451	0.129488	0.396438	1.28862	3p	mmu-miR-106b-3p	25	miR-106b-3p	None	-0.543268	-0.0570784	0.0325608	0.172731	0.741063	0.946913	227.232	none
228	mmu-miR-106b-3p_26	-0.90781	0.767138	0.236661	0.53952	0.351543	3p	mmu-miR-106b-3p	26	miR-106b-3p	None	-0.818171	-0.0570784	0.0325608	0.172731	0.741063	0.946913	227.232	none
229	mmu-miR-106b-5p_13	-0.280924	0.238633	0.239107	0.543291	11.0905	5p	mmu-miR-106b-5p	15 or below	miR-106b-5p	None	-0.191284	-0.254709	-0.16507	0.181111	0.159615	0.527046	6557.2	none
230	mmu-miR-106b-5p_14	-0.467071	0.33279	0.160468	0.441752	2.38514	5p	mmu-miR-106b-5p	15 or below	miR-106b-5p	None	-0.377432	-0.254709	-0.16507	0.181111	0.159615	0.527046	6557.2	none
231	mmu-miR-106b-5p_15	-0.0738611	0.352313	0.833944	0.931199	1.7228	5p	mmu-miR-106b-5p	15 or below	miR-106b-5p	None	0.0157781	-0.254709	-0.16507	0.181111	0.159615	0.527046	6557.2	none
232	mmu-miR-106b-5p_16	-0.262732	0.384801	0.49475	0.756663	1.35571	5p	mmu-miR-106b-5p	16	miR-106b-5p	None	-0.173093	-0.254709	-0.16507	0.181111	0.159615	0.527046	6557.2	none
233	mmu-miR-106b-5p_17	-0.0411092	0.390533	0.916166	0.964203	1.6425	5p	mmu-miR-106b-5p	17	miR-106b-5p	None	0.04853	-0.254709	-0.16507	0.181111	0.159615	0.527046	6557.2	none
234	mmu-miR-106b-5p_18	0.346752	0.270004	0.199056	0.494448	3.9677	5p	mmu-miR-106b-5p	18	miR-106b-5p	None	0.436391	-0.254709	-0.16507	0.181111	0.159615	0.527046	6557.2	none
235	mmu-miR-106b-5p_19	0.107934	0.210215	0.607639	0.823787	132.519	5p	mmu-miR-106b-5p	19	miR-106b-5p	None	0.197574	-0.254709	-0.16507	0.181111	0.159615	0.527046	6557.2	none
236	mmu-miR-106b-5p_20	-0.0663077	0.20076	0.741186	0.892539	448.875	5p	mmu-miR-106b-5p	20	miR-106b-5p	None	0.0233315	-0.254709	-0.16507	0.181111	0.159615	0.527046	6557.2	none
237	mmu-miR-106b-5p_21	-0.210127	0.193419	0.27731	0.589747	3007.82	5p	mmu-miR-106b-5p	21	miR-106b-5p	None	-0.120488	-0.254709	-0.16507	0.181111	0.159615	0.527046	6557.2	none
238	mmu-miR-106b-5p_22	-0.32954	0.203746	0.105791	0.358848	2321.04	5p	mmu-miR-106b-5p	22	miR-106b-5p	None	-0.239901	-0.254709	-0.16507	0.181111	0.159615	0.527046	6557.2	none
239	mmu-miR-106b-5p_23	-0.450805	0.234573	0.0546293	0.246907	558.131	5p	mmu-miR-106b-5p	23	miR-106b-5p	None	-0.361166	-0.254709	-0.16507	0.181111	0.159615	0.527046	6557.2	none
240	mmu-miR-106b-5p_24	-0.573552	0.243004	0.0182622	0.117508	34.8539	5p	mmu-miR-106b-5p	24	miR-106b-5p	None	-0.483913	-0.254709	-0.16507	0.181111	0.159615	0.527046	6557.2	none
241	mmu-miR-106b-5p_25	-0.674192	0.292603	0.0212161	0.128726	4.12095	5p	mmu-miR-106b-5p	25	miR-106b-5p	None	-0.584553	-0.254709	-0.16507	0.181111	0.159615	0.527046	6557.2	none
242	mmu-miR-106b-5p_26	-1.07192	0.454196	0.0182736	0.117508	1.13048	5p	mmu-miR-106b-5p	26	miR-106b-5p	None	-0.982276	-0.254709	-0.16507	0.181111	0.159615	0.527046	6557.2	none
243	mmu-miR-106b-5p_27	-0.814733	0.82153	0.321331	NA	0.32197	5p	mmu-miR-106b-5p	27 or above	miR-106b-5p	None	-0.725094	-0.254709	-0.16507	0.181111	0.159615	0.527046	6557.2	none
244	mmu-miR-107-3p|mmu-miR-103-3p_13	-0.593157	0.663525	0.37135	0.668903	0.408562	3p	mmu-miR-107-3p|mmu-miR-103-3p	15 or below	miR-107-3p	None	-0.503517	-0.177888	-0.0882489	0.170235	0.296043	0.674615	3874.32	none
245	mmu-miR-107-3p|mmu-miR-103-3p_14	-0.16024	0.458112	0.726501	0.888068	0.889986	3p	mmu-miR-107-3p|mmu-miR-103-3p	15 or below	miR-107-3p	None	-0.0706013	-0.177888	-0.0882489	0.170235	0.296043	0.674615	3874.32	none
246	mmu-miR-107-3p|mmu-miR-103-3p_15	-0.203832	0.48909	0.676855	0.863172	0.782515	3p	mmu-miR-107-3p|mmu-miR-103-3p	15 or below	miR-107-3p	None	-0.114193	-0.177888	-0.0882489	0.170235	0.296043	0.674615	3874.32	none
247	mmu-miR-107-3p|mmu-miR-103-3p_16	0.249052	0.357947	0.486568	0.750003	1.30001	3p	mmu-miR-107-3p|mmu-miR-103-3p	16	miR-107-3p	None	0.338691	-0.177888	-0.0882489	0.170235	0.296043	0.674615	3874.32	none
248	mmu-miR-107-3p|mmu-miR-103-3p_17	-0.0142448	0.402243	0.97175	0.987763	1.13552	3p	mmu-miR-107-3p|mmu-miR-103-3p	17	miR-107-3p	None	0.0753944	-0.177888	-0.0882489	0.170235	0.296043	0.674615	3874.32	none
249	mmu-miR-107-3p|mmu-miR-103-3p_18	0.195524	0.45231	0.665539	0.854894	1.05215	3p	mmu-miR-107-3p|mmu-miR-103-3p	18	miR-107-3p	None	0.285163	-0.177888	-0.0882489	0.170235	0.296043	0.674615	3874.32	none
250	mmu-miR-107-3p|mmu-miR-103-3p_19	-0.0390131	0.280858	0.889524	0.951464	3.85476	3p	mmu-miR-107-3p|mmu-miR-103-3p	19	miR-107-3p	None	0.0506261	-0.177888	-0.0882489	0.170235	0.296043	0.674615	3874.32	none
251	mmu-miR-107-3p|mmu-miR-103-3p_20	-0.0279567	0.232549	0.90431	0.95992	17.0075	3p	mmu-miR-107-3p|mmu-miR-103-3p	20	miR-107-3p	None	0.0616825	-0.177888	-0.0882489	0.170235	0.296043	0.674615	3874.32	none
252	mmu-miR-107-3p|mmu-miR-103-3p_21	-0.138963	0.221558	0.530524	0.780433	244.224	3p	mmu-miR-107-3p|mmu-miR-103-3p	21	miR-107-3p	None	-0.0493236	-0.177888	-0.0882489	0.170235	0.296043	0.674615	3874.32	none
253	mmu-miR-107-3p|mmu-miR-103-3p_22	-0.125612	0.216419	0.561638	0.797959	432.478	3p	mmu-miR-107-3p|mmu-miR-103-3p	22	miR-107-3p	None	-0.0359724	-0.177888	-0.0882489	0.170235	0.296043	0.674615	3874.32	none
254	mmu-miR-107-3p|mmu-miR-103-3p_23	-0.184994	0.186774	0.321945	0.629711	2678.68	3p	mmu-miR-107-3p|mmu-miR-103-3p	23	miR-107-3p	None	-0.0953547	-0.177888	-0.0882489	0.170235	0.296043	0.674615	3874.32	none
255	mmu-miR-107-3p|mmu-miR-103-3p_24	-0.22035	0.1978	0.265278	0.575287	377.532	3p	mmu-miR-107-3p|mmu-miR-103-3p	24	miR-107-3p	None	-0.130711	-0.177888	-0.0882489	0.170235	0.296043	0.674615	3874.32	none
256	mmu-miR-107-3p|mmu-miR-103-3p_25	-0.22461	0.214183	0.294323	0.60743	83.5446	3p	mmu-miR-107-3p|mmu-miR-103-3p	25	miR-107-3p	None	-0.134971	-0.177888	-0.0882489	0.170235	0.296043	0.674615	3874.32	none
257	mmu-miR-107-3p|mmu-miR-103-3p_26	-0.153395	0.236018	0.515739	0.76968	12.4056	3p	mmu-miR-107-3p|mmu-miR-103-3p	26	miR-107-3p	None	-0.0637554	-0.177888	-0.0882489	0.170235	0.296043	0.674615	3874.32	none
258	mmu-miR-107-3p|mmu-miR-103-3p_27	0.0677338	0.322866	0.833832	0.931199	2.53723	3p	mmu-miR-107-3p|mmu-miR-103-3p	27 or above	miR-107-3p	None	0.157373	-0.177888	-0.0882489	0.170235	0.296043	0.674615	3874.32	none
259	mmu-miR-107-3p|mmu-miR-103-3p_28	-0.108101	0.501349	0.829284	0.931199	0.628977	3p	mmu-miR-107-3p|mmu-miR-103-3p	27 or above	miR-107-3p	None	-0.0184618	-0.177888	-0.0882489	0.170235	0.296043	0.674615	3874.32	none
260	mmu-miR-107-3p|mmu-miR-103-3p_29	0.0378447	0.714962	0.957786	0.981165	0.399364	3p	mmu-miR-107-3p|mmu-miR-103-3p	27 or above	miR-107-3p	None	0.127484	-0.177888	-0.0882489	0.170235	0.296043	0.674615	3874.32	none
261	mmu-miR-10b-3p.1_21	-0.66368	0.500669	0.184977	0.471791	1.06338	3p	mmu-miR-10b-3p.1	21	miR-10b-3p.1	None	-0.574041	-0.627804	-0.538164	0.441238	0.154788	0.523679	1.54213	none
262	mmu-miR-10b-3p.1_22	-0.838284	0.865293	0.332652	NA	0.265389	3p	mmu-miR-10b-3p.1	22	miR-10b-3p.1	None	-0.748645	-0.627804	-0.538164	0.441238	0.154788	0.523679	1.54213	none
263	mmu-miR-10b-3p.2_20	-0.849238	0.785462	0.27961	0.59172	0.474931	3p	mmu-miR-10b-3p.2	20	miR-10b-3p.2	None	-0.759599	-0.452199	-0.36256	0.598273	0.449745	0.775142	1.07031	none
264	mmu-miR-10b-3p.2_22	-0.438048	0.715021	0.540117	0.784643	0.366948	3p	mmu-miR-10b-3p.2	22	miR-10b-3p.2	None	-0.348409	-0.452199	-0.36256	0.598273	0.449745	0.775142	1.07031	none
265	mmu-miR-10b-5p_20	-0.664835	0.556969	0.232609	0.532888	0.658767	5p	mmu-miR-10b-5p	20	miR-10b-5p	None	-0.575195	-0.892926	-0.803286	0.399826	0.0255301	0.210229	398.75	none
266	mmu-miR-10b-5p_21	-0.728452	0.356728	0.0411475	0.205183	8.62925	5p	mmu-miR-10b-5p	21	miR-10b-5p	None	-0.638813	-0.892926	-0.803286	0.399826	0.0255301	0.210229	398.75	none
267	mmu-miR-10b-5p_22	-0.893732	0.368768	0.0153692	0.104479	320.434	5p	mmu-miR-10b-5p	22	miR-10b-5p	None	-0.804093	-0.892926	-0.803286	0.399826	0.0255301	0.210229	398.75	none
268	mmu-miR-10b-5p_23	-0.891952	0.353806	0.0117015	0.08681	46.5122	5p	mmu-miR-10b-5p	23	miR-10b-5p	None	-0.802313	-0.892926	-0.803286	0.399826	0.0255301	0.210229	398.75	none
269	mmu-miR-10b-5p_24	-0.963538	0.392198	0.0140194	0.0977663	20.2784	5p	mmu-miR-10b-5p	24	miR-10b-5p	None	-0.873899	-0.892926	-0.803286	0.399826	0.0255301	0.210229	398.75	none
270	mmu-miR-1187_21	0.655361	0.489977	0.181048	0.466774	0.554361	Unknown	mmu-miR-1187	21	miR-1187	None	0.745	0.622069	0.711708	0.359487	0.0835525	0.367842	1.45893	none
271	mmu-miR-1187_23	0.52974	0.504689	0.293886	0.607279	0.504569	Unknown	mmu-miR-1187	23	miR-1187	None	0.619379	0.622069	0.711708	0.359487	0.0835525	0.367842	1.45893	none
272	mmu-miR-1191b-5p_22	0.438359	0.619772	0.479385	0.743058	0.319782	5p	mmu-miR-1191b-5p	22	miR-1191b-5p	None	0.527999	0.369167	0.458806	0.413172	0.371593	0.722601	0.920923	none
273	mmu-miR-1191b-5p_23	0.845278	0.771071	0.272974	NA	0.190043	5p	mmu-miR-1191b-5p	23	miR-1191b-5p	None	0.934917	0.369167	0.458806	0.413172	0.371593	0.722601	0.920923	none
274	mmu-miR-1191b-5p_24	0.259329	0.743564	0.727266	NA	0.227716	5p	mmu-miR-1191b-5p	24	miR-1191b-5p	None	0.348968	0.369167	0.458806	0.413172	0.371593	0.722601	0.920923	none
275	mmu-miR-1198-3p_21	-0.0577086	0.861431	0.946588	NA	0.223262	3p	mmu-miR-1198-3p	21	miR-1198-3p	None	0.0319306	0.339451	0.42909	0.436336	0.436593	0.764543	0.793233	none
276	mmu-miR-1198-3p_22	0.353973	0.550428	0.520168	0.772975	0.432726	3p	mmu-miR-1198-3p	22	miR-1198-3p	None	0.443612	0.339451	0.42909	0.436336	0.436593	0.764543	0.793233	none
277	mmu-miR-1198-5p_19	0.770689	0.848834	0.363911	NA	0.186245	5p	mmu-miR-1198-5p	19	miR-1198-5p	None	0.860328	0.196779	0.286418	0.175347	0.261766	0.647354	91.137	none
278	mmu-miR-1198-5p_20	0.422992	0.443983	0.340732	0.644142	0.728486	5p	mmu-miR-1198-5p	20	miR-1198-5p	None	0.512631	0.196779	0.286418	0.175347	0.261766	0.647354	91.137	none
279	mmu-miR-1198-5p_21	0.247458	0.244848	0.31218	0.622304	5.95719	5p	mmu-miR-1198-5p	21	miR-1198-5p	None	0.337097	0.196779	0.286418	0.175347	0.261766	0.647354	91.137	none
280	mmu-miR-1198-5p_22	0.20127	0.212385	0.343299	0.646787	44.3478	5p	mmu-miR-1198-5p	22	miR-1198-5p	None	0.29091	0.196779	0.286418	0.175347	0.261766	0.647354	91.137	none
281	mmu-miR-1198-5p_23	0.195511	0.201526	0.331972	0.637775	22.677	5p	mmu-miR-1198-5p	23	miR-1198-5p	None	0.28515	0.196779	0.286418	0.175347	0.261766	0.647354	91.137	none
282	mmu-miR-1198-5p_24	0.114958	0.236066	0.626276	0.834014	10.0128	5p	mmu-miR-1198-5p	24	miR-1198-5p	None	0.204597	0.196779	0.286418	0.175347	0.261766	0.647354	91.137	none
283	mmu-miR-1198-5p_25	0.224411	0.268641	0.403518	0.691819	4.44884	5p	mmu-miR-1198-5p	25	miR-1198-5p	None	0.31405	0.196779	0.286418	0.175347	0.261766	0.647354	91.137	none
284	mmu-miR-1198-5p_26	0.158809	0.377638	0.674098	0.861224	1.27628	5p	mmu-miR-1198-5p	26	miR-1198-5p	None	0.248448	0.196779	0.286418	0.175347	0.261766	0.647354	91.137	none
285	mmu-miR-1198-5p_27	0.156665	0.525868	0.765766	0.903749	0.530122	5p	mmu-miR-1198-5p	27 or above	miR-1198-5p	None	0.246304	0.196779	0.286418	0.175347	0.261766	0.647354	91.137	none
286	mmu-miR-1198-5p_28	-0.498331	0.800204	0.533445	NA	0.28744	5p	mmu-miR-1198-5p	27 or above	miR-1198-5p	None	-0.408692	0.196779	0.286418	0.175347	0.261766	0.647354	91.137	none
287	mmu-miR-124-3p.1_21	1.08836	0.819256	0.184023	NA	0.164928	3p	mmu-miR-124-3p.1	21	miR-124-3p.1	None	1.178	0.870137	0.959776	0.535024	0.103875	0.431528	0.617904	none
288	mmu-miR-124-3p.1_22	0.214611	0.721619	0.766159	0.903749	0.271084	3p	mmu-miR-124-3p.1	22	miR-124-3p.1	None	0.304251	0.870137	0.959776	0.535024	0.103875	0.431528	0.617904	none
289	mmu-miR-124-3p.1_23	0.846988	0.885816	0.338988	NA	0.16646	3p	mmu-miR-124-3p.1	23	miR-124-3p.1	None	0.936627	0.870137	0.959776	0.535024	0.103875	0.431528	0.617904	none
290	mmu-miR-1247-3p_20	0.988495	1.07301	0.356929	NA	0.13193	3p	mmu-miR-1247-3p	20	miR-1247-3p	None	1.07813	0.449895	0.539534	0.64304	0.484154	0.811384	1.01564	Annotation passenger
291	mmu-miR-1247-3p_21	0.28978	0.572607	0.612807	0.826077	0.827719	3p	mmu-miR-1247-3p	21	miR-1247-3p	None	0.379419	0.449895	0.539534	0.64304	0.484154	0.811384	1.01564	Annotation passenger
292	mmu-miR-1249-3p_18	1.16722	0.837117	0.163217	NA	0.145144	3p	mmu-miR-1249-3p	18	miR-1249-3p	None	1.25686	0.059395	0.149034	0.205276	0.77232	0.95227	36.0664	none
293	mmu-miR-1249-3p_19	0.514535	0.375296	0.170371	0.453903	1.15793	3p	mmu-miR-1249-3p	19	miR-1249-3p	None	0.604174	0.059395	0.149034	0.205276	0.77232	0.95227	36.0664	none
294	mmu-miR-1249-3p_20	0.0281602	0.282149	0.920498	0.965266	3.02076	3p	mmu-miR-1249-3p	20	miR-1249-3p	None	0.117799	0.059395	0.149034	0.205276	0.77232	0.95227	36.0664	none
295	mmu-miR-1249-3p_21	-0.0519312	0.239735	0.828505	0.931199	10.1505	3p	mmu-miR-1249-3p	21	miR-1249-3p	None	0.0377081	0.059395	0.149034	0.205276	0.77232	0.95227	36.0664	none
296	mmu-miR-1249-3p_22	0.100403	0.234544	0.668595	0.856607	16.868	3p	mmu-miR-1249-3p	22	miR-1249-3p	None	0.190042	0.059395	0.149034	0.205276	0.77232	0.95227	36.0664	none
297	mmu-miR-1249-3p_23	-0.0179837	0.264419	0.945776	0.974637	3.95368	3p	mmu-miR-1249-3p	23	miR-1249-3p	None	0.0716556	0.059395	0.149034	0.205276	0.77232	0.95227	36.0664	none
298	mmu-miR-1249-3p_24	-0.577222	0.638085	0.365669	0.664508	0.491716	3p	mmu-miR-1249-3p	24	miR-1249-3p	None	-0.487582	0.059395	0.149034	0.205276	0.77232	0.95227	36.0664	none
299	mmu-miR-125a-3p_18	-0.0521932	0.601048	0.930801	0.96938	0.40564	3p	mmu-miR-125a-3p	18	miR-125a-3p	None	0.037446	-0.0643388	0.0253004	0.189171	0.733774	0.946735	138.759	none
300	mmu-miR-125a-3p_19	0.0720313	0.290831	0.804386	0.918838	3.26177	3p	mmu-miR-125a-3p	19	miR-125a-3p	None	0.16167	-0.0643388	0.0253004	0.189171	0.733774	0.946735	138.759	none
301	mmu-miR-125a-3p_20	0.0326991	0.22626	0.88509	0.95074	33.9835	3p	mmu-miR-125a-3p	20	miR-125a-3p	None	0.122338	-0.0643388	0.0253004	0.189171	0.733774	0.946735	138.759	none
302	mmu-miR-125a-3p_21	-0.0832099	0.204927	0.684709	0.867871	57.0293	3p	mmu-miR-125a-3p	21	miR-125a-3p	None	0.00642935	-0.0643388	0.0253004	0.189171	0.733774	0.946735	138.759	none
303	mmu-miR-125a-3p_22	-0.181582	0.227962	0.425716	0.708055	20.3007	3p	mmu-miR-125a-3p	22	miR-125a-3p	None	-0.0919423	-0.0643388	0.0253004	0.189171	0.733774	0.946735	138.759	none
304	mmu-miR-125a-3p_23	-0.136528	0.233874	0.559376	0.797959	10.3998	3p	mmu-miR-125a-3p	23	miR-125a-3p	None	-0.0468889	-0.0643388	0.0253004	0.189171	0.733774	0.946735	138.759	none
305	mmu-miR-125a-3p_24	0.0730943	0.259489	0.778184	0.908643	5.29013	3p	mmu-miR-125a-3p	24	miR-125a-3p	None	0.162733	-0.0643388	0.0253004	0.189171	0.733774	0.946735	138.759	none
306	mmu-miR-125a-3p_25	-0.240325	0.29437	0.41427	0.700473	3.50709	3p	mmu-miR-125a-3p	25	miR-125a-3p	None	-0.150686	-0.0643388	0.0253004	0.189171	0.733774	0.946735	138.759	none
307	mmu-miR-125a-3p_26	-0.196612	0.352867	0.577402	0.80846	2.03573	3p	mmu-miR-125a-3p	26	miR-125a-3p	None	-0.106972	-0.0643388	0.0253004	0.189171	0.733774	0.946735	138.759	none
308	mmu-miR-125a-3p_27	-0.33784	0.572144	0.554869	0.796459	0.815379	3p	mmu-miR-125a-3p	27 or above	miR-125a-3p	None	-0.2482	-0.0643388	0.0253004	0.189171	0.733774	0.946735	138.759	none
309	mmu-miR-125a-3p_28	0.303355	0.740227	0.681943	0.866936	0.297371	3p	mmu-miR-125a-3p	27 or above	miR-125a-3p	None	0.392994	-0.0643388	0.0253004	0.189171	0.733774	0.946735	138.759	none
310	mmu-miR-125a-3p_29	-0.255026	0.670174	0.703547	0.87805	0.359208	3p	mmu-miR-125a-3p	27 or above	miR-125a-3p	None	-0.165387	-0.0643388	0.0253004	0.189171	0.733774	0.946735	138.759	none
311	mmu-miR-125a-3p_30	0.726407	0.799848	0.363782	NA	0.19428	3p	mmu-miR-125a-3p	27 or above	miR-125a-3p	None	0.816046	-0.0643388	0.0253004	0.189171	0.733774	0.946735	138.759	none
312	mmu-miR-125a-5p|mmu-miR-6367|mmu-miR-125b-5p_13	0.0876792	0.313717	0.779872	0.908643	2.68454	5p	mmu-miR-125a-5p|mmu-miR-6367|mmu-miR-125b-5p	15 or below	miR-125a-5p	None	0.177318	-0.323482	-0.233842	0.170997	0.0585256	0.306418	133695	none
313	mmu-miR-125a-5p|mmu-miR-6367|mmu-miR-125b-5p_14	-0.0958533	0.208096	0.64507	0.845895	120.229	5p	mmu-miR-125a-5p|mmu-miR-6367|mmu-miR-125b-5p	15 or below	miR-125a-5p	None	-0.00621414	-0.323482	-0.233842	0.170997	0.0585256	0.306418	133695	none
314	mmu-miR-125a-5p|mmu-miR-6367|mmu-miR-125b-5p_15	0.339126	0.283617	0.231806	0.532022	2.81729	5p	mmu-miR-125a-5p|mmu-miR-6367|mmu-miR-125b-5p	15 or below	miR-125a-5p	None	0.428766	-0.323482	-0.233842	0.170997	0.0585256	0.306418	133695	none
315	mmu-miR-125a-5p|mmu-miR-6367|mmu-miR-125b-5p_16	0.308379	0.24769	0.213124	0.508775	4.47489	5p	mmu-miR-125a-5p|mmu-miR-6367|mmu-miR-125b-5p	16	miR-125a-5p	None	0.398018	-0.323482	-0.233842	0.170997	0.0585256	0.306418	133695	none
316	mmu-miR-125a-5p|mmu-miR-6367|mmu-miR-125b-5p_17	-0.130525	0.247089	0.597325	0.816572	22.2273	5p	mmu-miR-125a-5p|mmu-miR-6367|mmu-miR-125b-5p	17	miR-125a-5p	None	-0.0408858	-0.323482	-0.233842	0.170997	0.0585256	0.306418	133695	none
317	mmu-miR-125a-5p|mmu-miR-6367|mmu-miR-125b-5p_18	-0.0585229	0.208804	0.779265	0.908643	31.9489	5p	mmu-miR-125a-5p|mmu-miR-6367|mmu-miR-125b-5p	18	miR-125a-5p	None	0.0311163	-0.323482	-0.233842	0.170997	0.0585256	0.306418	133695	none
318	mmu-miR-125a-5p|mmu-miR-6367|mmu-miR-125b-5p_19	0.130051	0.201659	0.518988	0.772769	129.785	5p	mmu-miR-125a-5p|mmu-miR-6367|mmu-miR-125b-5p	19	miR-125a-5p	None	0.21969	-0.323482	-0.233842	0.170997	0.0585256	0.306418	133695	none
319	mmu-miR-125a-5p|mmu-miR-6367|mmu-miR-125b-5p_20	0.0199506	0.210079	0.924341	0.965805	3781.75	5p	mmu-miR-125a-5p|mmu-miR-6367|mmu-miR-125b-5p	20	miR-125a-5p	None	0.10959	-0.323482	-0.233842	0.170997	0.0585256	0.306418	133695	none
320	mmu-miR-125a-5p|mmu-miR-6367|mmu-miR-125b-5p_21	-0.122432	0.211149	0.562026	0.797959	14257.8	5p	mmu-miR-125a-5p|mmu-miR-6367|mmu-miR-125b-5p	21	miR-125a-5p	None	-0.0327926	-0.323482	-0.233842	0.170997	0.0585256	0.306418	133695	none
321	mmu-miR-125a-5p|mmu-miR-6367|mmu-miR-125b-5p_22	-0.375732	0.194856	0.0538235	0.244259	96161.9	5p	mmu-miR-125a-5p|mmu-miR-6367|mmu-miR-125b-5p	22	miR-125a-5p	None	-0.286092	-0.323482	-0.233842	0.170997	0.0585256	0.306418	133695	none
322	mmu-miR-125a-5p|mmu-miR-6367|mmu-miR-125b-5p_23	-0.318088	0.191879	0.0973668	0.341399	11933.4	5p	mmu-miR-125a-5p|mmu-miR-6367|mmu-miR-125b-5p	23	miR-125a-5p	None	-0.228449	-0.323482	-0.233842	0.170997	0.0585256	0.306418	133695	none
323	mmu-miR-125a-5p|mmu-miR-6367|mmu-miR-125b-5p_24	-0.290013	0.195112	0.137174	0.408695	6513.48	5p	mmu-miR-125a-5p|mmu-miR-6367|mmu-miR-125b-5p	24	miR-125a-5p	None	-0.200374	-0.323482	-0.233842	0.170997	0.0585256	0.306418	133695	none
324	mmu-miR-125a-5p|mmu-miR-6367|mmu-miR-125b-5p_25	-0.366411	0.220564	0.0966645	0.339998	160.016	5p	mmu-miR-125a-5p|mmu-miR-6367|mmu-miR-125b-5p	25	miR-125a-5p	None	-0.276772	-0.323482	-0.233842	0.170997	0.0585256	0.306418	133695	none
325	mmu-miR-125a-5p|mmu-miR-6367|mmu-miR-125b-5p_26	-0.488709	0.235776	0.0381939	0.194813	35.2182	5p	mmu-miR-125a-5p|mmu-miR-6367|mmu-miR-125b-5p	26	miR-125a-5p	None	-0.39907	-0.323482	-0.233842	0.170997	0.0585256	0.306418	133695	none
326	mmu-miR-125a-5p|mmu-miR-6367|mmu-miR-125b-5p_27	-0.219878	0.28283	0.43691	0.713679	5.95028	5p	mmu-miR-125a-5p|mmu-miR-6367|mmu-miR-125b-5p	27 or above	miR-125a-5p	None	-0.130239	-0.323482	-0.233842	0.170997	0.0585256	0.306418	133695	none
327	mmu-miR-125a-5p|mmu-miR-6367|mmu-miR-125b-5p_28	-0.531595	0.386657	0.169178	0.452821	1.8516	5p	mmu-miR-125a-5p|mmu-miR-6367|mmu-miR-125b-5p	27 or above	miR-125a-5p	None	-0.441956	-0.323482	-0.233842	0.170997	0.0585256	0.306418	133695	none
328	mmu-miR-125a-5p|mmu-miR-6367|mmu-miR-125b-5p_29	-0.838702	0.490659	0.0873885	0.317093	0.872315	5p	mmu-miR-125a-5p|mmu-miR-6367|mmu-miR-125b-5p	27 or above	miR-125a-5p	None	-0.749063	-0.323482	-0.233842	0.170997	0.0585256	0.306418	133695	none
329	mmu-miR-125a-5p|mmu-miR-6367|mmu-miR-125b-5p_30	-0.954627	0.889707	0.283285	NA	0.285686	5p	mmu-miR-125a-5p|mmu-miR-6367|mmu-miR-125b-5p	27 or above	miR-125a-5p	None	-0.864988	-0.323482	-0.233842	0.170997	0.0585256	0.306418	133695	none
330	mmu-miR-125b-1-3p_18	-0.0606802	0.380152	0.87318	0.947341	1.48508	3p	mmu-miR-125b-1-3p	18	miR-125b-1-3p	None	0.028959	-0.416597	-0.326958	0.190988	0.0291632	0.228845	383.961	none
331	mmu-miR-125b-1-3p_19	-0.0508322	0.242696	0.834098	0.931199	10.8709	3p	mmu-miR-125b-1-3p	19	miR-125b-1-3p	None	0.0388071	-0.416597	-0.326958	0.190988	0.0291632	0.228845	383.961	none
332	mmu-miR-125b-1-3p_20	-0.243709	0.212416	0.251251	0.559232	74.0404	3p	mmu-miR-125b-1-3p	20	miR-125b-1-3p	None	-0.154069	-0.416597	-0.326958	0.190988	0.0291632	0.228845	383.961	none
333	mmu-miR-125b-1-3p_21	-0.301538	0.204629	0.140594	0.412515	123.312	3p	mmu-miR-125b-1-3p	21	miR-125b-1-3p	None	-0.211898	-0.416597	-0.326958	0.190988	0.0291632	0.228845	383.961	none
334	mmu-miR-125b-1-3p_22	-0.805697	0.233878	0.000571178	0.00770579	112.375	3p	mmu-miR-125b-1-3p	22	miR-125b-1-3p	None	-0.716057	-0.416597	-0.326958	0.190988	0.0291632	0.228845	383.961	none
335	mmu-miR-125b-1-3p_23	-0.270541	0.206561	0.190284	0.483106	34.2709	3p	mmu-miR-125b-1-3p	23	miR-125b-1-3p	None	-0.180902	-0.416597	-0.326958	0.190988	0.0291632	0.228845	383.961	none
336	mmu-miR-125b-1-3p_24	-0.446691	0.228018	0.0501109	0.232802	17.055	3p	mmu-miR-125b-1-3p	24	miR-125b-1-3p	None	-0.357052	-0.416597	-0.326958	0.190988	0.0291632	0.228845	383.961	none
337	mmu-miR-125b-1-3p_25	-0.355272	0.284209	0.211286	0.50773	4.34795	3p	mmu-miR-125b-1-3p	25	miR-125b-1-3p	None	-0.265633	-0.416597	-0.326958	0.190988	0.0291632	0.228845	383.961	none
338	mmu-miR-125b-1-3p_26	-0.263447	0.362016	0.466783	0.731713	1.97024	3p	mmu-miR-125b-1-3p	26	miR-125b-1-3p	None	-0.173808	-0.416597	-0.326958	0.190988	0.0291632	0.228845	383.961	none
339	mmu-miR-125b-1-3p_27	-0.418291	0.457645	0.360712	0.661043	0.880714	3p	mmu-miR-125b-1-3p	27 or above	miR-125b-1-3p	None	-0.328652	-0.416597	-0.326958	0.190988	0.0291632	0.228845	383.961	none
340	mmu-miR-125b-1-3p_28	-0.903091	0.55662	0.104706	0.356873	0.681103	3p	mmu-miR-125b-1-3p	27 or above	miR-125b-1-3p	None	-0.813452	-0.416597	-0.326958	0.190988	0.0291632	0.228845	383.961	none
341	mmu-miR-125b-1-3p_29	-0.379969	0.733322	0.604356	0.820956	0.332561	3p	mmu-miR-125b-1-3p	27 or above	miR-125b-1-3p	None	-0.290329	-0.416597	-0.326958	0.190988	0.0291632	0.228845	383.961	none
342	mmu-miR-125b-1-3p_30	-0.139119	0.859061	0.871351	NA	0.245387	3p	mmu-miR-125b-1-3p	27 or above	miR-125b-1-3p	None	-0.0494795	-0.416597	-0.326958	0.190988	0.0291632	0.228845	383.961	none
343	mmu-miR-126a-3p.1_19	1.0261	0.67002	0.125661	0.389933	0.232096	3p	mmu-miR-126a-3p.1	19	miR-126a-3p.1	None	1.11573	-0.144153	-0.0545143	0.214418	0.501392	0.817674	33.3403	none
344	mmu-miR-126a-3p.1_20	0.138255	0.473833	0.770455	0.905251	0.832233	3p	mmu-miR-126a-3p.1	20	miR-126a-3p.1	None	0.227894	-0.144153	-0.0545143	0.214418	0.501392	0.817674	33.3403	none
345	mmu-miR-126a-3p.1_21	-0.0489478	0.256533	0.848678	0.936	5.52476	3p	mmu-miR-126a-3p.1	21	miR-126a-3p.1	None	0.0406914	-0.144153	-0.0545143	0.214418	0.501392	0.817674	33.3403	none
346	mmu-miR-126a-3p.1_22	-0.209195	0.229383	0.361775	0.661059	22.4128	3p	mmu-miR-126a-3p.1	22	miR-126a-3p.1	None	-0.119555	-0.144153	-0.0545143	0.214418	0.501392	0.817674	33.3403	none
347	mmu-miR-126a-3p.1_23	-0.107151	0.295489	0.716886	0.884152	4.06071	3p	mmu-miR-126a-3p.1	23	miR-126a-3p.1	None	-0.017512	-0.144153	-0.0545143	0.214418	0.501392	0.817674	33.3403	none
348	mmu-miR-126a-3p.2_19	0.59929	0.883217	0.497435	NA	0.168944	3p	mmu-miR-126a-3p.2	19	miR-126a-3p.2	None	0.688929	-0.0754465	0.0141927	0.22275	0.734832	0.946735	17.9079	none
349	mmu-miR-126a-3p.2_20	0.0145729	0.371836	0.968737	0.986507	1.39324	3p	mmu-miR-126a-3p.2	20	miR-126a-3p.2	None	0.104212	-0.0754465	0.0141927	0.22275	0.734832	0.946735	17.9079	none
350	mmu-miR-126a-3p.2_21	-0.200826	0.252797	0.426952	0.708055	9.93766	3p	mmu-miR-126a-3p.2	21	miR-126a-3p.2	None	-0.111187	-0.0754465	0.0141927	0.22275	0.734832	0.946735	17.9079	none
351	mmu-miR-126a-3p.2_22	0.033591	0.258466	0.896596	0.956116	6.15134	3p	mmu-miR-126a-3p.2	22	miR-126a-3p.2	None	0.12323	-0.0754465	0.0141927	0.22275	0.734832	0.946735	17.9079	none
352	mmu-miR-126a-5p_19	0.959641	0.781511	0.219473	NA	0.179018	5p	mmu-miR-126a-5p	19	miR-126a-5p	None	1.04928	-0.0172223	0.0724169	0.269278	0.949004	0.988555	22.8439	none
353	mmu-miR-126a-5p_20	0.104508	0.336813	0.756343	0.899419	2.75741	5p	mmu-miR-126a-5p	20	miR-126a-5p	None	0.194148	-0.0172223	0.0724169	0.269278	0.949004	0.988555	22.8439	none
354	mmu-miR-126a-5p_21	-0.0447055	0.28265	0.874326	0.947424	14.994	5p	mmu-miR-126a-5p	21	miR-126a-5p	None	0.0449337	-0.0172223	0.0724169	0.269278	0.949004	0.988555	22.8439	none
355	mmu-miR-126a-5p_22	-0.0267897	0.290266	0.926465	0.966506	4.56484	5p	mmu-miR-126a-5p	22	miR-126a-5p	None	0.0628495	-0.0172223	0.0724169	0.269278	0.949004	0.988555	22.8439	none
356	mmu-miR-126b-3p_22	-0.75147	0.581551	0.196294	0.49199	0.669857	3p	mmu-miR-126b-3p	22	miR-126b-3p	None	-0.661831	-0.772047	-0.682408	0.501817	0.123925	0.475047	0.982926	none
357	mmu-miR-126b-5p_21	-1.17554	0.698884	0.092563	0.329762	0.426376	5p	mmu-miR-126b-5p	21	miR-126b-5p	None	-1.08591	-0.969731	-0.880092	0.433386	0.0252491	0.210229	1.25978	none
358	mmu-miR-126b-5p_22	-0.769745	0.547407	0.159675	0.440661	0.696725	5p	mmu-miR-126b-5p	22	miR-126b-5p	None	-0.680106	-0.969731	-0.880092	0.433386	0.0252491	0.210229	1.25978	none
359	mmu-miR-128-1-5p_21	0.772461	0.724286	0.286191	0.597682	0.216035	5p	mmu-miR-128-1-5p	21	miR-128-1-5p	None	0.8621	0.590251	0.67989	0.598181	0.323769	0.690406	0.361288	none
360	mmu-miR-128-3p_19	0.34697	0.431827	0.42169	0.706436	0.975332	3p	mmu-miR-128-3p	19	miR-128-3p	None	0.436609	0.048479	0.138118	0.200411	0.808859	0.954549	94.504	none
361	mmu-miR-128-3p_20	0.106786	0.279822	0.702742	0.877374	3.65711	3p	mmu-miR-128-3p	20	miR-128-3p	None	0.196425	0.048479	0.138118	0.200411	0.808859	0.954549	94.504	none
362	mmu-miR-128-3p_21	-0.0192493	0.231694	0.933787	0.97037	43.8096	3p	mmu-miR-128-3p	21	miR-128-3p	None	0.0703899	0.048479	0.138118	0.200411	0.808859	0.954549	94.504	none
363	mmu-miR-128-3p_22	0.14595	0.222121	0.511133	0.764824	25.4968	3p	mmu-miR-128-3p	22	miR-128-3p	None	0.235589	0.048479	0.138118	0.200411	0.808859	0.954549	94.504	none
364	mmu-miR-128-3p_23	0.0185655	0.214648	0.931075	0.96938	17.3886	3p	mmu-miR-128-3p	23	miR-128-3p	None	0.108205	0.048479	0.138118	0.200411	0.808859	0.954549	94.504	none
365	mmu-miR-128-3p_24	0.229122	0.309367	0.458928	0.727849	2.14444	3p	mmu-miR-128-3p	24	miR-128-3p	None	0.318761	0.048479	0.138118	0.200411	0.808859	0.954549	94.504	none
366	mmu-miR-128-3p_25	-1.06807	0.686395	0.119696	0.378983	0.476828	3p	mmu-miR-128-3p	25	miR-128-3p	None	-0.978426	0.048479	0.138118	0.200411	0.808859	0.954549	94.504	none
367	mmu-miR-129-2-3p|mmu-miR-129-1-3p_16	0.272171	0.781014	0.727476	0.888604	0.271813	3p	mmu-miR-129-2-3p|mmu-miR-129-1-3p	16	miR-129-2-3p	None	0.36181	-0.343231	-0.253591	0.333575	0.303506	0.674794	706.975	none
368	mmu-miR-129-2-3p|mmu-miR-129-1-3p_17	0.582693	0.759767	0.443119	0.718612	0.222021	3p	mmu-miR-129-2-3p|mmu-miR-129-1-3p	17	miR-129-2-3p	None	0.672332	-0.343231	-0.253591	0.333575	0.303506	0.674794	706.975	none
369	mmu-miR-129-2-3p|mmu-miR-129-1-3p_18	0.417591	0.509906	0.412812	0.700062	0.608458	3p	mmu-miR-129-2-3p|mmu-miR-129-1-3p	18	miR-129-2-3p	None	0.50723	-0.343231	-0.253591	0.333575	0.303506	0.674794	706.975	none
370	mmu-miR-129-2-3p|mmu-miR-129-1-3p_19	-0.272586	0.350713	0.437022	0.713679	9.83266	3p	mmu-miR-129-2-3p|mmu-miR-129-1-3p	19	miR-129-2-3p	None	-0.182946	-0.343231	-0.253591	0.333575	0.303506	0.674794	706.975	none
371	mmu-miR-129-2-3p|mmu-miR-129-1-3p_20	-0.254929	0.323853	0.431179	0.711019	62.2943	3p	mmu-miR-129-2-3p|mmu-miR-129-1-3p	20	miR-129-2-3p	None	-0.165289	-0.343231	-0.253591	0.333575	0.303506	0.674794	706.975	none
372	mmu-miR-129-2-3p|mmu-miR-129-1-3p_21	-0.305072	0.31406	0.331358	0.637775	93.7256	3p	mmu-miR-129-2-3p|mmu-miR-129-1-3p	21	miR-129-2-3p	None	-0.215433	-0.343231	-0.253591	0.333575	0.303506	0.674794	706.975	none
373	mmu-miR-129-2-3p|mmu-miR-129-1-3p_22	-0.363771	0.313793	0.246347	0.552694	515.638	3p	mmu-miR-129-2-3p|mmu-miR-129-1-3p	22	miR-129-2-3p	None	-0.274132	-0.343231	-0.253591	0.333575	0.303506	0.674794	706.975	none
374	mmu-miR-129-2-3p|mmu-miR-129-1-3p_23	-0.442423	0.310968	0.154815	0.433143	19.4576	3p	mmu-miR-129-2-3p|mmu-miR-129-1-3p	23	miR-129-2-3p	None	-0.352784	-0.343231	-0.253591	0.333575	0.303506	0.674794	706.975	none
375	mmu-miR-129-2-3p|mmu-miR-129-1-3p_24	-0.131919	0.39256	0.736834	0.892539	1.59773	3p	mmu-miR-129-2-3p|mmu-miR-129-1-3p	24	miR-129-2-3p	None	-0.04228	-0.343231	-0.253591	0.333575	0.303506	0.674794	706.975	none
376	mmu-miR-129-2-3p|mmu-miR-129-1-3p_25	0.274061	0.623476	0.660248	0.853759	0.375924	3p	mmu-miR-129-2-3p|mmu-miR-129-1-3p	25	miR-129-2-3p	None	0.363701	-0.343231	-0.253591	0.333575	0.303506	0.674794	706.975	none
377	mmu-miR-129-5p_18	1.38513	0.899023	0.123389	NA	0.118713	5p	mmu-miR-129-5p	18	miR-129-5p	None	1.47477	-0.107728	-0.0180887	0.328715	0.74312	0.947727	187.942	none
378	mmu-miR-129-5p_19	0.182585	0.358314	0.610356	0.82579	1.76741	5p	mmu-miR-129-5p	19	miR-129-5p	None	0.272224	-0.107728	-0.0180887	0.328715	0.74312	0.947727	187.942	none
379	mmu-miR-129-5p_20	0.0435425	0.314158	0.889766	0.951464	16.3829	5p	mmu-miR-129-5p	20	miR-129-5p	None	0.133182	-0.107728	-0.0180887	0.328715	0.74312	0.947727	187.942	none
380	mmu-miR-129-5p_21	-0.113335	0.30791	0.712815	0.882562	108.274	5p	mmu-miR-129-5p	21	miR-129-5p	None	-0.0236956	-0.107728	-0.0180887	0.328715	0.74312	0.947727	187.942	none
381	mmu-miR-129-5p_22	-0.0931661	0.315549	0.767803	0.903749	30.9884	5p	mmu-miR-129-5p	22	miR-129-5p	None	-0.00352689	-0.107728	-0.0180887	0.328715	0.74312	0.947727	187.942	none
382	mmu-miR-129-5p_23	-0.181189	0.330168	0.583158	0.811403	22.7427	5p	mmu-miR-129-5p	23	miR-129-5p	None	-0.09155	-0.107728	-0.0180887	0.328715	0.74312	0.947727	187.942	none
383	mmu-miR-129-5p_24	-0.285155	0.345704	0.409456	0.697325	4.68851	5p	mmu-miR-129-5p	24	miR-129-5p	None	-0.195516	-0.107728	-0.0180887	0.328715	0.74312	0.947727	187.942	none
384	mmu-miR-129-5p_25	-0.774474	0.492929	0.116144	0.372952	1.23627	5p	mmu-miR-129-5p	25	miR-129-5p	None	-0.684834	-0.107728	-0.0180887	0.328715	0.74312	0.947727	187.942	none
385	mmu-miR-129-5p_26	-0.400929	0.649595	0.537104	0.783029	0.497121	5p	mmu-miR-129-5p	26	miR-129-5p	None	-0.31129	-0.107728	-0.0180887	0.328715	0.74312	0.947727	187.942	none
386	mmu-miR-129-5p_27	-0.618324	0.887992	0.48623	NA	0.261009	5p	mmu-miR-129-5p	27 or above	miR-129-5p	None	-0.528685	-0.107728	-0.0180887	0.328715	0.74312	0.947727	187.942	none
387	mmu-miR-1306-3p.1_20	0.31261	0.747688	0.675872	0.862248	0.237648	3p	mmu-miR-1306-3p.1	20	miR-1306-3p.1	None	0.40225	-0.120252	-0.0306126	0.260924	0.644892	0.917149	3.69585	none
388	mmu-miR-1306-3p.1_21	-0.185835	0.489508	0.704215	0.878225	0.689281	3p	mmu-miR-1306-3p.1	21	miR-1306-3p.1	None	-0.096196	-0.120252	-0.0306126	0.260924	0.644892	0.917149	3.69585	none
389	mmu-miR-1306-3p.1_22	-0.0122228	0.330828	0.970528	0.987123	1.90825	3p	mmu-miR-1306-3p.1	22	miR-1306-3p.1	None	0.0774164	-0.120252	-0.0306126	0.260924	0.644892	0.917149	3.69585	none
390	mmu-miR-1306-3p.1_23	-0.29895	0.730799	0.682486	0.866936	0.347961	3p	mmu-miR-1306-3p.1	23	miR-1306-3p.1	None	-0.209311	-0.120252	-0.0306126	0.260924	0.644892	0.917149	3.69585	none
391	mmu-miR-1306-3p.1_24	-1.18498	0.783078	0.130219	0.397251	0.370376	3p	mmu-miR-1306-3p.1	24	miR-1306-3p.1	None	-1.09535	-0.120252	-0.0306126	0.260924	0.644892	0.917149	3.69585	none
392	mmu-miR-1306-3p.2_20	-0.349245	0.705038	0.620349	0.829872	0.32022	3p	mmu-miR-1306-3p.2	20	miR-1306-3p.2	None	-0.259605	-0.611462	-0.521823	0.312169	0.0501419	0.295492	3.49341	none
393	mmu-miR-1306-3p.2_21	-0.535405	0.456108	0.240453	0.544528	1.09208	3p	mmu-miR-1306-3p.2	21	miR-1306-3p.2	None	-0.445766	-0.611462	-0.521823	0.312169	0.0501419	0.295492	3.49341	none
394	mmu-miR-1306-3p.2_22	-0.758822	0.423139	0.0729221	0.285901	1.21722	3p	mmu-miR-1306-3p.2	22	miR-1306-3p.2	None	-0.669183	-0.611462	-0.521823	0.312169	0.0501419	0.295492	3.49341	none
395	mmu-miR-1306-3p.2_23	-0.480228	0.539091	0.373031	0.669486	0.677019	3p	mmu-miR-1306-3p.2	23	miR-1306-3p.2	None	-0.390589	-0.611462	-0.521823	0.312169	0.0501419	0.295492	3.49341	none
396	mmu-miR-1306-5p_19	0.259435	0.413305	0.530195	0.780433	1.01016	5p	mmu-miR-1306-5p	19	miR-1306-5p	None	0.349074	-0.233026	-0.143386	0.216217	0.28115	0.667357	86.3392	none
397	mmu-miR-1306-5p_20	0.0603099	0.285563	0.832734	0.931199	3.79078	5p	mmu-miR-1306-5p	20	miR-1306-5p	None	0.149949	-0.233026	-0.143386	0.216217	0.28115	0.667357	86.3392	none
398	mmu-miR-1306-5p_21	-0.16873	0.221347	0.445889	0.720178	33.6101	5p	mmu-miR-1306-5p	21	miR-1306-5p	None	-0.0790903	-0.233026	-0.143386	0.216217	0.28115	0.667357	86.3392	none
399	mmu-miR-1306-5p_22	-0.299526	0.244854	0.221223	0.519304	36.3453	5p	mmu-miR-1306-5p	22	miR-1306-5p	None	-0.209887	-0.233026	-0.143386	0.216217	0.28115	0.667357	86.3392	none
400	mmu-miR-1306-5p_23	-0.410393	0.248297	0.098365	0.342734	9.54064	5p	mmu-miR-1306-5p	23	miR-1306-5p	None	-0.320754	-0.233026	-0.143386	0.216217	0.28115	0.667357	86.3392	none
401	mmu-miR-1306-5p_24	-0.523183	0.375703	0.163758	0.445653	1.58679	5p	mmu-miR-1306-5p	24	miR-1306-5p	None	-0.433544	-0.233026	-0.143386	0.216217	0.28115	0.667357	86.3392	none
402	mmu-miR-130a-3p|mmu-miR-6389_13	0.226792	0.680018	0.738751	0.892539	0.308539	3p	mmu-miR-130a-3p|mmu-miR-6389	15 or below	miR-130a-3p	None	0.316431	-0.103156	-0.0135163	0.176621	0.559186	0.855452	11357.9	none
403	mmu-miR-130a-3p|mmu-miR-6389_15	0.245713	0.619638	0.691704	0.870658	0.361179	3p	mmu-miR-130a-3p|mmu-miR-6389	15 or below	miR-130a-3p	None	0.335352	-0.103156	-0.0135163	0.176621	0.559186	0.855452	11357.9	none
404	mmu-miR-130a-3p|mmu-miR-6389_16	0.218413	0.301041	0.46813	0.733463	2.42092	3p	mmu-miR-130a-3p|mmu-miR-6389	16	miR-130a-3p	None	0.308052	-0.103156	-0.0135163	0.176621	0.559186	0.855452	11357.9	none
405	mmu-miR-130a-3p|mmu-miR-6389_17	-0.0929726	0.352051	0.791712	0.913471	1.74646	3p	mmu-miR-130a-3p|mmu-miR-6389	17	miR-130a-3p	None	-0.00333339	-0.103156	-0.0135163	0.176621	0.559186	0.855452	11357.9	none
406	mmu-miR-130a-3p|mmu-miR-6389_18	0.0165751	0.2846	0.953557	0.978226	6.12111	3p	mmu-miR-130a-3p|mmu-miR-6389	18	miR-130a-3p	None	0.106214	-0.103156	-0.0135163	0.176621	0.559186	0.855452	11357.9	none
407	mmu-miR-130a-3p|mmu-miR-6389_19	0.145258	0.246451	0.555594	0.796459	76.4524	3p	mmu-miR-130a-3p|mmu-miR-6389	19	miR-130a-3p	None	0.234897	-0.103156	-0.0135163	0.176621	0.559186	0.855452	11357.9	none
408	mmu-miR-130a-3p|mmu-miR-6389_20	0.049839	0.22786	0.826863	0.931199	203.963	3p	mmu-miR-130a-3p|mmu-miR-6389	20	miR-130a-3p	None	0.139478	-0.103156	-0.0135163	0.176621	0.559186	0.855452	11357.9	none
409	mmu-miR-130a-3p|mmu-miR-6389_21	-0.0553731	0.200698	0.782622	0.908779	571.279	3p	mmu-miR-130a-3p|mmu-miR-6389	21	miR-130a-3p	None	0.0342661	-0.103156	-0.0135163	0.176621	0.559186	0.855452	11357.9	none
410	mmu-miR-130a-3p|mmu-miR-6389_22	-0.106828	0.190148	0.574241	0.806731	7620.63	3p	mmu-miR-130a-3p|mmu-miR-6389	22	miR-130a-3p	None	-0.0171889	-0.103156	-0.0135163	0.176621	0.559186	0.855452	11357.9	none
411	mmu-miR-130a-3p|mmu-miR-6389_23	-0.0824036	0.207577	0.691383	0.870658	1513.55	3p	mmu-miR-130a-3p|mmu-miR-6389	23	miR-130a-3p	None	0.00723559	-0.103156	-0.0135163	0.176621	0.559186	0.855452	11357.9	none
412	mmu-miR-130a-3p|mmu-miR-6389_24	-0.137354	0.223498	0.538841	0.784001	1035.27	3p	mmu-miR-130a-3p|mmu-miR-6389	24	miR-130a-3p	None	-0.0477153	-0.103156	-0.0135163	0.176621	0.559186	0.855452	11357.9	none
413	mmu-miR-130a-3p|mmu-miR-6389_25	-0.298791	0.247042	0.226482	0.527191	235.432	3p	mmu-miR-130a-3p|mmu-miR-6389	25	miR-130a-3p	None	-0.209151	-0.103156	-0.0135163	0.176621	0.559186	0.855452	11357.9	none
414	mmu-miR-130a-3p|mmu-miR-6389_26	-0.304283	0.270047	0.259837	0.569419	38.1898	3p	mmu-miR-130a-3p|mmu-miR-6389	26	miR-130a-3p	None	-0.214643	-0.103156	-0.0135163	0.176621	0.559186	0.855452	11357.9	none
415	mmu-miR-130a-3p|mmu-miR-6389_27	-0.372981	0.299085	0.212371	0.508775	5.53304	3p	mmu-miR-130a-3p|mmu-miR-6389	27 or above	miR-130a-3p	None	-0.283341	-0.103156	-0.0135163	0.176621	0.559186	0.855452	11357.9	none
416	mmu-miR-130a-3p|mmu-miR-6389_28	-0.770488	0.448757	0.0859908	0.315111	1.11989	3p	mmu-miR-130a-3p|mmu-miR-6389	27 or above	miR-130a-3p	None	-0.680848	-0.103156	-0.0135163	0.176621	0.559186	0.855452	11357.9	none
417	mmu-miR-130a-3p|mmu-miR-6389_29	-0.762732	0.667871	0.25344	0.56243	0.454117	3p	mmu-miR-130a-3p|mmu-miR-6389	27 or above	miR-130a-3p	None	-0.673092	-0.103156	-0.0135163	0.176621	0.559186	0.855452	11357.9	none
418	mmu-miR-130a-5p_19	0.695526	0.398543	0.0809547	0.303671	0.95168	5p	mmu-miR-130a-5p	19	miR-130a-5p	None	0.785165	-0.372407	-0.282768	0.186823	0.0462211	0.288126	126.529	none
419	mmu-miR-130a-5p_20	0.215515	0.285629	0.450531	0.724683	3.37173	5p	mmu-miR-130a-5p	20	miR-130a-5p	None	0.305154	-0.372407	-0.282768	0.186823	0.0462211	0.288126	126.529	none
420	mmu-miR-130a-5p_21	-0.0424843	0.23865	0.858708	0.939932	19.0644	5p	mmu-miR-130a-5p	21	miR-130a-5p	None	0.0471549	-0.372407	-0.282768	0.186823	0.0462211	0.288126	126.529	none
421	mmu-miR-130a-5p_22	-0.486956	0.203942	0.0169534	0.110961	100.175	5p	mmu-miR-130a-5p	22	miR-130a-5p	None	-0.397316	-0.372407	-0.282768	0.186823	0.0462211	0.288126	126.529	none
422	mmu-miR-130a-5p_23	-0.366909	0.342905	0.284618	0.595517	2.13363	5p	mmu-miR-130a-5p	23	miR-130a-5p	None	-0.27727	-0.372407	-0.282768	0.186823	0.0462211	0.288126	126.529	none
423	mmu-miR-130b-3p_20	1.42655	0.868068	0.100308	NA	0.123531	3p	mmu-miR-130b-3p	20	miR-130b-3p	None	1.51619	0.883251	0.97289	0.331337	0.00768245	0.0967312	9.38293	none
424	mmu-miR-130b-3p_21	0.538116	0.583093	0.356077	0.659695	0.507997	3p	mmu-miR-130b-3p	21	miR-130b-3p	None	0.627756	0.883251	0.97289	0.331337	0.00768245	0.0967312	9.38293	none
425	mmu-miR-130b-3p_22	0.79593	0.313938	0.0112348	0.0840968	6.23137	3p	mmu-miR-130b-3p	22	miR-130b-3p	None	0.885569	0.883251	0.97289	0.331337	0.00768245	0.0967312	9.38293	none
426	mmu-miR-130b-3p_23	0.963575	0.414167	0.0199899	0.12356	1.30417	3p	mmu-miR-130b-3p	23	miR-130b-3p	None	1.05321	0.883251	0.97289	0.331337	0.00768245	0.0967312	9.38293	none
427	mmu-miR-130b-3p_24	1.3466	0.453277	0.00297021	0.0298905	0.728052	3p	mmu-miR-130b-3p	24	miR-130b-3p	None	1.43624	0.883251	0.97289	0.331337	0.00768245	0.0967312	9.38293	none
428	mmu-miR-130b-3p_25	1.10568	0.650417	0.0891394	0.321346	0.272473	3p	mmu-miR-130b-3p	25	miR-130b-3p	None	1.19532	0.883251	0.97289	0.331337	0.00768245	0.0967312	9.38293	none
429	mmu-miR-130b-5p_21	1.4926	0.699398	0.0328332	0.17697	0.211656	5p	mmu-miR-130b-5p	21	miR-130b-5p	None	1.58224	0.668668	0.758307	0.353855	0.0588029	0.306418	1.8584	none
430	mmu-miR-130b-5p_22	0.337362	0.369222	0.360868	0.661043	1.46544	5p	mmu-miR-130b-5p	22	miR-130b-5p	None	0.427001	0.668668	0.758307	0.353855	0.0588029	0.306418	1.8584	none
431	mmu-miR-132-3p_19	-0.013151	0.454506	0.976917	0.989693	0.969558	3p	mmu-miR-132-3p	19	miR-132-3p	None	0.0764882	-0.846709	-0.757069	0.347932	0.0149518	0.158299	204.63	none
432	mmu-miR-132-3p_20	-0.327814	0.425928	0.44151	0.717094	2.85654	3p	mmu-miR-132-3p	20	miR-132-3p	None	-0.238175	-0.846709	-0.757069	0.347932	0.0149518	0.158299	204.63	none
433	mmu-miR-132-3p_21	-0.462758	0.344687	0.179418	0.465489	10.6761	3p	mmu-miR-132-3p	21	miR-132-3p	None	-0.373119	-0.846709	-0.757069	0.347932	0.0149518	0.158299	204.63	none
434	mmu-miR-132-3p_22	-0.904622	0.334326	0.00681392	0.0584979	135.386	3p	mmu-miR-132-3p	22	miR-132-3p	None	-0.814983	-0.846709	-0.757069	0.347932	0.0149518	0.158299	204.63	none
435	mmu-miR-132-3p_23	-0.828923	0.30231	0.00610726	0.0538573	48.2872	3p	mmu-miR-132-3p	23	miR-132-3p	None	-0.739284	-0.846709	-0.757069	0.347932	0.0149518	0.158299	204.63	none
436	mmu-miR-132-3p_24	-0.873905	0.387679	0.0241839	0.141575	3.21385	3p	mmu-miR-132-3p	24	miR-132-3p	None	-0.784265	-0.846709	-0.757069	0.347932	0.0149518	0.158299	204.63	none
437	mmu-miR-132-3p_25	-1.13755	0.454436	0.0123069	0.0899001	1.94532	3p	mmu-miR-132-3p	25	miR-132-3p	None	-1.04791	-0.846709	-0.757069	0.347932	0.0149518	0.158299	204.63	none
438	mmu-miR-132-3p_26	-0.719417	0.871362	0.409017	NA	0.243998	3p	mmu-miR-132-3p	26	miR-132-3p	None	-0.629778	-0.846709	-0.757069	0.347932	0.0149518	0.158299	204.63	none
439	mmu-miR-132-5p_20	-1.00382	0.725964	0.166744	0.449968	0.444333	5p	mmu-miR-132-5p	20	miR-132-5p	None	-0.914181	-0.974259	-0.88462	0.370967	0.00863256	0.10282	11.4944	none
440	mmu-miR-132-5p_21	-0.77526	0.517261	0.133931	0.404099	1.25648	5p	mmu-miR-132-5p	21	miR-132-5p	None	-0.685621	-0.974259	-0.88462	0.370967	0.00863256	0.10282	11.4944	none
441	mmu-miR-132-5p_22	-0.988089	0.347225	0.00443179	0.0407946	9.4142	5p	mmu-miR-132-5p	22	miR-132-5p	None	-0.89845	-0.974259	-0.88462	0.370967	0.00863256	0.10282	11.4944	none
442	mmu-miR-133a-3p.2|mmu-miR-133c|mmu-miR-133b-3p_21	2.23711	1.00647	0.0262331	NA	0.0704534	3p	mmu-miR-133a-3p.2|mmu-miR-133c|mmu-miR-133b-3p	21	miR-133a-3p.2	None	2.32675	1.01503	1.10467	0.652653	0.119888	0.462229	0.363192	none
443	mmu-miR-135a-5p_21	-0.140165	0.666137	0.833344	0.931199	0.475	5p	mmu-miR-135a-5p	21	miR-135a-5p	None	-0.0505262	-1.41863	-1.32899	0.512659	0.00565394	0.0769628	5.73572	none
444	mmu-miR-135a-5p_22	-1.04461	0.704265	0.138006	0.408984	1.0333	5p	mmu-miR-135a-5p	22	miR-135a-5p	None	-0.954967	-1.41863	-1.32899	0.512659	0.00565394	0.0769628	5.73572	none
445	mmu-miR-135a-5p_23	-1.785	0.459793	0.000103521	0.00185391	4.06697	5p	mmu-miR-135a-5p	23	miR-135a-5p	None	-1.69536	-1.41863	-1.32899	0.512659	0.00565394	0.0769628	5.73572	none
446	mmu-miR-135b-5p_21	0.419547	0.621781	0.499835	0.758131	0.403448	5p	mmu-miR-135b-5p	21	miR-135b-5p	None	0.509186	-0.0630762	0.026563	0.364959	0.862784	0.960633	2.8722	none
447	mmu-miR-135b-5p_22	0.0133584	0.664581	0.983963	0.99349	0.454481	5p	mmu-miR-135b-5p	22	miR-135b-5p	None	0.102998	-0.0630762	0.026563	0.364959	0.862784	0.960633	2.8722	none
448	mmu-miR-135b-5p_23	-0.240859	0.377609	0.52357	0.775146	1.98995	5p	mmu-miR-135b-5p	23	miR-135b-5p	None	-0.151219	-0.0630762	0.026563	0.364959	0.862784	0.960633	2.8722	none
449	mmu-miR-137-3p_23	-3.78808	1.67043	NA	NA	2.42382	3p	mmu-miR-137-3p	23	miR-137-3p	None	-3.69844	-3.82099	-3.73135	1.70263	NA	NA	3.02253	none
450	mmu-miR-138-2-3p_21	-0.421979	0.613126	0.4913	0.754157	0.512451	3p	mmu-miR-138-2-3p	21	miR-138-2-3p	None	-0.33234	-0.349261	-0.259622	0.331675	0.292331	0.674615	1.86479	none
451	mmu-miR-138-2-3p_22	-0.565891	0.521395	0.277771	0.58989	0.759813	3p	mmu-miR-138-2-3p	22	miR-138-2-3p	None	-0.476252	-0.349261	-0.259622	0.331675	0.292331	0.674615	1.86479	none
452	mmu-miR-138-2-3p_23	0.031457	0.600033	0.95819	0.981165	0.413818	3p	mmu-miR-138-2-3p	23	miR-138-2-3p	None	0.121096	-0.349261	-0.259622	0.331675	0.292331	0.674615	1.86479	none
453	mmu-miR-138-5p_19	0.530089	0.610088	0.384916	0.679108	0.32657	5p	mmu-miR-138-5p	19	miR-138-5p	None	0.619729	-0.320494	-0.230855	0.18072	0.0761571	0.356495	28.1684	none
454	mmu-miR-138-5p_20	-0.0775267	0.305171	0.799462	0.916383	2.4859	5p	mmu-miR-138-5p	20	miR-138-5p	None	0.0121125	-0.320494	-0.230855	0.18072	0.0761571	0.356495	28.1684	none
455	mmu-miR-138-5p_21	0.0220358	0.347393	0.949423	0.976236	1.82502	5p	mmu-miR-138-5p	21	miR-138-5p	None	0.111675	-0.320494	-0.230855	0.18072	0.0761571	0.356495	28.1684	none
456	mmu-miR-138-5p_22	0.175282	0.354534	0.621023	0.83044	1.44267	5p	mmu-miR-138-5p	22	miR-138-5p	None	0.264921	-0.320494	-0.230855	0.18072	0.0761571	0.356495	28.1684	none
457	mmu-miR-138-5p_23	-0.365671	0.232734	0.116137	0.372952	9.53991	5p	mmu-miR-138-5p	23	miR-138-5p	None	-0.276032	-0.320494	-0.230855	0.18072	0.0761571	0.356495	28.1684	none
458	mmu-miR-138-5p_24	-0.552162	0.256658	0.0314481	0.170674	7.29949	5p	mmu-miR-138-5p	24	miR-138-5p	None	-0.462523	-0.320494	-0.230855	0.18072	0.0761571	0.356495	28.1684	none
459	mmu-miR-138-5p_25	-0.695717	0.343871	0.0430535	0.210589	2.36289	5p	mmu-miR-138-5p	25	miR-138-5p	None	-0.606077	-0.320494	-0.230855	0.18072	0.0761571	0.356495	28.1684	none
460	mmu-miR-138-5p_26	-0.163984	0.379906	0.666001	0.854894	1.74917	5p	mmu-miR-138-5p	26	miR-138-5p	None	-0.0743445	-0.320494	-0.230855	0.18072	0.0761571	0.356495	28.1684	none
461	mmu-miR-138-5p_27	-0.835343	0.608709	0.169964	0.453647	0.565533	5p	mmu-miR-138-5p	27 or above	miR-138-5p	None	-0.745703	-0.320494	-0.230855	0.18072	0.0761571	0.356495	28.1684	none
462	mmu-miR-140-3p.1_15	1.39467	0.893075	0.118372	NA	0.119152	3p	mmu-miR-140-3p.1	15 or below	miR-140-3p.1	None	1.4843	0.488395	0.578035	0.184264	0.00803665	0.0992675	1029.28	none
463	mmu-miR-140-3p.1_16	1.93326	0.993897	0.0517595	NA	0.078193	3p	mmu-miR-140-3p.1	16	miR-140-3p.1	None	2.0229	0.488395	0.578035	0.184264	0.00803665	0.0992675	1029.28	none
464	mmu-miR-140-3p.1_17	0.390112	0.809624	0.629918	NA	0.214941	3p	mmu-miR-140-3p.1	17	miR-140-3p.1	None	0.479751	0.488395	0.578035	0.184264	0.00803665	0.0992675	1029.28	none
465	mmu-miR-140-3p.1_18	1.30315	0.579933	0.0246357	0.143715	0.278823	3p	mmu-miR-140-3p.1	18	miR-140-3p.1	None	1.39279	0.488395	0.578035	0.184264	0.00803665	0.0992675	1029.28	none
466	mmu-miR-140-3p.1_19	1.34702	0.294632	4.83361e-06	0.000135301	2.60199	3p	mmu-miR-140-3p.1	19	miR-140-3p.1	None	1.43666	0.488395	0.578035	0.184264	0.00803665	0.0992675	1029.28	none
467	mmu-miR-140-3p.1_20	0.891701	0.225785	7.83704e-05	0.00146518	18.788	3p	mmu-miR-140-3p.1	20	miR-140-3p.1	None	0.98134	0.488395	0.578035	0.184264	0.00803665	0.0992675	1029.28	none
468	mmu-miR-140-3p.1_21	0.568606	0.199823	0.0044334	0.0407946	147.314	3p	mmu-miR-140-3p.1	21	miR-140-3p.1	None	0.658245	0.488395	0.578035	0.184264	0.00803665	0.0992675	1029.28	none
469	mmu-miR-140-3p.1_22	0.470051	0.202885	0.0205128	0.125834	448.794	3p	mmu-miR-140-3p.1	22	miR-140-3p.1	None	0.55969	0.488395	0.578035	0.184264	0.00803665	0.0992675	1029.28	none
470	mmu-miR-140-3p.1_23	0.470545	0.202853	0.0203605	0.125362	349.021	3p	mmu-miR-140-3p.1	23	miR-140-3p.1	None	0.560185	0.488395	0.578035	0.184264	0.00803665	0.0992675	1029.28	none
471	mmu-miR-140-3p.1_24	0.355139	0.22165	0.109099	0.364189	37.4666	3p	mmu-miR-140-3p.1	24	miR-140-3p.1	None	0.444778	0.488395	0.578035	0.184264	0.00803665	0.0992675	1029.28	none
472	mmu-miR-140-3p.1_25	0.211161	0.242338	0.383564	0.678519	13.222	3p	mmu-miR-140-3p.1	25	miR-140-3p.1	None	0.3008	0.488395	0.578035	0.184264	0.00803665	0.0992675	1029.28	none
473	mmu-miR-140-3p.1_26	0.0933283	0.272944	0.732402	0.891735	5.73468	3p	mmu-miR-140-3p.1	26	miR-140-3p.1	None	0.182968	0.488395	0.578035	0.184264	0.00803665	0.0992675	1029.28	none
474	mmu-miR-140-3p.1_27	0.392368	0.39394	0.319245	0.627333	0.962848	3p	mmu-miR-140-3p.1	27 or above	miR-140-3p.1	None	0.482007	0.488395	0.578035	0.184264	0.00803665	0.0992675	1029.28	none
475	mmu-miR-140-3p.1_28	-0.322432	0.684643	0.637677	0.843222	0.353513	3p	mmu-miR-140-3p.1	27 or above	miR-140-3p.1	None	-0.232793	0.488395	0.578035	0.184264	0.00803665	0.0992675	1029.28	none
476	mmu-miR-140-3p.2_18	1.68793	0.850046	0.0470677	0.223087	0.132803	3p	mmu-miR-140-3p.2	18	miR-140-3p.2	None	1.77757	0.429575	0.519215	0.172895	0.0129695	0.148308	677.989	none
477	mmu-miR-140-3p.2_19	1.18792	0.442641	0.00728105	0.0617129	0.644599	3p	mmu-miR-140-3p.2	19	miR-140-3p.2	None	1.27756	0.429575	0.519215	0.172895	0.0129695	0.148308	677.989	none
478	mmu-miR-140-3p.2_20	0.684084	0.239287	0.0042519	0.0397839	9.56583	3p	mmu-miR-140-3p.2	20	miR-140-3p.2	None	0.773723	0.429575	0.519215	0.172895	0.0129695	0.148308	677.989	none
479	mmu-miR-140-3p.2_21	0.652116	0.231117	0.0047788	0.0436115	64.3495	3p	mmu-miR-140-3p.2	21	miR-140-3p.2	None	0.741755	0.429575	0.519215	0.172895	0.0129695	0.148308	677.989	none
480	mmu-miR-140-3p.2_22	0.452735	0.193915	0.0195585	0.122548	238.545	3p	mmu-miR-140-3p.2	22	miR-140-3p.2	None	0.542374	0.429575	0.519215	0.172895	0.0129695	0.148308	677.989	none
481	mmu-miR-140-3p.2_23	0.356454	0.201572	0.0769995	0.295195	257.019	3p	mmu-miR-140-3p.2	23	miR-140-3p.2	None	0.446093	0.429575	0.519215	0.172895	0.0129695	0.148308	677.989	none
482	mmu-miR-140-3p.2_24	0.374589	0.205777	0.0687032	0.277731	96.8233	3p	mmu-miR-140-3p.2	24	miR-140-3p.2	None	0.464228	0.429575	0.519215	0.172895	0.0129695	0.148308	677.989	none
483	mmu-miR-140-3p.2_25	0.159281	0.271889	0.557989	0.797651	5.57502	3p	mmu-miR-140-3p.2	25	miR-140-3p.2	None	0.24892	0.429575	0.519215	0.172895	0.0129695	0.148308	677.989	none
484	mmu-miR-140-3p.2_26	0.66606	0.378082	0.0781229	0.298423	1.26971	3p	mmu-miR-140-3p.2	26	miR-140-3p.2	None	0.755699	0.429575	0.519215	0.172895	0.0129695	0.148308	677.989	none
485	mmu-miR-140-3p.2_27	0.387553	0.492743	0.431561	0.711297	0.825744	3p	mmu-miR-140-3p.2	27 or above	miR-140-3p.2	None	0.477192	0.429575	0.519215	0.172895	0.0129695	0.148308	677.989	none
486	mmu-miR-140-3p.2_28	0.333969	0.742776	0.652983	NA	0.226184	3p	mmu-miR-140-3p.2	27 or above	miR-140-3p.2	None	0.423608	0.429575	0.519215	0.172895	0.0129695	0.148308	677.989	none
487	mmu-miR-140-5p_18	1.22773	0.837655	0.142735	NA	0.143828	5p	mmu-miR-140-5p	18	miR-140-5p	None	1.31737	0.175482	0.265121	0.169607	0.300838	0.674615	603.823	none
488	mmu-miR-140-5p_19	0.55371	0.278927	0.0471286	0.223087	3.48467	5p	mmu-miR-140-5p	19	miR-140-5p	None	0.643349	0.175482	0.265121	0.169607	0.300838	0.674615	603.823	none
489	mmu-miR-140-5p_20	0.283568	0.207212	0.171157	0.45503	44.0287	5p	mmu-miR-140-5p	20	miR-140-5p	None	0.373208	0.175482	0.265121	0.169607	0.300838	0.674615	603.823	none
490	mmu-miR-140-5p_21	0.196851	0.201135	0.327729	0.635428	47.3795	5p	mmu-miR-140-5p	21	miR-140-5p	None	0.28649	0.175482	0.265121	0.169607	0.300838	0.674615	603.823	none
491	mmu-miR-140-5p_22	0.160095	0.193264	0.40746	0.696382	416.544	5p	mmu-miR-140-5p	22	miR-140-5p	None	0.249734	0.175482	0.265121	0.169607	0.300838	0.674615	603.823	none
492	mmu-miR-140-5p_23	0.156682	0.196877	0.426126	0.708055	84.0131	5p	mmu-miR-140-5p	23	miR-140-5p	None	0.246321	0.175482	0.265121	0.169607	0.300838	0.674615	603.823	none
493	mmu-miR-140-5p_24	0.206169	0.261651	0.430724	0.71082	4.43008	5p	mmu-miR-140-5p	24	miR-140-5p	None	0.295808	0.175482	0.265121	0.169607	0.300838	0.674615	603.823	none
494	mmu-miR-140-5p_25	0.34036	0.425643	0.423921	0.706616	0.935181	5p	mmu-miR-140-5p	25	miR-140-5p	None	0.429999	0.175482	0.265121	0.169607	0.300838	0.674615	603.823	none
495	mmu-miR-140-5p_26	-0.601812	0.749809	0.422194	0.706483	0.341833	5p	mmu-miR-140-5p	26	miR-140-5p	None	-0.512173	0.175482	0.265121	0.169607	0.300838	0.674615	603.823	none
496	mmu-miR-141-3p|mmu-miR-200a-3p_21	-0.729776	0.769474	0.342922	NA	0.298169	3p	mmu-miR-141-3p|mmu-miR-200a-3p	21	miR-141-3p	None	-0.640137	-0.676042	-0.586403	0.38143	0.0763298	0.356495	2.16421	none
497	mmu-miR-141-3p|mmu-miR-200a-3p_22	-0.441971	0.523203	0.398255	0.688064	0.738931	3p	mmu-miR-141-3p|mmu-miR-200a-3p	22	miR-141-3p	None	-0.352332	-0.676042	-0.586403	0.38143	0.0763298	0.356495	2.16421	none
498	mmu-miR-141-3p|mmu-miR-200a-3p_23	-0.813231	0.510307	0.111023	0.366155	0.9208	3p	mmu-miR-141-3p|mmu-miR-200a-3p	23	miR-141-3p	None	-0.723592	-0.676042	-0.586403	0.38143	0.0763298	0.356495	2.16421	none
499	mmu-miR-143-3p_13	0.432518	0.811018	0.593824	0.816545	0.237352	3p	mmu-miR-143-3p	15 or below	miR-143-3p	None	0.522157	-0.281309	-0.191669	0.251487	0.263319	0.647354	12802.8	none
500	mmu-miR-143-3p_14	-0.182344	0.35184	0.604277	0.820956	1.68841	3p	mmu-miR-143-3p	15 or below	miR-143-3p	None	-0.0927053	-0.281309	-0.191669	0.251487	0.263319	0.647354	12802.8	none
501	mmu-miR-143-3p_15	0.227394	0.865058	0.792655	NA	0.179456	3p	mmu-miR-143-3p	15 or below	miR-143-3p	None	0.317033	-0.281309	-0.191669	0.251487	0.263319	0.647354	12802.8	none
502	mmu-miR-143-3p_16	0.142199	0.259554	0.58379	0.81176	4.25405	3p	mmu-miR-143-3p	16	miR-143-3p	None	0.231838	-0.281309	-0.191669	0.251487	0.263319	0.647354	12802.8	none
503	mmu-miR-143-3p_17	0.625037	0.29026	0.0312895	0.170303	2.87087	3p	mmu-miR-143-3p	17	miR-143-3p	None	0.714676	-0.281309	-0.191669	0.251487	0.263319	0.647354	12802.8	none
504	mmu-miR-143-3p_18	0.272582	0.208052	0.19014	0.483106	51.1104	3p	mmu-miR-143-3p	18	miR-143-3p	None	0.362221	-0.281309	-0.191669	0.251487	0.263319	0.647354	12802.8	none
505	mmu-miR-143-3p_19	0.140969	0.206126	0.494041	0.756273	157.943	3p	mmu-miR-143-3p	19	miR-143-3p	None	0.230608	-0.281309	-0.191669	0.251487	0.263319	0.647354	12802.8	none
506	mmu-miR-143-3p_20	-0.0187579	0.198514	0.924719	0.965879	1553.41	3p	mmu-miR-143-3p	20	miR-143-3p	None	0.0708813	-0.281309	-0.191669	0.251487	0.263319	0.647354	12802.8	none
507	mmu-miR-143-3p_21	-0.31673	0.28486	0.26619	0.576219	3432.71	3p	mmu-miR-143-3p	21	miR-143-3p	None	-0.227091	-0.281309	-0.191669	0.251487	0.263319	0.647354	12802.8	none
508	mmu-miR-143-3p_22	-0.341439	0.263033	0.194258	0.489466	6166.53	3p	mmu-miR-143-3p	22	miR-143-3p	None	-0.2518	-0.281309	-0.191669	0.251487	0.263319	0.647354	12802.8	none
509	mmu-miR-143-3p_23	-0.317734	0.223535	0.1552	0.433337	1146.57	3p	mmu-miR-143-3p	23	miR-143-3p	None	-0.228095	-0.281309	-0.191669	0.251487	0.263319	0.647354	12802.8	none
510	mmu-miR-143-3p_24	-0.465378	0.264245	0.0782116	0.298423	197.864	3p	mmu-miR-143-3p	24	miR-143-3p	None	-0.375739	-0.281309	-0.191669	0.251487	0.263319	0.647354	12802.8	none
511	mmu-miR-143-3p_25	-0.463744	0.257632	0.0718562	0.284392	28.011	3p	mmu-miR-143-3p	25	miR-143-3p	None	-0.374105	-0.281309	-0.191669	0.251487	0.263319	0.647354	12802.8	none
512	mmu-miR-143-3p_26	-0.404328	0.294277	0.169451	0.453002	5.84465	3p	mmu-miR-143-3p	26	miR-143-3p	None	-0.314689	-0.281309	-0.191669	0.251487	0.263319	0.647354	12802.8	none
513	mmu-miR-143-3p_27	-0.830496	0.44261	0.060606	0.263163	1.50393	3p	mmu-miR-143-3p	27 or above	miR-143-3p	None	-0.740857	-0.281309	-0.191669	0.251487	0.263319	0.647354	12802.8	none
514	mmu-miR-143-3p_28	-0.335058	0.534753	0.530944	0.780433	0.597511	3p	mmu-miR-143-3p	27 or above	miR-143-3p	None	-0.245419	-0.281309	-0.191669	0.251487	0.263319	0.647354	12802.8	none
515	mmu-miR-143-3p_29	-1.24544	0.773661	0.107443	0.361854	0.450689	3p	mmu-miR-143-3p	27 or above	miR-143-3p	None	-1.1558	-0.281309	-0.191669	0.251487	0.263319	0.647354	12802.8	none
516	mmu-miR-143-3p_30	-3.39456	1.12438	0.00253575	NA	0.36848	3p	mmu-miR-143-3p	27 or above	miR-143-3p	None	-3.30493	-0.281309	-0.191669	0.251487	0.263319	0.647354	12802.8	none
517	mmu-miR-143-5p_19	0.104426	0.424066	0.805489	0.919495	0.970735	5p	mmu-miR-143-5p	19	miR-143-5p	None	0.194065	-0.113604	-0.0239644	0.167335	0.497201	0.816359	257.827	none
518	mmu-miR-143-5p_20	-0.0698313	0.28594	0.807063	0.9199	3.89198	5p	mmu-miR-143-5p	20	miR-143-5p	None	0.0198079	-0.113604	-0.0239644	0.167335	0.497201	0.816359	257.827	none
519	mmu-miR-143-5p_21	-0.158365	0.192792	0.411401	0.699528	113.572	5p	mmu-miR-143-5p	21	miR-143-5p	None	-0.0687263	-0.113604	-0.0239644	0.167335	0.497201	0.816359	257.827	none
520	mmu-miR-143-5p_22	-0.0548205	0.198164	0.782055	0.908779	76.0775	5p	mmu-miR-143-5p	22	miR-143-5p	None	0.0348187	-0.113604	-0.0239644	0.167335	0.497201	0.816359	257.827	none
521	mmu-miR-143-5p_23	-0.0750821	0.207086	0.71693	0.884152	31.3853	5p	mmu-miR-143-5p	23	miR-143-5p	None	0.0145571	-0.113604	-0.0239644	0.167335	0.497201	0.816359	257.827	none
522	mmu-miR-143-5p_24	-0.120142	0.207035	0.561712	0.797959	24.7712	5p	mmu-miR-143-5p	24	miR-143-5p	None	-0.0305032	-0.113604	-0.0239644	0.167335	0.497201	0.816359	257.827	none
523	mmu-miR-143-5p_25	-0.174296	0.27672	0.528784	0.780408	3.66741	5p	mmu-miR-143-5p	25	miR-143-5p	None	-0.0846567	-0.113604	-0.0239644	0.167335	0.497201	0.816359	257.827	none
524	mmu-miR-143-5p_26	-0.397745	0.43099	0.356079	0.659695	1.05221	5p	mmu-miR-143-5p	26	miR-143-5p	None	-0.308106	-0.113604	-0.0239644	0.167335	0.497201	0.816359	257.827	none
525	mmu-miR-143-5p_27	-0.681911	0.562348	0.225278	0.525491	0.656063	5p	mmu-miR-143-5p	27 or above	miR-143-5p	None	-0.592271	-0.113604	-0.0239644	0.167335	0.497201	0.816359	257.827	none
526	mmu-miR-144-3p_20	-0.497386	0.734126	0.498075	0.758131	0.367746	3p	mmu-miR-144-3p	20	miR-144-3p	None	-0.407747	0.107764	0.197404	0.567749	0.849458	0.954549	0.514479	none
527	mmu-miR-145a-3p.1_18	0.118339	0.597375	0.842968	0.933681	0.401916	3p	mmu-miR-145a-3p.1	18	miR-145a-3p.1	None	0.207978	-0.187825	-0.0981858	0.192444	0.329065	0.690406	255.95	none
528	mmu-miR-145a-3p.1_19	0.278664	0.274734	0.310438	0.622304	4.19906	3p	mmu-miR-145a-3p.1	19	miR-145a-3p.1	None	0.368303	-0.187825	-0.0981858	0.192444	0.329065	0.690406	255.95	none
529	mmu-miR-145a-3p.1_20	-0.207716	0.202399	0.304763	0.619666	59.4378	3p	mmu-miR-145a-3p.1	20	miR-145a-3p.1	None	-0.118077	-0.187825	-0.0981858	0.192444	0.329065	0.690406	255.95	none
530	mmu-miR-145a-3p.1_21	-0.178272	0.206762	0.388574	0.684112	142.13	3p	mmu-miR-145a-3p.1	21	miR-145a-3p.1	None	-0.0886324	-0.187825	-0.0981858	0.192444	0.329065	0.690406	255.95	none
531	mmu-miR-145a-3p.1_22	-0.248547	0.230748	0.281419	0.594372	41.6846	3p	mmu-miR-145a-3p.1	22	miR-145a-3p.1	None	-0.158908	-0.187825	-0.0981858	0.192444	0.329065	0.690406	255.95	none
532	mmu-miR-145a-3p.1_23	-0.217337	0.268209	0.417753	0.704024	5.9594	3p	mmu-miR-145a-3p.1	23	miR-145a-3p.1	None	-0.127698	-0.187825	-0.0981858	0.192444	0.329065	0.690406	255.95	none
533	mmu-miR-145a-3p.1_24	-0.406683	0.453333	0.369668	0.668496	0.979643	3p	mmu-miR-145a-3p.1	24	miR-145a-3p.1	None	-0.317044	-0.187825	-0.0981858	0.192444	0.329065	0.690406	255.95	none
534	mmu-miR-145a-3p.2_20	-0.408317	0.368528	0.267876	0.57743	1.70726	3p	mmu-miR-145a-3p.2	20	miR-145a-3p.2	None	-0.318678	-0.424286	-0.334647	0.206917	0.0403144	0.274385	128.496	none
535	mmu-miR-145a-3p.2_21	-0.493734	0.222759	0.0266604	0.151545	14.2362	3p	mmu-miR-145a-3p.2	21	miR-145a-3p.2	None	-0.404095	-0.424286	-0.334647	0.206917	0.0403144	0.274385	128.496	none
536	mmu-miR-145a-3p.2_22	-0.434956	0.218278	0.0462973	0.22094	101.758	3p	mmu-miR-145a-3p.2	22	miR-145a-3p.2	None	-0.345317	-0.424286	-0.334647	0.206917	0.0403144	0.274385	128.496	none
537	mmu-miR-145a-3p.2_23	-0.18672	0.280797	0.506073	0.761051	7.50167	3p	mmu-miR-145a-3p.2	23	miR-145a-3p.2	None	-0.0970813	-0.424286	-0.334647	0.206917	0.0403144	0.274385	128.496	none
538	mmu-miR-145a-3p.2_24	-0.365344	0.344607	0.289064	0.60067	2.11012	3p	mmu-miR-145a-3p.2	24	miR-145a-3p.2	None	-0.275704	-0.424286	-0.334647	0.206917	0.0403144	0.274385	128.496	none
539	mmu-miR-145a-3p.2_25	-0.516193	0.659371	0.433711	0.712377	0.386294	3p	mmu-miR-145a-3p.2	25	miR-145a-3p.2	None	-0.426553	-0.424286	-0.334647	0.206917	0.0403144	0.274385	128.496	none
540	mmu-miR-145a-5p|mmu-miR-145b_14	0.345292	0.691339	0.61746	0.829004	0.314013	5p	mmu-miR-145a-5p|mmu-miR-145b	15 or below	miR-145a-5p	None	0.434931	0.0399388	0.129578	0.164846	0.808563	0.954549	8510.71	none
541	mmu-miR-145a-5p|mmu-miR-145b_15	0.484858	0.664431	0.465553	0.731489	0.307441	5p	mmu-miR-145a-5p|mmu-miR-145b	15 or below	miR-145a-5p	None	0.574497	0.0399388	0.129578	0.164846	0.808563	0.954549	8510.71	none
542	mmu-miR-145a-5p|mmu-miR-145b_16	0.139761	0.421741	0.740349	0.892539	0.940798	5p	mmu-miR-145a-5p|mmu-miR-145b	16	miR-145a-5p	None	0.229401	0.0399388	0.129578	0.164846	0.808563	0.954549	8510.71	none
543	mmu-miR-145a-5p|mmu-miR-145b_17	0.0739935	0.254632	0.771365	0.905362	5.33845	5p	mmu-miR-145a-5p|mmu-miR-145b	17	miR-145a-5p	None	0.163633	0.0399388	0.129578	0.164846	0.808563	0.954549	8510.71	none
544	mmu-miR-145a-5p|mmu-miR-145b_18	0.69139	0.23727	0.00356901	0.0345592	5.7833	5p	mmu-miR-145a-5p|mmu-miR-145b	18	miR-145a-5p	None	0.781029	0.0399388	0.129578	0.164846	0.808563	0.954549	8510.71	none
545	mmu-miR-145a-5p|mmu-miR-145b_19	0.582293	0.213829	0.00646596	0.0559431	198.235	5p	mmu-miR-145a-5p|mmu-miR-145b	19	miR-145a-5p	None	0.671932	0.0399388	0.129578	0.164846	0.808563	0.954549	8510.71	none
546	mmu-miR-145a-5p|mmu-miR-145b_20	0.48605	0.218004	0.0257779	0.147774	239.602	5p	mmu-miR-145a-5p|mmu-miR-145b	20	miR-145a-5p	None	0.575689	0.0399388	0.129578	0.164846	0.808563	0.954549	8510.71	none
547	mmu-miR-145a-5p|mmu-miR-145b_21	0.327159	0.209752	0.118821	0.377522	835.866	5p	mmu-miR-145a-5p|mmu-miR-145b	21	miR-145a-5p	None	0.416798	0.0399388	0.129578	0.164846	0.808563	0.954549	8510.71	none
548	mmu-miR-145a-5p|mmu-miR-145b_22	0.0869232	0.191566	0.650009	0.84909	1344.4	5p	mmu-miR-145a-5p|mmu-miR-145b	22	miR-145a-5p	None	0.176562	0.0399388	0.129578	0.164846	0.808563	0.954549	8510.71	none
549	mmu-miR-145a-5p|mmu-miR-145b_23	-0.0644211	0.193921	0.739737	0.892539	4780.05	5p	mmu-miR-145a-5p|mmu-miR-145b	23	miR-145a-5p	None	0.0252181	0.0399388	0.129578	0.164846	0.808563	0.954549	8510.71	none
550	mmu-miR-145a-5p|mmu-miR-145b_24	-0.0826363	0.221567	0.709176	0.882054	733.962	5p	mmu-miR-145a-5p|mmu-miR-145b	24	miR-145a-5p	None	0.0070029	0.0399388	0.129578	0.164846	0.808563	0.954549	8510.71	none
551	mmu-miR-145a-5p|mmu-miR-145b_25	-0.0488935	0.241545	0.839588	0.932534	227.401	5p	mmu-miR-145a-5p|mmu-miR-145b	25	miR-145a-5p	None	0.0407457	0.0399388	0.129578	0.164846	0.808563	0.954549	8510.71	none
552	mmu-miR-145a-5p|mmu-miR-145b_26	-0.000150048	0.249818	0.999521	0.999759	73.0004	5p	mmu-miR-145a-5p|mmu-miR-145b	26	miR-145a-5p	None	0.0894892	0.0399388	0.129578	0.164846	0.808563	0.954549	8510.71	none
553	mmu-miR-145a-5p|mmu-miR-145b_27	0.0576597	0.270354	0.831113	0.931199	20.4651	5p	mmu-miR-145a-5p|mmu-miR-145b	27 or above	miR-145a-5p	None	0.147299	0.0399388	0.129578	0.164846	0.808563	0.954549	8510.71	none
554	mmu-miR-145a-5p|mmu-miR-145b_28	-0.196637	0.274106	0.473141	0.737844	7.1337	5p	mmu-miR-145a-5p|mmu-miR-145b	27 or above	miR-145a-5p	None	-0.106998	0.0399388	0.129578	0.164846	0.808563	0.954549	8510.71	none
555	mmu-miR-145a-5p|mmu-miR-145b_29	-0.101374	0.350906	0.772665	0.906249	2.49942	5p	mmu-miR-145a-5p|mmu-miR-145b	27 or above	miR-145a-5p	None	-0.0117344	0.0399388	0.129578	0.164846	0.808563	0.954549	8510.71	none
556	mmu-miR-145a-5p|mmu-miR-145b_30	0.269502	0.461107	0.558906	0.797651	0.927954	5p	mmu-miR-145a-5p|mmu-miR-145b	27 or above	miR-145a-5p	None	0.359141	0.0399388	0.129578	0.164846	0.808563	0.954549	8510.71	none
557	mmu-miR-145a-5p|mmu-miR-145b_31	0.0721702	0.634092	0.909383	0.961581	0.355484	5p	mmu-miR-145a-5p|mmu-miR-145b	27 or above	miR-145a-5p	None	0.161809	0.0399388	0.129578	0.164846	0.808563	0.954549	8510.71	none
558	mmu-miR-146a-5p|mmu-miR-146b-5p_16	-0.60017	0.878387	0.49444	NA	0.253851	5p	mmu-miR-146a-5p|mmu-miR-146b-5p	16	miR-146a-5p	None	-0.510531	-0.0769344	0.0127048	0.254371	0.76231	0.95227	192.877	none
559	mmu-miR-146a-5p|mmu-miR-146b-5p_19	0.456775	0.692634	0.50959	0.764271	0.298682	5p	mmu-miR-146a-5p|mmu-miR-146b-5p	19	miR-146a-5p	None	0.546415	-0.0769344	0.0127048	0.254371	0.76231	0.95227	192.877	none
560	mmu-miR-146a-5p|mmu-miR-146b-5p_20	0.251542	0.367579	0.493772	0.756209	2.36004	5p	mmu-miR-146a-5p|mmu-miR-146b-5p	20	miR-146a-5p	None	0.341182	-0.0769344	0.0127048	0.254371	0.76231	0.95227	192.877	none
561	mmu-miR-146a-5p|mmu-miR-146b-5p_21	0.422384	0.314771	0.179637	0.465657	6.15434	5p	mmu-miR-146a-5p|mmu-miR-146b-5p	21	miR-146a-5p	None	0.512023	-0.0769344	0.0127048	0.254371	0.76231	0.95227	192.877	none
562	mmu-miR-146a-5p|mmu-miR-146b-5p_22	0.356511	0.282481	0.206923	0.501936	29.4133	5p	mmu-miR-146a-5p|mmu-miR-146b-5p	22	miR-146a-5p	None	0.446151	-0.0769344	0.0127048	0.254371	0.76231	0.95227	192.877	none
563	mmu-miR-146a-5p|mmu-miR-146b-5p_23	0.0411644	0.255926	0.872216	0.947341	46.9188	5p	mmu-miR-146a-5p|mmu-miR-146b-5p	23	miR-146a-5p	None	0.130804	-0.0769344	0.0127048	0.254371	0.76231	0.95227	192.877	none
564	mmu-miR-146a-5p|mmu-miR-146b-5p_24	-0.348298	0.240807	0.14807	0.423968	96.4776	5p	mmu-miR-146a-5p|mmu-miR-146b-5p	24	miR-146a-5p	None	-0.258659	-0.0769344	0.0127048	0.254371	0.76231	0.95227	192.877	none
565	mmu-miR-146a-5p|mmu-miR-146b-5p_25	-0.180327	0.298356	0.545577	0.790138	4.55448	5p	mmu-miR-146a-5p|mmu-miR-146b-5p	25	miR-146a-5p	None	-0.0906877	-0.0769344	0.0127048	0.254371	0.76231	0.95227	192.877	none
566	mmu-miR-146a-5p|mmu-miR-146b-5p_26	-0.303961	0.331219	0.358773	0.660438	4.56369	5p	mmu-miR-146a-5p|mmu-miR-146b-5p	26	miR-146a-5p	None	-0.214322	-0.0769344	0.0127048	0.254371	0.76231	0.95227	192.877	none
567	mmu-miR-146a-5p|mmu-miR-146b-5p_27	-0.34244	0.499752	0.493205	0.756	0.936571	5p	mmu-miR-146a-5p|mmu-miR-146b-5p	27 or above	miR-146a-5p	None	-0.252801	-0.0769344	0.0127048	0.254371	0.76231	0.95227	192.877	none
568	mmu-miR-146b-3p_22	-0.137919	0.467163	0.76782	0.903749	0.759809	3p	mmu-miR-146b-3p	22	miR-146b-3p	None	-0.0482799	-0.576126	-0.486487	0.425309	0.175543	0.549706	1.30193	none
569	mmu-miR-146b-3p_23	-2.31935	1.07005	0.0301947	NA	0.332852	3p	mmu-miR-146b-3p	23	miR-146b-3p	None	-2.22972	-0.576126	-0.486487	0.425309	0.175543	0.549706	1.30193	none
570	mmu-miR-147-3p_20	0.385057	0.697072	0.58068	0.809307	0.324161	3p	mmu-miR-147-3p	20	miR-147-3p	None	0.474697	-0.35312	-0.263481	0.273365	0.196443	0.574681	10.1271	none
571	mmu-miR-147-3p_21	-0.325427	0.394127	0.408979	0.69719	1.59905	3p	mmu-miR-147-3p	21	miR-147-3p	None	-0.235788	-0.35312	-0.263481	0.273365	0.196443	0.574681	10.1271	none
572	mmu-miR-147-3p_22	-0.520892	0.33442	0.119328	0.378195	3.08925	3p	mmu-miR-147-3p	22	miR-147-3p	None	-0.431253	-0.35312	-0.263481	0.273365	0.196443	0.574681	10.1271	none
573	mmu-miR-147-3p_23	-0.326044	0.298548	0.27479	0.586746	4.01647	3p	mmu-miR-147-3p	23	miR-147-3p	None	-0.236405	-0.35312	-0.263481	0.273365	0.196443	0.574681	10.1271	none
574	mmu-miR-147-3p_24	-0.202219	0.513185	0.693546	0.871445	0.673876	3p	mmu-miR-147-3p	24	miR-147-3p	None	-0.11258	-0.35312	-0.263481	0.273365	0.196443	0.574681	10.1271	none
575	mmu-miR-147-3p_25	-1.58883	0.992883	0.109551	NA	0.294741	3p	mmu-miR-147-3p	25	miR-147-3p	None	-1.49919	-0.35312	-0.263481	0.273365	0.196443	0.574681	10.1271	none
576	mmu-miR-148a-3p_15	0.816064	0.61193	0.182338	0.468649	0.307224	3p	mmu-miR-148a-3p	15 or below	miR-148a-3p	None	0.905703	0.472493	0.562133	0.204817	0.0210598	0.192423	1590.53	none
577	mmu-miR-148a-3p_18	0.565506	0.70549	0.422797	0.706616	0.259039	3p	mmu-miR-148a-3p	18	miR-148a-3p	None	0.655145	0.472493	0.562133	0.204817	0.0210598	0.192423	1590.53	none
578	mmu-miR-148a-3p_19	0.704725	0.481102	0.142971	0.415653	0.574071	3p	mmu-miR-148a-3p	19	miR-148a-3p	None	0.794365	0.472493	0.562133	0.204817	0.0210598	0.192423	1590.53	none
579	mmu-miR-148a-3p_20	0.612231	0.256164	0.0168484	0.110694	5.22026	3p	mmu-miR-148a-3p	20	miR-148a-3p	None	0.70187	0.472493	0.562133	0.204817	0.0210598	0.192423	1590.53	none
580	mmu-miR-148a-3p_21	0.608889	0.196969	0.00199283	0.0215524	38.3524	3p	mmu-miR-148a-3p	21	miR-148a-3p	None	0.698528	0.472493	0.562133	0.204817	0.0210598	0.192423	1590.53	none
581	mmu-miR-148a-3p_22	0.49185	0.21202	0.0203503	0.125362	1324.92	3p	mmu-miR-148a-3p	22	miR-148a-3p	None	0.581489	0.472493	0.562133	0.204817	0.0210598	0.192423	1590.53	none
582	mmu-miR-148a-3p_23	0.309107	0.237427	0.19295	0.488015	143.06	3p	mmu-miR-148a-3p	23	miR-148a-3p	None	0.398746	0.472493	0.562133	0.204817	0.0210598	0.192423	1590.53	none
583	mmu-miR-148a-3p_24	0.318427	0.249377	0.201641	0.495295	68.5833	3p	mmu-miR-148a-3p	24	miR-148a-3p	None	0.408066	0.472493	0.562133	0.204817	0.0210598	0.192423	1590.53	none
584	mmu-miR-148a-3p_25	0.227301	0.33543	0.498	0.758131	2.29228	3p	mmu-miR-148a-3p	25	miR-148a-3p	None	0.31694	0.472493	0.562133	0.204817	0.0210598	0.192423	1590.53	none
585	mmu-miR-148a-3p_26	0.472413	0.651627	0.468468	0.733646	0.301968	3p	mmu-miR-148a-3p	26	miR-148a-3p	None	0.562052	0.472493	0.562133	0.204817	0.0210598	0.192423	1590.53	none
586	mmu-miR-148a-5p_20	0.509883	0.39603	0.197924	0.494208	1.22751	5p	mmu-miR-148a-5p	20	miR-148a-5p	None	0.599523	0.518412	0.608051	0.317412	0.102417	0.429637	7.81503	none
587	mmu-miR-148a-5p_21	0.575588	0.445744	0.196601	0.492019	0.75032	5p	mmu-miR-148a-5p	21	miR-148a-5p	None	0.665228	0.518412	0.608051	0.317412	0.102417	0.429637	7.81503	none
588	mmu-miR-148a-5p_22	0.545995	0.325064	0.0930253	0.331055	5.1926	5p	mmu-miR-148a-5p	22	miR-148a-5p	None	0.635634	0.518412	0.608051	0.317412	0.102417	0.429637	7.81503	none
589	mmu-miR-148a-5p_23	-0.213248	0.687129	0.756297	0.899419	0.331246	5p	mmu-miR-148a-5p	23	miR-148a-5p	None	-0.123609	0.518412	0.608051	0.317412	0.102417	0.429637	7.81503	none
590	mmu-miR-148a-5p_24	1.2635	1.0669	0.236308	NA	0.105939	5p	mmu-miR-148a-5p	24	miR-148a-5p	None	1.35314	0.518412	0.608051	0.317412	0.102417	0.429637	7.81503	none
591	mmu-miR-148b-3p_20	0.268386	0.521091	0.606521	0.822942	0.752001	3p	mmu-miR-148b-3p	20	miR-148b-3p	None	0.358025	0.0739308	0.16357	0.184033	0.687886	0.918988	254.991	none
592	mmu-miR-148b-3p_21	0.443932	0.246087	0.0712375	0.284182	5.46023	3p	mmu-miR-148b-3p	21	miR-148b-3p	None	0.533571	0.0739308	0.16357	0.184033	0.687886	0.918988	254.991	none
593	mmu-miR-148b-3p_22	0.102601	0.207802	0.621485	0.830454	167.449	3p	mmu-miR-148b-3p	22	miR-148b-3p	None	0.192241	0.0739308	0.16357	0.184033	0.687886	0.918988	254.991	none
594	mmu-miR-148b-3p_23	0.0166728	0.19273	0.931062	0.96938	61.0291	3p	mmu-miR-148b-3p	23	miR-148b-3p	None	0.106312	0.0739308	0.16357	0.184033	0.687886	0.918988	254.991	none
595	mmu-miR-148b-3p_24	-0.14508	0.222231	0.513863	0.767224	17.0069	3p	mmu-miR-148b-3p	24	miR-148b-3p	None	-0.0554409	0.0739308	0.16357	0.184033	0.687886	0.918988	254.991	none
596	mmu-miR-148b-3p_25	-0.145616	0.351414	0.678602	0.864831	1.69849	3p	mmu-miR-148b-3p	25	miR-148b-3p	None	-0.0559768	0.0739308	0.16357	0.184033	0.687886	0.918988	254.991	none
597	mmu-miR-148b-3p_26	-0.876432	0.800162	0.273377	NA	0.283641	3p	mmu-miR-148b-3p	26	miR-148b-3p	None	-0.786792	0.0739308	0.16357	0.184033	0.687886	0.918988	254.991	none
598	mmu-miR-148b-5p_21	1.03652	0.532874	0.0517568	0.237141	0.390235	5p	mmu-miR-148b-5p	21	miR-148b-5p	None	1.12616	0.443509	0.533149	0.266257	0.0957694	0.412117	5.86	none
599	mmu-miR-148b-5p_22	0.368248	0.382746	0.335989	0.639897	1.50984	5p	mmu-miR-148b-5p	22	miR-148b-5p	None	0.457887	0.443509	0.533149	0.266257	0.0957694	0.412117	5.86	none
600	mmu-miR-148b-5p_23	0.748389	0.338064	0.026846	0.151823	1.50465	5p	mmu-miR-148b-5p	23	miR-148b-5p	None	0.838028	0.443509	0.533149	0.266257	0.0957694	0.412117	5.86	none
601	mmu-miR-148b-5p_24	-0.00722478	0.344868	0.983286	0.99349	1.97447	5p	mmu-miR-148b-5p	24	miR-148b-5p	None	0.0824144	0.443509	0.533149	0.266257	0.0957694	0.412117	5.86	none
602	mmu-miR-148b-5p_25	0.318852	0.834558	0.702417	NA	0.183255	5p	mmu-miR-148b-5p	25	miR-148b-5p	None	0.408491	0.443509	0.533149	0.266257	0.0957694	0.412117	5.86	none
603	mmu-miR-149-3p_22	-1.46841	0.671502	0.0287605	0.160471	0.651387	3p	mmu-miR-149-3p	22	miR-149-3p	None	-1.37877	-1.53851	-1.44887	0.628183	0.0143194	0.154049	0.765818	Annotation passenger
604	mmu-miR-151-3p_18	0.463306	0.592074	0.433913	0.712377	0.458358	3p	mmu-miR-151-3p	18	miR-151-3p	None	0.552945	0.0941133	0.183753	0.225744	0.676749	0.918988	334.768	none
605	mmu-miR-151-3p_19	0.199197	0.250428	0.426367	0.708055	10.0515	3p	mmu-miR-151-3p	19	miR-151-3p	None	0.288836	0.0941133	0.183753	0.225744	0.676749	0.918988	334.768	none
606	mmu-miR-151-3p_20	0.0939939	0.230313	0.68319	0.866936	41.5031	3p	mmu-miR-151-3p	20	miR-151-3p	None	0.183633	0.0941133	0.183753	0.225744	0.676749	0.918988	334.768	none
607	mmu-miR-151-3p_21	0.101227	0.232037	0.662652	0.854307	113.675	3p	mmu-miR-151-3p	21	miR-151-3p	None	0.190866	0.0941133	0.183753	0.225744	0.676749	0.918988	334.768	none
608	mmu-miR-151-3p_22	0.131505	0.224784	0.558529	0.797651	74.8733	3p	mmu-miR-151-3p	22	miR-151-3p	None	0.221144	0.0941133	0.183753	0.225744	0.676749	0.918988	334.768	none
609	mmu-miR-151-3p_23	0.165677	0.241532	0.492749	0.756	51.9903	3p	mmu-miR-151-3p	23	miR-151-3p	None	0.255316	0.0941133	0.183753	0.225744	0.676749	0.918988	334.768	none
610	mmu-miR-151-3p_24	-0.149301	0.257574	0.562157	0.797959	35.6273	3p	mmu-miR-151-3p	24	miR-151-3p	None	-0.0596614	0.0941133	0.183753	0.225744	0.676749	0.918988	334.768	none
611	mmu-miR-151-3p_25	-0.195462	0.342413	0.56811	0.803688	3.56303	3p	mmu-miR-151-3p	25	miR-151-3p	None	-0.105823	0.0941133	0.183753	0.225744	0.676749	0.918988	334.768	none
612	mmu-miR-151-3p_26	0.233828	0.49878	0.639213	0.843222	0.826543	3p	mmu-miR-151-3p	26	miR-151-3p	None	0.323467	0.0941133	0.183753	0.225744	0.676749	0.918988	334.768	none
613	mmu-miR-151-3p_27	0.126471	0.658221	0.847632	0.935851	0.329492	3p	mmu-miR-151-3p	27 or above	miR-151-3p	None	0.216111	0.0941133	0.183753	0.225744	0.676749	0.918988	334.768	none
614	mmu-miR-151-5p_13	-0.761645	0.835576	0.362021	NA	0.256117	5p	mmu-miR-151-5p	15 or below	miR-151-5p	None	-0.672006	-0.036529	0.0531102	0.207166	0.860037	0.960633	1471.95	none
615	mmu-miR-151-5p_14	0.021942	0.747007	0.976567	0.989639	0.262763	5p	mmu-miR-151-5p	15 or below	miR-151-5p	None	0.111581	-0.036529	0.0531102	0.207166	0.860037	0.960633	1471.95	none
616	mmu-miR-151-5p_16	0.0363593	0.600695	0.951735	0.977471	0.400822	5p	mmu-miR-151-5p	16	miR-151-5p	None	0.125999	-0.036529	0.0531102	0.207166	0.860037	0.960633	1471.95	none
617	mmu-miR-151-5p_17	0.489237	0.852505	0.566048	NA	0.171791	5p	mmu-miR-151-5p	17	miR-151-5p	None	0.578877	-0.036529	0.0531102	0.207166	0.860037	0.960633	1471.95	none
618	mmu-miR-151-5p_18	0.312341	0.34099	0.359676	0.660664	1.72171	5p	mmu-miR-151-5p	18	miR-151-5p	None	0.40198	-0.036529	0.0531102	0.207166	0.860037	0.960633	1471.95	none
619	mmu-miR-151-5p_19	-0.0265739	0.277704	0.923766	0.965805	3.72348	5p	mmu-miR-151-5p	19	miR-151-5p	None	0.0630653	-0.036529	0.0531102	0.207166	0.860037	0.960633	1471.95	none
620	mmu-miR-151-5p_20	0.0919121	0.240527	0.702367	0.877374	44.726	5p	mmu-miR-151-5p	20	miR-151-5p	None	0.181551	-0.036529	0.0531102	0.207166	0.860037	0.960633	1471.95	none
621	mmu-miR-151-5p_21	-0.00374775	0.222991	0.986591	0.995121	818.033	5p	mmu-miR-151-5p	21	miR-151-5p	None	0.0858915	-0.036529	0.0531102	0.207166	0.860037	0.960633	1471.95	none
622	mmu-miR-151-5p_22	-0.0298339	0.203104	0.883219	0.95074	349.095	5p	mmu-miR-151-5p	22	miR-151-5p	None	0.0598053	-0.036529	0.0531102	0.207166	0.860037	0.960633	1471.95	none
623	mmu-miR-151-5p_23	-0.178867	0.222369	0.421184	0.706072	231.045	5p	mmu-miR-151-5p	23	miR-151-5p	None	-0.0892276	-0.036529	0.0531102	0.207166	0.860037	0.960633	1471.95	none
624	mmu-miR-151-5p_24	-0.335464	0.262535	0.201323	0.494914	13.9574	5p	mmu-miR-151-5p	24	miR-151-5p	None	-0.245825	-0.036529	0.0531102	0.207166	0.860037	0.960633	1471.95	none
625	mmu-miR-151-5p_25	-0.608941	0.380285	0.109316	0.364189	2.08135	5p	mmu-miR-151-5p	25	miR-151-5p	None	-0.519302	-0.036529	0.0531102	0.207166	0.860037	0.960633	1471.95	none
626	mmu-miR-151-5p_26	-0.935763	0.71956	0.193442	0.488517	0.381914	5p	mmu-miR-151-5p	26	miR-151-5p	None	-0.846124	-0.036529	0.0531102	0.207166	0.860037	0.960633	1471.95	none
627	mmu-miR-152-3p_13	0.289238	0.362147	0.424479	0.706616	1.45084	3p	mmu-miR-152-3p	15 or below	miR-152-3p	None	0.378877	0.307022	0.396661	0.168124	0.0678253	0.34131	1301.22	none
628	mmu-miR-152-3p_14	0.304635	0.573949	0.595578	0.816545	0.468285	3p	mmu-miR-152-3p	15 or below	miR-152-3p	None	0.394274	0.307022	0.396661	0.168124	0.0678253	0.34131	1301.22	none
629	mmu-miR-152-3p_15	0.302809	0.469943	0.519347	0.772769	0.667231	3p	mmu-miR-152-3p	15 or below	miR-152-3p	None	0.392448	0.307022	0.396661	0.168124	0.0678253	0.34131	1301.22	none
630	mmu-miR-152-3p_16	-0.215242	0.707891	0.761082	0.902514	0.304815	3p	mmu-miR-152-3p	16	miR-152-3p	None	-0.125603	0.307022	0.396661	0.168124	0.0678253	0.34131	1301.22	none
631	mmu-miR-152-3p_17	0.352212	0.677642	0.603231	0.820482	0.282764	3p	mmu-miR-152-3p	17	miR-152-3p	None	0.441851	0.307022	0.396661	0.168124	0.0678253	0.34131	1301.22	none
632	mmu-miR-152-3p_18	0.539914	0.447311	0.227424	0.528159	0.686434	3p	mmu-miR-152-3p	18	miR-152-3p	None	0.629553	0.307022	0.396661	0.168124	0.0678253	0.34131	1301.22	none
633	mmu-miR-152-3p_19	0.560724	0.285281	0.049355	0.229932	2.66324	3p	mmu-miR-152-3p	19	miR-152-3p	None	0.650363	0.307022	0.396661	0.168124	0.0678253	0.34131	1301.22	none
634	mmu-miR-152-3p_20	0.440633	0.201939	0.0291088	0.161333	39.9314	3p	mmu-miR-152-3p	20	miR-152-3p	None	0.530272	0.307022	0.396661	0.168124	0.0678253	0.34131	1301.22	none
635	mmu-miR-152-3p_21	0.282793	0.190386	0.137448	0.408695	808.247	3p	mmu-miR-152-3p	21	miR-152-3p	None	0.372432	0.307022	0.396661	0.168124	0.0678253	0.34131	1301.22	none
636	mmu-miR-152-3p_22	0.352971	0.192843	0.0671963	0.274056	355.748	3p	mmu-miR-152-3p	22	miR-152-3p	None	0.44261	0.307022	0.396661	0.168124	0.0678253	0.34131	1301.22	none
637	mmu-miR-152-3p_23	0.299796	0.199763	0.133418	0.403279	62.3073	3p	mmu-miR-152-3p	23	miR-152-3p	None	0.389435	0.307022	0.396661	0.168124	0.0678253	0.34131	1301.22	none
638	mmu-miR-152-3p_24	0.138959	0.217651	0.523182	0.775146	18.72	3p	mmu-miR-152-3p	24	miR-152-3p	None	0.228598	0.307022	0.396661	0.168124	0.0678253	0.34131	1301.22	none
639	mmu-miR-152-3p_25	0.270497	0.266848	0.310738	0.622304	3.61615	3p	mmu-miR-152-3p	25	miR-152-3p	None	0.360136	0.307022	0.396661	0.168124	0.0678253	0.34131	1301.22	none
640	mmu-miR-152-3p_26	0.410992	0.490815	0.402387	0.691617	0.584732	3p	mmu-miR-152-3p	26	miR-152-3p	None	0.500631	0.307022	0.396661	0.168124	0.0678253	0.34131	1301.22	none
641	mmu-miR-152-3p_27	-0.0230025	0.741126	0.97524	0.989499	0.302987	3p	mmu-miR-152-3p	27 or above	miR-152-3p	None	0.0666367	0.307022	0.396661	0.168124	0.0678253	0.34131	1301.22	none
642	mmu-miR-152-5p_21	1.2452	0.800788	0.119953	NA	0.144705	5p	mmu-miR-152-5p	21	miR-152-5p	None	1.33484	0.631497	0.721136	0.228756	0.00577004	0.0769724	5.17362	none
643	mmu-miR-152-5p_22	0.449278	0.324817	0.166611	0.449968	1.62789	5p	mmu-miR-152-5p	22	miR-152-5p	None	0.538918	0.631497	0.721136	0.228756	0.00577004	0.0769724	5.17362	none
644	mmu-miR-152-5p_23	0.666145	0.542073	0.219115	0.517124	0.412286	5p	mmu-miR-152-5p	23	miR-152-5p	None	0.755784	0.631497	0.721136	0.228756	0.00577004	0.0769724	5.17362	none
645	mmu-miR-152-5p_24	0.617084	0.284529	0.0300989	0.165172	2.82605	5p	mmu-miR-152-5p	24	miR-152-5p	None	0.706723	0.631497	0.721136	0.228756	0.00577004	0.0769724	5.17362	none
646	mmu-miR-155-3p_22	-1.32275	0.610629	0.030295	0.165975	0.700228	3p	mmu-miR-155-3p	22	miR-155-3p	None	-1.23311	-1.36574	-1.2761	0.568571	0.0163033	0.164762	0.823062	Other passenger
647	mmu-miR-15a-3p_19	0.97957	1.03006	0.341613	NA	0.133901	3p	mmu-miR-15a-3p	19	miR-15a-3p	None	1.06921	-0.230476	-0.140837	0.199678	0.248402	0.640664	92.1147	none
648	mmu-miR-15a-3p_20	-0.0676393	0.295897	0.819187	0.927503	2.73026	3p	mmu-miR-15a-3p	20	miR-15a-3p	None	0.0219999	-0.230476	-0.140837	0.199678	0.248402	0.640664	92.1147	none
649	mmu-miR-15a-3p_21	-0.391487	0.256718	0.127267	0.3928	5.50651	3p	mmu-miR-15a-3p	21	miR-15a-3p	None	-0.301848	-0.230476	-0.140837	0.199678	0.248402	0.640664	92.1147	none
650	mmu-miR-15a-3p_22	-0.279482	0.210232	0.183718	0.47011	50.6389	3p	mmu-miR-15a-3p	22	miR-15a-3p	None	-0.189842	-0.230476	-0.140837	0.199678	0.248402	0.640664	92.1147	none
651	mmu-miR-15a-3p_23	-0.128422	0.227562	0.572524	0.805354	21.1312	3p	mmu-miR-15a-3p	23	miR-15a-3p	None	-0.0387826	-0.230476	-0.140837	0.199678	0.248402	0.640664	92.1147	none
652	mmu-miR-15a-3p_24	-0.178728	0.287276	0.533845	0.781986	9.53381	3p	mmu-miR-15a-3p	24	miR-15a-3p	None	-0.0890887	-0.230476	-0.140837	0.199678	0.248402	0.640664	92.1147	none
653	mmu-miR-15a-3p_25	-0.428023	0.421708	0.310118	0.622304	1.48859	3p	mmu-miR-15a-3p	25	miR-15a-3p	None	-0.338384	-0.230476	-0.140837	0.199678	0.248402	0.640664	92.1147	none
654	mmu-miR-15a-3p_26	-0.545593	0.737521	0.459442	0.727849	0.335404	3p	mmu-miR-15a-3p	26	miR-15a-3p	None	-0.455953	-0.230476	-0.140837	0.199678	0.248402	0.640664	92.1147	none
655	mmu-miR-15a-5p_17	0.790607	0.541479	0.144266	0.418145	0.425937	5p	mmu-miR-15a-5p	17	miR-15a-5p	None	0.880247	-0.304491	-0.214852	0.195553	0.119452	0.462229	10713.8	none
656	mmu-miR-15a-5p_18	0.632598	0.327834	0.0536528	0.243816	2.25666	5p	mmu-miR-15a-5p	18	miR-15a-5p	None	0.722237	-0.304491	-0.214852	0.195553	0.119452	0.462229	10713.8	none
657	mmu-miR-15a-5p_19	0.281118	0.254785	0.269875	0.5794	11.7983	5p	mmu-miR-15a-5p	19	miR-15a-5p	None	0.370757	-0.304491	-0.214852	0.195553	0.119452	0.462229	10713.8	none
658	mmu-miR-15a-5p_20	-0.179565	0.204321	0.37949	0.673333	77.8104	5p	mmu-miR-15a-5p	20	miR-15a-5p	None	-0.0899256	-0.304491	-0.214852	0.195553	0.119452	0.462229	10713.8	none
659	mmu-miR-15a-5p_21	-0.231769	0.204371	0.256769	0.565672	2719.27	5p	mmu-miR-15a-5p	21	miR-15a-5p	None	-0.14213	-0.304491	-0.214852	0.195553	0.119452	0.462229	10713.8	none
660	mmu-miR-15a-5p_22	-0.380377	0.19815	0.0549033	0.247139	3696.37	5p	mmu-miR-15a-5p	22	miR-15a-5p	None	-0.290738	-0.304491	-0.214852	0.195553	0.119452	0.462229	10713.8	none
661	mmu-miR-15a-5p_23	-0.281971	0.22328	0.206641	0.501691	3842.93	5p	mmu-miR-15a-5p	23	miR-15a-5p	None	-0.192331	-0.304491	-0.214852	0.195553	0.119452	0.462229	10713.8	none
662	mmu-miR-15a-5p_24	-0.409247	0.230553	0.0758873	0.29257	271.007	5p	mmu-miR-15a-5p	24	miR-15a-5p	None	-0.319608	-0.304491	-0.214852	0.195553	0.119452	0.462229	10713.8	none
663	mmu-miR-15a-5p_25	-0.559642	0.256367	0.0290377	0.161208	42.3973	5p	mmu-miR-15a-5p	25	miR-15a-5p	None	-0.470003	-0.304491	-0.214852	0.195553	0.119452	0.462229	10713.8	none
664	mmu-miR-15a-5p_26	-0.592242	0.291531	0.0422058	0.207356	5.23274	5p	mmu-miR-15a-5p	26	miR-15a-5p	None	-0.502603	-0.304491	-0.214852	0.195553	0.119452	0.462229	10713.8	none
665	mmu-miR-15a-5p_27	-0.892487	0.492876	0.0701756	0.281618	0.940216	5p	mmu-miR-15a-5p	27 or above	miR-15a-5p	None	-0.802848	-0.304491	-0.214852	0.195553	0.119452	0.462229	10713.8	none
666	mmu-miR-15a-5p_28	-2.16662	0.883285	0.0141706	NA	0.36848	5p	mmu-miR-15a-5p	27 or above	miR-15a-5p	None	-2.07698	-0.304491	-0.214852	0.195553	0.119452	0.462229	10713.8	none
667	mmu-miR-15b-3p_18	0.0148288	0.750899	0.984244	0.99349	0.301894	3p	mmu-miR-15b-3p	18	miR-15b-3p	None	0.104468	0.0234571	0.113096	0.188123	0.900769	0.970618	253.047	none
668	mmu-miR-15b-3p_19	1.01245	0.296053	0.000626583	0.00834859	2.28184	3p	mmu-miR-15b-3p	19	miR-15b-3p	None	1.10209	0.0234571	0.113096	0.188123	0.900769	0.970618	253.047	none
669	mmu-miR-15b-3p_20	0.445213	0.243014	0.0669445	0.27361	9.30623	3p	mmu-miR-15b-3p	20	miR-15b-3p	None	0.534852	0.0234571	0.113096	0.188123	0.900769	0.970618	253.047	none
670	mmu-miR-15b-3p_21	0.0549079	0.212276	0.795895	0.916077	108.768	3p	mmu-miR-15b-3p	21	miR-15b-3p	None	0.144547	0.0234571	0.113096	0.188123	0.900769	0.970618	253.047	none
671	mmu-miR-15b-3p_22	-0.0927691	0.197942	0.639308	0.843222	72.0592	3p	mmu-miR-15b-3p	22	miR-15b-3p	None	-0.00312987	0.0234571	0.113096	0.188123	0.900769	0.970618	253.047	none
672	mmu-miR-15b-3p_23	-0.0101053	0.2154	0.962582	0.983628	51.8701	3p	mmu-miR-15b-3p	23	miR-15b-3p	None	0.0795339	0.0234571	0.113096	0.188123	0.900769	0.970618	253.047	none
673	mmu-miR-15b-3p_24	-0.238781	0.280038	0.393841	0.685404	6.58876	3p	mmu-miR-15b-3p	24	miR-15b-3p	None	-0.149141	0.0234571	0.113096	0.188123	0.900769	0.970618	253.047	none
674	mmu-miR-15b-3p_25	-0.13727	0.508851	0.787341	0.910321	0.661615	3p	mmu-miR-15b-3p	25	miR-15b-3p	None	-0.0476307	0.0234571	0.113096	0.188123	0.900769	0.970618	253.047	none
675	mmu-miR-15b-5p_13	-0.196511	0.574793	0.73244	0.891735	0.481863	5p	mmu-miR-15b-5p	15 or below	miR-15b-5p	None	-0.106872	0.148477	0.238117	0.182383	0.41559	0.751681	7997.97	none
676	mmu-miR-15b-5p_15	-0.00897881	0.670042	0.989308	0.996692	0.342271	5p	mmu-miR-15b-5p	15 or below	miR-15b-5p	None	0.0806604	0.148477	0.238117	0.182383	0.41559	0.751681	7997.97	none
677	mmu-miR-15b-5p_16	0.821128	0.552268	0.13706	0.408695	0.44616	5p	mmu-miR-15b-5p	16	miR-15b-5p	None	0.910767	0.148477	0.238117	0.182383	0.41559	0.751681	7997.97	none
678	mmu-miR-15b-5p_17	0.587478	0.381261	0.123346	0.386152	1.03374	5p	mmu-miR-15b-5p	17	miR-15b-5p	None	0.677117	0.148477	0.238117	0.182383	0.41559	0.751681	7997.97	none
679	mmu-miR-15b-5p_18	0.972044	0.250723	0.000105766	0.00188399	3.82504	5p	mmu-miR-15b-5p	18	miR-15b-5p	None	1.06168	0.148477	0.238117	0.182383	0.41559	0.751681	7997.97	none
680	mmu-miR-15b-5p_19	1.04129	0.248619	2.81035e-05	0.000607876	78.6364	5p	mmu-miR-15b-5p	19	miR-15b-5p	None	1.13093	0.148477	0.238117	0.182383	0.41559	0.751681	7997.97	none
681	mmu-miR-15b-5p_20	0.716995	0.208136	0.000571399	0.00770579	221.9	5p	mmu-miR-15b-5p	20	miR-15b-5p	None	0.806634	0.148477	0.238117	0.182383	0.41559	0.751681	7997.97	none
682	mmu-miR-15b-5p_21	0.33108	0.201671	0.100656	0.347805	2590.46	5p	mmu-miR-15b-5p	21	miR-15b-5p	None	0.42072	0.148477	0.238117	0.182383	0.41559	0.751681	7997.97	none
683	mmu-miR-15b-5p_22	-0.0133262	0.208199	0.948965	0.976236	4848.35	5p	mmu-miR-15b-5p	22	miR-15b-5p	None	0.076313	0.148477	0.238117	0.182383	0.41559	0.751681	7997.97	none
684	mmu-miR-15b-5p_23	0.0745782	0.230166	0.745923	0.895377	203.161	5p	mmu-miR-15b-5p	23	miR-15b-5p	None	0.164217	0.148477	0.238117	0.182383	0.41559	0.751681	7997.97	none
685	mmu-miR-15b-5p_24	-0.0357348	0.27383	0.896171	0.956116	13.6604	5p	mmu-miR-15b-5p	24	miR-15b-5p	None	0.0539044	0.148477	0.238117	0.182383	0.41559	0.751681	7997.97	none
686	mmu-miR-15b-5p_25	-0.495623	0.384576	0.197484	0.493488	1.82217	5p	mmu-miR-15b-5p	25	miR-15b-5p	None	-0.405984	0.148477	0.238117	0.182383	0.41559	0.751681	7997.97	none
687	mmu-miR-15b-5p_26	-0.587453	0.424631	0.166529	0.449968	1.1526	5p	mmu-miR-15b-5p	26	miR-15b-5p	None	-0.497814	0.148477	0.238117	0.182383	0.41559	0.751681	7997.97	none
688	mmu-miR-15b-5p_31	-0.0419656	0.663464	0.949566	0.976236	0.342488	5p	mmu-miR-15b-5p	27 or above	miR-15b-5p	None	0.0476736	0.148477	0.238117	0.182383	0.41559	0.751681	7997.97	none
689	mmu-miR-16-1-3p_20	0.850105	0.6846	0.214327	0.509581	0.269626	3p	mmu-miR-16-1-3p	20	miR-16-1-3p	None	0.939744	-0.184363	-0.0947235	0.199508	0.355441	0.709818	27.6555	none
690	mmu-miR-16-1-3p_21	0.588782	0.287791	0.0407692	0.203602	2.37587	3p	mmu-miR-16-1-3p	21	miR-16-1-3p	None	0.678422	-0.184363	-0.0947235	0.199508	0.355441	0.709818	27.6555	none
691	mmu-miR-16-1-3p_22	-0.189279	0.228693	0.407865	0.69639	13.1266	3p	mmu-miR-16-1-3p	22	miR-16-1-3p	None	-0.09964	-0.184363	-0.0947235	0.199508	0.355441	0.709818	27.6555	none
692	mmu-miR-16-1-3p_23	-0.439288	0.250947	0.0800287	0.30364	9.83123	3p	mmu-miR-16-1-3p	23	miR-16-1-3p	None	-0.349649	-0.184363	-0.0947235	0.199508	0.355441	0.709818	27.6555	none
693	mmu-miR-16-1-3p_24	-0.499418	0.38448	0.193963	0.489302	1.7231	3p	mmu-miR-16-1-3p	24	miR-16-1-3p	None	-0.409778	-0.184363	-0.0947235	0.199508	0.355441	0.709818	27.6555	none
694	mmu-miR-16-2-3p_18	-0.399468	0.854124	0.640004	NA	0.230563	3p	mmu-miR-16-2-3p	18	miR-16-2-3p	None	-0.309829	-0.29435	-0.204711	0.222998	0.186845	0.55886	100.566	none
695	mmu-miR-16-2-3p_19	0.63035	0.763189	0.408837	0.69719	0.221947	3p	mmu-miR-16-2-3p	19	miR-16-2-3p	None	0.719989	-0.29435	-0.204711	0.222998	0.186845	0.55886	100.566	none
696	mmu-miR-16-2-3p_20	0.212844	0.36036	0.55476	0.796459	1.35659	3p	mmu-miR-16-2-3p	20	miR-16-2-3p	None	0.302483	-0.29435	-0.204711	0.222998	0.186845	0.55886	100.566	none
697	mmu-miR-16-2-3p_21	-0.108326	0.232428	0.64117	0.843832	14.6203	3p	mmu-miR-16-2-3p	21	miR-16-2-3p	None	-0.0186868	-0.29435	-0.204711	0.222998	0.186845	0.55886	100.566	none
698	mmu-miR-16-2-3p_22	-0.293967	0.228671	0.198601	0.494448	64.6367	3p	mmu-miR-16-2-3p	22	miR-16-2-3p	None	-0.204328	-0.29435	-0.204711	0.222998	0.186845	0.55886	100.566	none
699	mmu-miR-16-2-3p_23	-0.526457	0.262766	0.045121	0.217194	16.3382	3p	mmu-miR-16-2-3p	23	miR-16-2-3p	None	-0.436818	-0.29435	-0.204711	0.222998	0.186845	0.55886	100.566	none
700	mmu-miR-16-2-3p_24	-0.477125	0.365702	0.192	0.486352	2.45999	3p	mmu-miR-16-2-3p	24	miR-16-2-3p	None	-0.387486	-0.29435	-0.204711	0.222998	0.186845	0.55886	100.566	none
701	mmu-miR-16-5p_15	-0.0503438	0.66785	0.939911	0.972331	0.334748	5p	mmu-miR-16-5p	15 or below	miR-16-5p	None	0.0392954	-0.32569	-0.236051	0.174456	0.0619164	0.320141	36582.7	none
702	mmu-miR-16-5p_16	-0.00361226	0.344676	0.991638	0.996692	1.63556	5p	mmu-miR-16-5p	16	miR-16-5p	None	0.0860269	-0.32569	-0.236051	0.174456	0.0619164	0.320141	36582.7	none
703	mmu-miR-16-5p_17	0.612216	0.585662	0.295867	0.608353	0.459014	5p	mmu-miR-16-5p	17	miR-16-5p	None	0.701855	-0.32569	-0.236051	0.174456	0.0619164	0.320141	36582.7	none
704	mmu-miR-16-5p_18	0.109354	0.26001	0.674064	0.861224	4.84228	5p	mmu-miR-16-5p	18	miR-16-5p	None	0.198993	-0.32569	-0.236051	0.174456	0.0619164	0.320141	36582.7	none
705	mmu-miR-16-5p_19	0.163089	0.210997	0.439555	0.716319	17.7223	5p	mmu-miR-16-5p	19	miR-16-5p	None	0.252728	-0.32569	-0.236051	0.174456	0.0619164	0.320141	36582.7	none
706	mmu-miR-16-5p_20	0.0432426	0.211403	0.837924	0.932534	540.392	5p	mmu-miR-16-5p	20	miR-16-5p	None	0.132882	-0.32569	-0.236051	0.174456	0.0619164	0.320141	36582.7	none
707	mmu-miR-16-5p_21	-0.111578	0.199014	0.575033	0.806838	2646.74	5p	mmu-miR-16-5p	21	miR-16-5p	None	-0.0219391	-0.32569	-0.236051	0.174456	0.0619164	0.320141	36582.7	none
708	mmu-miR-16-5p_22	-0.355682	0.190611	0.0620398	0.264392	25296.2	5p	mmu-miR-16-5p	22	miR-16-5p	None	-0.266043	-0.32569	-0.236051	0.174456	0.0619164	0.320141	36582.7	none
709	mmu-miR-16-5p_23	-0.327944	0.205575	0.110656	0.366155	7222.18	5p	mmu-miR-16-5p	23	miR-16-5p	None	-0.238304	-0.32569	-0.236051	0.174456	0.0619164	0.320141	36582.7	none
710	mmu-miR-16-5p_24	-0.413018	0.23971	0.0848902	0.312107	457.975	5p	mmu-miR-16-5p	24	miR-16-5p	None	-0.323378	-0.32569	-0.236051	0.174456	0.0619164	0.320141	36582.7	none
711	mmu-miR-16-5p_25	-0.519796	0.258132	0.0440431	0.213859	214.902	5p	mmu-miR-16-5p	25	miR-16-5p	None	-0.430157	-0.32569	-0.236051	0.174456	0.0619164	0.320141	36582.7	none
712	mmu-miR-16-5p_26	-0.590712	0.252229	0.0191823	0.12105	27.3471	5p	mmu-miR-16-5p	26	miR-16-5p	None	-0.501073	-0.32569	-0.236051	0.174456	0.0619164	0.320141	36582.7	none
713	mmu-miR-16-5p_27	-0.618485	0.346016	0.0738653	0.287772	4.53813	5p	mmu-miR-16-5p	27 or above	miR-16-5p	None	-0.528845	-0.32569	-0.236051	0.174456	0.0619164	0.320141	36582.7	none
714	mmu-miR-16-5p_28	-0.207568	0.373472	0.578361	0.809123	1.56386	5p	mmu-miR-16-5p	27 or above	miR-16-5p	None	-0.117929	-0.32569	-0.236051	0.174456	0.0619164	0.320141	36582.7	none
715	mmu-miR-16-5p_29	-0.554706	0.603134	0.357727	0.660321	0.600063	5p	mmu-miR-16-5p	27 or above	miR-16-5p	None	-0.465066	-0.32569	-0.236051	0.174456	0.0619164	0.320141	36582.7	none
716	mmu-miR-16-5p_30	-0.312519	0.721292	0.664814	0.854894	0.338034	5p	mmu-miR-16-5p	27 or above	miR-16-5p	None	-0.22288	-0.32569	-0.236051	0.174456	0.0619164	0.320141	36582.7	none
717	mmu-miR-17-3p_19	0.456892	0.585659	0.435312	0.713244	0.392644	3p	mmu-miR-17-3p	19	miR-17-3p	None	0.546531	-0.418389	-0.32875	0.205275	0.041531	0.27981	111.677	LFC passenger
718	mmu-miR-17-3p_20	-0.155027	0.231779	0.503587	0.759615	10.4327	3p	mmu-miR-17-3p	20	miR-17-3p	None	-0.0653878	-0.418389	-0.32875	0.205275	0.041531	0.27981	111.677	LFC passenger
719	mmu-miR-17-3p_21	-0.170572	0.256418	0.505917	0.761051	7.7614	3p	mmu-miR-17-3p	21	miR-17-3p	None	-0.0809324	-0.418389	-0.32875	0.205275	0.041531	0.27981	111.677	LFC passenger
720	mmu-miR-17-3p_22	-0.406204	0.220086	0.0649414	0.270157	51.7454	3p	mmu-miR-17-3p	22	miR-17-3p	None	-0.316565	-0.418389	-0.32875	0.205275	0.041531	0.27981	111.677	LFC passenger
721	mmu-miR-17-3p_23	-0.577542	0.222059	0.00929915	0.0737316	36.5545	3p	mmu-miR-17-3p	23	miR-17-3p	None	-0.487903	-0.418389	-0.32875	0.205275	0.041531	0.27981	111.677	LFC passenger
722	mmu-miR-17-3p_24	-0.600746	0.307623	0.0508358	0.234795	3.32806	3p	mmu-miR-17-3p	24	miR-17-3p	None	-0.511107	-0.418389	-0.32875	0.205275	0.041531	0.27981	111.677	LFC passenger
723	mmu-miR-17-3p_25	-0.608696	0.569506	0.285153	0.596262	0.640658	3p	mmu-miR-17-3p	25	miR-17-3p	None	-0.519057	-0.418389	-0.32875	0.205275	0.041531	0.27981	111.677	LFC passenger
724	mmu-miR-181a-1-3p|mmu-miR-181c-3p_19	0.10469	0.453312	0.817358	0.926061	0.824493	3p	mmu-miR-181a-1-3p|mmu-miR-181c-3p	19	miR-181a-1-3p	None	0.194329	0.00159454	0.0912337	0.199446	0.993621	0.998944	45.2773	none
725	mmu-miR-181a-1-3p|mmu-miR-181c-3p_20	0.331241	0.355534	0.351506	0.655213	1.77639	3p	mmu-miR-181a-1-3p|mmu-miR-181c-3p	20	miR-181a-1-3p	None	0.42088	0.00159454	0.0912337	0.199446	0.993621	0.998944	45.2773	none
726	mmu-miR-181a-1-3p|mmu-miR-181c-3p_21	0.093602	0.248512	0.706434	0.880004	11.5134	3p	mmu-miR-181a-1-3p|mmu-miR-181c-3p	21	miR-181a-1-3p	None	0.183241	0.00159454	0.0912337	0.199446	0.993621	0.998944	45.2773	none
727	mmu-miR-181a-1-3p|mmu-miR-181c-3p_22	-0.0657958	0.212712	0.757079	0.899444	28.6244	3p	mmu-miR-181a-1-3p|mmu-miR-181c-3p	22	miR-181a-1-3p	None	0.0238434	0.00159454	0.0912337	0.199446	0.993621	0.998944	45.2773	none
728	mmu-miR-181a-1-3p|mmu-miR-181c-3p_23	-0.0634646	0.352715	0.857206	0.939741	2.0899	3p	mmu-miR-181a-1-3p|mmu-miR-181c-3p	23	miR-181a-1-3p	None	0.0261746	0.00159454	0.0912337	0.199446	0.993621	0.998944	45.2773	none
729	mmu-miR-181a-1-3p|mmu-miR-181c-3p_24	0.309993	0.852284	0.716067	NA	0.186758	3p	mmu-miR-181a-1-3p|mmu-miR-181c-3p	24	miR-181a-1-3p	None	0.399632	0.00159454	0.0912337	0.199446	0.993621	0.998944	45.2773	none
730	mmu-miR-181a-2-3p.2_19	-0.226671	0.652434	0.728273	0.888714	0.367091	3p	mmu-miR-181a-2-3p.2	19	miR-181a-2-3p.2	None	-0.137032	-0.446475	-0.356836	0.209151	0.0327857	0.240308	28.9101	none
731	mmu-miR-181a-2-3p.2_20	-0.00904553	0.544914	0.986756	0.995121	0.650225	3p	mmu-miR-181a-2-3p.2	20	miR-181a-2-3p.2	None	0.0805937	-0.446475	-0.356836	0.209151	0.0327857	0.240308	28.9101	none
732	mmu-miR-181a-2-3p.2_21	-0.207307	0.264035	0.432366	0.71227	8.96852	3p	mmu-miR-181a-2-3p.2	21	miR-181a-2-3p.2	None	-0.117668	-0.446475	-0.356836	0.209151	0.0327857	0.240308	28.9101	none
733	mmu-miR-181a-2-3p.2_22	-0.592046	0.233488	0.0112235	0.0840968	16.7882	3p	mmu-miR-181a-2-3p.2	22	miR-181a-2-3p.2	None	-0.502407	-0.446475	-0.356836	0.209151	0.0327857	0.240308	28.9101	none
734	mmu-miR-181a-2-3p.2_23	-0.716008	0.351502	0.0416504	0.20671	1.93906	3p	mmu-miR-181a-2-3p.2	23	miR-181a-2-3p.2	None	-0.626369	-0.446475	-0.356836	0.209151	0.0327857	0.240308	28.9101	none
735	mmu-miR-181a-5p_17	1.4165	0.559986	0.0114215	0.0853028	0.382131	5p	mmu-miR-181a-5p	17	miR-181a-5p	None	1.50614	0.273242	0.362881	0.253343	0.280791	0.667357	2665.6	none
736	mmu-miR-181a-5p_18	0.949828	0.346544	0.00612786	0.0538573	3.17349	5p	mmu-miR-181a-5p	18	miR-181a-5p	None	1.03947	0.273242	0.362881	0.253343	0.280791	0.667357	2665.6	none
737	mmu-miR-181a-5p_19	1.05469	0.299241	0.000424179	0.00614322	34.2129	5p	mmu-miR-181a-5p	19	miR-181a-5p	None	1.14433	0.273242	0.362881	0.253343	0.280791	0.667357	2665.6	none
738	mmu-miR-181a-5p_20	0.995357	0.316323	0.00165152	0.0184604	38.0081	5p	mmu-miR-181a-5p	20	miR-181a-5p	None	1.085	0.273242	0.362881	0.253343	0.280791	0.667357	2665.6	none
739	mmu-miR-181a-5p_21	0.616795	0.296689	0.0376239	0.193702	201.58	5p	mmu-miR-181a-5p	21	miR-181a-5p	None	0.706434	0.273242	0.362881	0.253343	0.280791	0.667357	2665.6	none
740	mmu-miR-181a-5p_22	0.416089	0.265584	0.117186	0.374189	373.011	5p	mmu-miR-181a-5p	22	miR-181a-5p	None	0.505728	0.273242	0.362881	0.253343	0.280791	0.667357	2665.6	none
741	mmu-miR-181a-5p_23	0.246761	0.245177	0.314194	0.624578	1232.4	5p	mmu-miR-181a-5p	23	miR-181a-5p	None	0.3364	0.273242	0.362881	0.253343	0.280791	0.667357	2665.6	none
742	mmu-miR-181a-5p_24	0.0314167	0.233042	0.892761	0.953443	254.904	5p	mmu-miR-181a-5p	24	miR-181a-5p	None	0.121056	0.273242	0.362881	0.253343	0.280791	0.667357	2665.6	none
743	mmu-miR-181a-5p_25	0.0263612	0.257364	0.918417	0.964758	419.1	5p	mmu-miR-181a-5p	25	miR-181a-5p	None	0.116	0.273242	0.362881	0.253343	0.280791	0.667357	2665.6	none
744	mmu-miR-181a-5p_26	0.0305992	0.2628	0.907308	0.961014	66.6674	5p	mmu-miR-181a-5p	26	miR-181a-5p	None	0.120238	0.273242	0.362881	0.253343	0.280791	0.667357	2665.6	none
745	mmu-miR-181a-5p_27	-0.124158	0.267923	0.643071	0.845332	21.0111	5p	mmu-miR-181a-5p	27 or above	miR-181a-5p	None	-0.0345186	0.273242	0.362881	0.253343	0.280791	0.667357	2665.6	none
746	mmu-miR-181a-5p_28	-0.115133	0.285966	0.687234	0.869418	6.55392	5p	mmu-miR-181a-5p	27 or above	miR-181a-5p	None	-0.0254941	0.273242	0.362881	0.253343	0.280791	0.667357	2665.6	none
747	mmu-miR-181a-5p_29	0.068433	0.394804	0.862389	0.941533	2.23672	5p	mmu-miR-181a-5p	27 or above	miR-181a-5p	None	0.158072	0.273242	0.362881	0.253343	0.280791	0.667357	2665.6	none
748	mmu-miR-181a-5p_30	0.151956	0.459649	0.740954	0.892539	0.846184	5p	mmu-miR-181a-5p	27 or above	miR-181a-5p	None	0.241595	0.273242	0.362881	0.253343	0.280791	0.667357	2665.6	none
749	mmu-miR-181a-5p_31	0.306309	0.701066	0.66217	0.854307	0.362568	5p	mmu-miR-181a-5p	27 or above	miR-181a-5p	None	0.395948	0.273242	0.362881	0.253343	0.280791	0.667357	2665.6	none
750	mmu-miR-181b-1-3p_20	-0.270432	0.491714	0.582335	0.810935	0.765283	3p	mmu-miR-181b-1-3p	20	miR-181b-1-3p	None	-0.180792	-0.256088	-0.166448	0.346216	0.459496	0.784835	3.43036	Other passenger
751	mmu-miR-181b-1-3p_21	-0.138362	0.411773	0.736859	0.892539	1.94132	3p	mmu-miR-181b-1-3p	21	miR-181b-1-3p	None	-0.0487229	-0.256088	-0.166448	0.346216	0.459496	0.784835	3.43036	Other passenger
752	mmu-miR-181b-1-3p_22	-0.537606	0.566013	0.342208	0.645528	0.54706	3p	mmu-miR-181b-1-3p	22	miR-181b-1-3p	None	-0.447967	-0.256088	-0.166448	0.346216	0.459496	0.784835	3.43036	Other passenger
753	mmu-miR-181b-2-3p_20	-0.507609	0.793561	0.522394	NA	0.273493	3p	mmu-miR-181b-2-3p	20	miR-181b-2-3p	None	-0.417969	-0.568447	-0.478808	0.376259	0.130843	0.484025	1.76612	Other passenger
754	mmu-miR-181b-2-3p_21	-1.65944	0.644152	0.00999014	0.0779325	0.639268	3p	mmu-miR-181b-2-3p	21	miR-181b-2-3p	None	-1.56981	-0.568447	-0.478808	0.376259	0.130843	0.484025	1.76612	Other passenger
755	mmu-miR-181b-2-3p_22	-0.207958	0.514341	0.685979	0.868568	0.757617	3p	mmu-miR-181b-2-3p	22	miR-181b-2-3p	None	-0.118318	-0.568447	-0.478808	0.376259	0.130843	0.484025	1.76612	Other passenger
756	mmu-miR-181c-5p_20	-0.0987506	0.409191	0.809298	0.920373	1.47099	5p	mmu-miR-181c-5p	20	miR-181c-5p	None	-0.00911143	-0.388782	-0.299143	0.261077	0.136448	0.491951	279.414	none
757	mmu-miR-181c-5p_21	-0.0846623	0.350622	0.809196	0.920373	5.9769	5p	mmu-miR-181c-5p	21	miR-181c-5p	None	0.00497695	-0.388782	-0.299143	0.261077	0.136448	0.491951	279.414	none
758	mmu-miR-181c-5p_22	-0.0682788	0.27207	0.801845	0.917851	61.7592	5p	mmu-miR-181c-5p	22	miR-181c-5p	None	0.0213604	-0.388782	-0.299143	0.261077	0.136448	0.491951	279.414	none
759	mmu-miR-181c-5p_23	-0.396296	0.265445	0.13545	0.406471	84.753	5p	mmu-miR-181c-5p	23	miR-181c-5p	None	-0.306657	-0.388782	-0.299143	0.261077	0.136448	0.491951	279.414	none
760	mmu-miR-181c-5p_24	-0.600259	0.260845	0.0213798	0.129484	108.831	5p	mmu-miR-181c-5p	24	miR-181c-5p	None	-0.51062	-0.388782	-0.299143	0.261077	0.136448	0.491951	279.414	none
761	mmu-miR-181c-5p_25	-0.494214	0.288617	0.0868321	0.316453	10.5833	5p	mmu-miR-181c-5p	25	miR-181c-5p	None	-0.404575	-0.388782	-0.299143	0.261077	0.136448	0.491951	279.414	none
762	mmu-miR-181c-5p_26	-0.751845	0.319316	0.0185451	0.118796	3.66399	5p	mmu-miR-181c-5p	26	miR-181c-5p	None	-0.662206	-0.388782	-0.299143	0.261077	0.136448	0.491951	279.414	none
763	mmu-miR-181c-5p_27	-1.48046	0.616426	0.0163196	0.108904	0.713663	5p	mmu-miR-181c-5p	27 or above	miR-181c-5p	None	-1.39082	-0.388782	-0.299143	0.261077	0.136448	0.491951	279.414	none
764	mmu-miR-181c-5p_28	0.0464828	0.955756	0.96121	NA	0.177998	5p	mmu-miR-181c-5p	27 or above	miR-181c-5p	None	0.136122	-0.388782	-0.299143	0.261077	0.136448	0.491951	279.414	none
765	mmu-miR-181d-3p.1_21	-0.0488211	0.588537	0.933889	0.97037	0.473902	3p	mmu-miR-181d-3p.1	21	miR-181d-3p.1	None	0.0408181	-0.130343	-0.040704	0.570552	0.819296	0.954549	0.606029	none
766	mmu-miR-181d-3p.2_21	-0.669148	0.853136	0.432841	NA	0.238742	3p	mmu-miR-181d-3p.2	21	miR-181d-3p.2	None	-0.579509	-0.20311	-0.113471	0.684349	0.766625	0.95227	0.409298	none
767	mmu-miR-181d-5p_19	0.191153	0.573988	0.739115	0.892539	0.465068	5p	mmu-miR-181d-5p	19	miR-181d-5p	None	0.280792	-0.23889	-0.149251	0.245312	0.330144	0.690406	157.346	none
768	mmu-miR-181d-5p_20	0.608736	0.418444	0.145735	0.419935	0.799235	5p	mmu-miR-181d-5p	20	miR-181d-5p	None	0.698375	-0.23889	-0.149251	0.245312	0.330144	0.690406	157.346	none
769	mmu-miR-181d-5p_21	0.0883781	0.322151	0.783825	0.908779	11.8507	5p	mmu-miR-181d-5p	21	miR-181d-5p	None	0.178017	-0.23889	-0.149251	0.245312	0.330144	0.690406	157.346	none
770	mmu-miR-181d-5p_22	0.0164925	0.27727	0.952568	0.977814	15.5475	5p	mmu-miR-181d-5p	22	miR-181d-5p	None	0.106132	-0.23889	-0.149251	0.245312	0.330144	0.690406	157.346	none
771	mmu-miR-181d-5p_23	-0.223592	0.243458	0.358409	0.660321	68.0844	5p	mmu-miR-181d-5p	23	miR-181d-5p	None	-0.133953	-0.23889	-0.149251	0.245312	0.330144	0.690406	157.346	none
772	mmu-miR-181d-5p_24	-0.394383	0.259926	0.129193	0.396438	37.5624	5p	mmu-miR-181d-5p	24	miR-181d-5p	None	-0.304744	-0.23889	-0.149251	0.245312	0.330144	0.690406	157.346	none
773	mmu-miR-181d-5p_25	-0.421023	0.258436	0.103288	0.354326	14.8336	5p	mmu-miR-181d-5p	25	miR-181d-5p	None	-0.331383	-0.23889	-0.149251	0.245312	0.330144	0.690406	157.346	none
774	mmu-miR-181d-5p_26	-0.678653	0.268612	0.01152	0.0858457	5.04056	5p	mmu-miR-181d-5p	26	miR-181d-5p	None	-0.589014	-0.23889	-0.149251	0.245312	0.330144	0.690406	157.346	none
775	mmu-miR-181d-5p_27	-1.08561	0.412495	0.00849282	0.0700237	1.74412	5p	mmu-miR-181d-5p	27 or above	miR-181d-5p	None	-0.995974	-0.23889	-0.149251	0.245312	0.330144	0.690406	157.346	none
776	mmu-miR-181d-5p_28	-0.122381	0.621093	0.843795	0.933781	0.448861	5p	mmu-miR-181d-5p	27 or above	miR-181d-5p	None	-0.0327418	-0.23889	-0.149251	0.245312	0.330144	0.690406	157.346	none
777	mmu-miR-182-3p_22	-0.866199	0.50526	0.0864621	0.315795	0.979056	3p	mmu-miR-182-3p	22	miR-182-3p	None	-0.77656	-0.847814	-0.758175	0.440485	0.0542635	0.299122	1.23325	none
778	mmu-miR-182-5p_15	1.30865	0.699952	0.0615358	0.264392	0.186102	5p	mmu-miR-182-5p	15 or below	miR-182-5p	None	1.39829	-0.309862	-0.220223	0.244066	0.204233	0.577781	1355.77	none
779	mmu-miR-182-5p_16	1.03364	0.741639	0.163403	0.445414	0.203695	5p	mmu-miR-182-5p	16	miR-182-5p	None	1.12327	-0.309862	-0.220223	0.244066	0.204233	0.577781	1355.77	none
780	mmu-miR-182-5p_17	1.22396	0.667713	0.0667935	0.27361	0.235239	5p	mmu-miR-182-5p	17	miR-182-5p	None	1.3136	-0.309862	-0.220223	0.244066	0.204233	0.577781	1355.77	none
781	mmu-miR-182-5p_18	0.585122	0.294931	0.0472634	0.223087	3.29522	5p	mmu-miR-182-5p	18	miR-182-5p	None	0.674762	-0.309862	-0.220223	0.244066	0.204233	0.577781	1355.77	none
782	mmu-miR-182-5p_19	0.535161	0.233555	0.0219419	0.131454	11.6902	5p	mmu-miR-182-5p	19	miR-182-5p	None	0.6248	-0.309862	-0.220223	0.244066	0.204233	0.577781	1355.77	none
783	mmu-miR-182-5p_20	0.253907	0.210973	0.228782	0.52876	83.389	5p	mmu-miR-182-5p	20	miR-182-5p	None	0.343546	-0.309862	-0.220223	0.244066	0.204233	0.577781	1355.77	none
784	mmu-miR-182-5p_21	0.0384649	0.20235	0.849238	0.936	212.095	5p	mmu-miR-182-5p	21	miR-182-5p	None	0.128104	-0.309862	-0.220223	0.244066	0.204233	0.577781	1355.77	none
785	mmu-miR-182-5p_22	-0.135766	0.238444	0.569096	0.804268	332.497	5p	mmu-miR-182-5p	22	miR-182-5p	None	-0.0461269	-0.309862	-0.220223	0.244066	0.204233	0.577781	1355.77	none
786	mmu-miR-182-5p_23	-0.445076	0.281011	0.113231	0.371531	266.974	5p	mmu-miR-182-5p	23	miR-182-5p	None	-0.355436	-0.309862	-0.220223	0.244066	0.204233	0.577781	1355.77	none
787	mmu-miR-182-5p_24	-0.731044	0.28773	0.0110622	0.0835561	229.148	5p	mmu-miR-182-5p	24	miR-182-5p	None	-0.641405	-0.309862	-0.220223	0.244066	0.204233	0.577781	1355.77	none
788	mmu-miR-182-5p_25	-0.919828	0.272645	0.000741616	0.00946484	170.463	5p	mmu-miR-182-5p	25	miR-182-5p	None	-0.830188	-0.309862	-0.220223	0.244066	0.204233	0.577781	1355.77	none
789	mmu-miR-182-5p_26	-0.866504	0.271611	0.00142153	0.0161609	33.1678	5p	mmu-miR-182-5p	26	miR-182-5p	None	-0.776865	-0.309862	-0.220223	0.244066	0.204233	0.577781	1355.77	none
790	mmu-miR-182-5p_27	-0.897827	0.361323	0.0129614	0.093048	4.15469	5p	mmu-miR-182-5p	27 or above	miR-182-5p	None	-0.808188	-0.309862	-0.220223	0.244066	0.204233	0.577781	1355.77	none
791	mmu-miR-182-5p_28	-1.05191	0.414872	0.0112283	0.0840968	1.83028	5p	mmu-miR-182-5p	27 or above	miR-182-5p	None	-0.962273	-0.309862	-0.220223	0.244066	0.204233	0.577781	1355.77	none
792	mmu-miR-182-5p_29	-0.984212	0.732612	0.179133	0.465489	0.54159	5p	mmu-miR-182-5p	27 or above	miR-182-5p	None	-0.894573	-0.309862	-0.220223	0.244066	0.204233	0.577781	1355.77	none
793	mmu-miR-183-5p_18	0.369798	0.480422	0.441456	0.717094	0.644165	5p	mmu-miR-183-5p	18	miR-183-5p	None	0.459437	-0.193614	-0.103974	0.244084	0.427647	0.757101	431.885	Other passenger
794	mmu-miR-183-5p_19	0.624075	0.255772	0.0146887	0.101102	4.37517	5p	mmu-miR-183-5p	19	miR-183-5p	None	0.713714	-0.193614	-0.103974	0.244084	0.427647	0.757101	431.885	Other passenger
795	mmu-miR-183-5p_20	0.270412	0.210099	0.198069	0.494208	20.503	5p	mmu-miR-183-5p	20	miR-183-5p	None	0.360051	-0.193614	-0.103974	0.244084	0.427647	0.757101	431.885	Other passenger
796	mmu-miR-183-5p_21	0.0171406	0.219835	0.937852	0.971754	50.4889	5p	mmu-miR-183-5p	21	miR-183-5p	None	0.10678	-0.193614	-0.103974	0.244084	0.427647	0.757101	431.885	Other passenger
797	mmu-miR-183-5p_22	-0.229216	0.251488	0.362065	0.661126	238.26	5p	mmu-miR-183-5p	22	miR-183-5p	None	-0.139577	-0.193614	-0.103974	0.244084	0.427647	0.757101	431.885	Other passenger
798	mmu-miR-183-5p_23	-0.376351	0.264187	0.154284	0.433143	72.8971	5p	mmu-miR-183-5p	23	miR-183-5p	None	-0.286712	-0.193614	-0.103974	0.244084	0.427647	0.757101	431.885	Other passenger
799	mmu-miR-183-5p_24	-0.34749	0.261411	0.183754	0.47011	40.1692	5p	mmu-miR-183-5p	24	miR-183-5p	None	-0.257851	-0.193614	-0.103974	0.244084	0.427647	0.757101	431.885	Other passenger
800	mmu-miR-183-5p_25	-0.778661	0.400275	0.0517373	0.237141	1.53451	5p	mmu-miR-183-5p	25	miR-183-5p	None	-0.689022	-0.193614	-0.103974	0.244084	0.427647	0.757101	431.885	Other passenger
801	mmu-miR-183-5p_26	-0.30081	0.595637	0.613544	0.826077	0.543921	5p	mmu-miR-183-5p	26	miR-183-5p	None	-0.21117	-0.193614	-0.103974	0.244084	0.427647	0.757101	431.885	Other passenger
802	mmu-miR-183-5p.2_18	0.352081	0.568432	0.53566	0.78293	0.418198	5p	mmu-miR-183-5p.2	18	miR-183-5p.2	None	0.44172	-0.231052	-0.141413	0.259462	0.373195	0.723607	134.438	Other passenger
803	mmu-miR-183-5p.2_19	0.105226	0.334746	0.753259	0.898034	2.41406	5p	mmu-miR-183-5p.2	19	miR-183-5p.2	None	0.194865	-0.231052	-0.141413	0.259462	0.373195	0.723607	134.438	Other passenger
804	mmu-miR-183-5p.2_20	-0.335759	0.259267	0.19531	0.490632	7.51282	5p	mmu-miR-183-5p.2	20	miR-183-5p.2	None	-0.246119	-0.231052	-0.141413	0.259462	0.373195	0.723607	134.438	Other passenger
805	mmu-miR-183-5p.2_21	-0.151827	0.257455	0.555376	0.796459	44.3423	5p	mmu-miR-183-5p.2	21	miR-183-5p.2	None	-0.0621881	-0.231052	-0.141413	0.259462	0.373195	0.723607	134.438	Other passenger
806	mmu-miR-183-5p.2_22	-0.272126	0.27494	0.322288	0.630012	30.5609	5p	mmu-miR-183-5p.2	22	miR-183-5p.2	None	-0.182487	-0.231052	-0.141413	0.259462	0.373195	0.723607	134.438	Other passenger
807	mmu-miR-183-5p.2_23	-0.290285	0.259776	0.263804	0.573973	46.0068	5p	mmu-miR-183-5p.2	23	miR-183-5p.2	None	-0.200646	-0.231052	-0.141413	0.259462	0.373195	0.723607	134.438	Other passenger
808	mmu-miR-183-5p.2_24	-0.39568	0.369472	0.2842	0.595269	2.01784	5p	mmu-miR-183-5p.2	24	miR-183-5p.2	None	-0.30604	-0.231052	-0.141413	0.259462	0.373195	0.723607	134.438	Other passenger
809	mmu-miR-183-5p.2_25	-0.250395	0.733753	0.732914	0.891763	0.484571	5p	mmu-miR-183-5p.2	25	miR-183-5p.2	None	-0.160755	-0.231052	-0.141413	0.259462	0.373195	0.723607	134.438	Other passenger
810	mmu-miR-1839-3p_19	1.1603	0.704326	0.0994784	0.34481	0.197345	3p	mmu-miR-1839-3p	19	miR-1839-3p	None	1.24994	-0.0702521	0.0193871	0.234102	0.764107	0.95227	20.8837	none
811	mmu-miR-1839-3p_20	0.225837	0.361678	0.532357	0.780975	1.2892	3p	mmu-miR-1839-3p	20	miR-1839-3p	None	0.315476	-0.0702521	0.0193871	0.234102	0.764107	0.95227	20.8837	none
812	mmu-miR-1839-3p_21	-0.0579301	0.276088	0.833804	0.931199	7.66026	3p	mmu-miR-1839-3p	21	miR-1839-3p	None	0.0317091	-0.0702521	0.0193871	0.234102	0.764107	0.95227	20.8837	none
813	mmu-miR-1839-3p_22	-0.047303	0.2708	0.861332	0.940996	6.27901	3p	mmu-miR-1839-3p	22	miR-1839-3p	None	0.0423362	-0.0702521	0.0193871	0.234102	0.764107	0.95227	20.8837	none
814	mmu-miR-1839-3p_23	-0.30743	0.300347	0.306032	0.619894	4.74685	3p	mmu-miR-1839-3p	23	miR-1839-3p	None	-0.217791	-0.0702521	0.0193871	0.234102	0.764107	0.95227	20.8837	none
815	mmu-miR-1839-3p_24	-0.0273251	0.58481	0.962733	0.983628	0.500115	3p	mmu-miR-1839-3p	24	miR-1839-3p	None	0.0623141	-0.0702521	0.0193871	0.234102	0.764107	0.95227	20.8837	none
816	mmu-miR-1839-5p_20	0.392901	0.597639	0.51091	0.764824	0.400965	5p	mmu-miR-1839-5p	20	miR-1839-5p	None	0.48254	-0.0582571	0.0313821	0.195224	0.765388	0.95227	67.9007	none
817	mmu-miR-1839-5p_21	0.0517585	0.312469	0.868438	0.945557	2.30973	5p	mmu-miR-1839-5p	21	miR-1839-5p	None	0.141398	-0.0582571	0.0313821	0.195224	0.765388	0.95227	67.9007	none
818	mmu-miR-1839-5p_22	-0.0528233	0.216482	0.807225	0.9199	24.9754	5p	mmu-miR-1839-5p	22	miR-1839-5p	None	0.0368159	-0.0582571	0.0313821	0.195224	0.765388	0.95227	67.9007	none
819	mmu-miR-1839-5p_23	-0.0571128	0.213663	0.789236	0.911869	35.1675	5p	mmu-miR-1839-5p	23	miR-1839-5p	None	0.0325264	-0.0582571	0.0313821	0.195224	0.765388	0.95227	67.9007	none
820	mmu-miR-1839-5p_24	-0.229813	0.313492	0.463512	0.729944	3.5384	5p	mmu-miR-1839-5p	24	miR-1839-5p	None	-0.140174	-0.0582571	0.0313821	0.195224	0.765388	0.95227	67.9007	none
821	mmu-miR-1839-5p_25	-0.249246	0.447988	0.577959	0.8089	0.977085	5p	mmu-miR-1839-5p	25	miR-1839-5p	None	-0.159607	-0.0582571	0.0313821	0.195224	0.765388	0.95227	67.9007	none
822	mmu-miR-184-3p_22	-1.25189	1.0374	0.227522	NA	0.308392	3p	mmu-miR-184-3p	22	miR-184-3p	None	-1.16226	-0.850677	-0.761038	0.801655	0.288621	0.674615	0.663423	none
823	mmu-miR-1843a-3p_21	-0.132321	0.415089	0.749896	0.896914	1.20093	3p	mmu-miR-1843a-3p	21	miR-1843a-3p	None	-0.0426814	0.0438954	0.133535	0.279694	0.875292	0.961338	3.45557	none
824	mmu-miR-1843a-3p_22	0.253693	0.386993	0.512115	0.765301	1.37118	3p	mmu-miR-1843a-3p	22	miR-1843a-3p	None	0.343332	0.0438954	0.133535	0.279694	0.875292	0.961338	3.45557	none
825	mmu-miR-1843a-3p_23	-0.0491117	0.600322	0.934799	0.97064	0.485947	3p	mmu-miR-1843a-3p	23	miR-1843a-3p	None	0.0405275	0.0438954	0.133535	0.279694	0.875292	0.961338	3.45557	none
826	mmu-miR-1843a-5p_19	-0.774772	0.675124	0.251134	0.559232	0.488508	5p	mmu-miR-1843a-5p	19	miR-1843a-5p	None	-0.685132	-0.0794968	0.0101424	0.235089	0.735246	0.946735	11.7949	none
827	mmu-miR-1843a-5p_20	0.426973	0.526766	0.417621	0.704024	0.534719	5p	mmu-miR-1843a-5p	20	miR-1843a-5p	None	0.516613	-0.0794968	0.0101424	0.235089	0.735246	0.946735	11.7949	none
828	mmu-miR-1843a-5p_21	0.0138859	0.297744	0.962803	0.983628	3.4088	5p	mmu-miR-1843a-5p	21	miR-1843a-5p	None	0.103525	-0.0794968	0.0101424	0.235089	0.735246	0.946735	11.7949	none
829	mmu-miR-1843a-5p_22	-0.163715	0.31398	0.602076	0.819886	3.37061	5p	mmu-miR-1843a-5p	22	miR-1843a-5p	None	-0.0740755	-0.0794968	0.0101424	0.235089	0.735246	0.946735	11.7949	none
830	mmu-miR-1843a-5p_23	-0.134447	0.309202	0.663693	0.854307	3.4056	5p	mmu-miR-1843a-5p	23	miR-1843a-5p	None	-0.044808	-0.0794968	0.0101424	0.235089	0.735246	0.946735	11.7949	none
831	mmu-miR-1843a-5p_24	0.244129	0.559171	0.662408	0.854307	0.442219	5p	mmu-miR-1843a-5p	24	miR-1843a-5p	None	0.333768	-0.0794968	0.0101424	0.235089	0.735246	0.946735	11.7949	none
832	mmu-miR-1843b-5p_20	0.141808	0.416138	0.733275	0.891763	0.903563	5p	mmu-miR-1843b-5p	20	miR-1843b-5p	None	0.231447	0.00167744	0.0913166	0.231325	0.994214	0.998944	5.92	none
833	mmu-miR-1843b-5p_21	-0.393495	0.351188	0.262515	0.573025	1.89087	5p	mmu-miR-1843b-5p	21	miR-1843b-5p	None	-0.303856	0.00167744	0.0913166	0.231325	0.994214	0.998944	5.92	none
834	mmu-miR-1843b-5p_22	0.00981101	0.31508	0.975159	0.989499	2.24117	5p	mmu-miR-1843b-5p	22	miR-1843b-5p	None	0.0994502	0.00167744	0.0913166	0.231325	0.994214	0.998944	5.92	none
835	mmu-miR-1843b-5p_23	0.237568	0.46615	0.610304	0.82579	0.731772	5p	mmu-miR-1843b-5p	23	miR-1843b-5p	None	0.327208	0.00167744	0.0913166	0.231325	0.994214	0.998944	5.92	none
836	mmu-miR-185-3p_20	0.264175	0.585079	0.651614	0.849502	0.487262	3p	mmu-miR-185-3p	20	miR-185-3p	None	0.353814	0.18784	0.27748	0.298654	0.529377	0.835019	2.82198	none
837	mmu-miR-185-3p_21	0.278805	0.385153	0.469138	0.734212	1.21874	3p	mmu-miR-185-3p	21	miR-185-3p	None	0.368444	0.18784	0.27748	0.298654	0.529377	0.835019	2.82198	none
838	mmu-miR-185-3p_22	-0.57384	0.639815	0.369781	0.668496	0.460906	3p	mmu-miR-185-3p	22	miR-185-3p	None	-0.484201	0.18784	0.27748	0.298654	0.529377	0.835019	2.82198	none
839	mmu-miR-185-3p_23	0.903522	0.628018	0.150239	0.425912	0.270645	3p	mmu-miR-185-3p	23	miR-185-3p	None	0.993161	0.18784	0.27748	0.298654	0.529377	0.835019	2.82198	none
840	mmu-miR-185-3p_24	-0.516533	0.799344	0.518152	NA	0.25327	3p	mmu-miR-185-3p	24	miR-185-3p	None	-0.426894	0.18784	0.27748	0.298654	0.529377	0.835019	2.82198	none
841	mmu-miR-185-5p_14	0.050843	0.660967	0.938685	0.971754	0.379431	5p	mmu-miR-185-5p	15 or below	miR-185-5p	None	0.140482	0.144171	0.233811	0.176634	0.414378	0.751681	272.405	none
842	mmu-miR-185-5p_18	0.263679	0.67941	0.697942	0.875318	0.281232	5p	mmu-miR-185-5p	18	miR-185-5p	None	0.353318	0.144171	0.233811	0.176634	0.414378	0.751681	272.405	none
843	mmu-miR-185-5p_19	0.558907	0.380412	0.141774	0.413733	1.11347	5p	mmu-miR-185-5p	19	miR-185-5p	None	0.648546	0.144171	0.233811	0.176634	0.414378	0.751681	272.405	none
844	mmu-miR-185-5p_20	0.36278	0.256458	0.157192	0.436702	7.06746	5p	mmu-miR-185-5p	20	miR-185-5p	None	0.452419	0.144171	0.233811	0.176634	0.414378	0.751681	272.405	none
845	mmu-miR-185-5p_21	0.278043	0.250175	0.2664	0.576219	19.5975	5p	mmu-miR-185-5p	21	miR-185-5p	None	0.367682	0.144171	0.233811	0.176634	0.414378	0.751681	272.405	none
846	mmu-miR-185-5p_22	0.146436	0.198209	0.460032	0.727849	164.137	5p	mmu-miR-185-5p	22	miR-185-5p	None	0.236075	0.144171	0.233811	0.176634	0.414378	0.751681	272.405	none
847	mmu-miR-185-5p_23	0.0946711	0.195868	0.628853	0.83616	49.384	5p	mmu-miR-185-5p	23	miR-185-5p	None	0.18431	0.144171	0.233811	0.176634	0.414378	0.751681	272.405	none
848	mmu-miR-185-5p_24	0.0295605	0.204342	0.884978	0.95074	22.2865	5p	mmu-miR-185-5p	24	miR-185-5p	None	0.1192	0.144171	0.233811	0.176634	0.414378	0.751681	272.405	none
849	mmu-miR-185-5p_25	0.0572395	0.277706	0.836701	0.932534	3.92404	5p	mmu-miR-185-5p	25	miR-185-5p	None	0.146879	0.144171	0.233811	0.176634	0.414378	0.751681	272.405	none
850	mmu-miR-185-5p_26	0.118695	0.392757	0.762493	0.902902	1.36623	5p	mmu-miR-185-5p	26	miR-185-5p	None	0.208334	0.144171	0.233811	0.176634	0.414378	0.751681	272.405	none
851	mmu-miR-185-5p_27	-0.349575	0.469079	0.456128	0.727849	0.870487	5p	mmu-miR-185-5p	27 or above	miR-185-5p	None	-0.259936	0.144171	0.233811	0.176634	0.414378	0.751681	272.405	none
852	mmu-miR-185-5p_28	-0.0455486	0.604429	0.93993	0.972331	0.458575	5p	mmu-miR-185-5p	27 or above	miR-185-5p	None	0.0440906	0.144171	0.233811	0.176634	0.414378	0.751681	272.405	none
853	mmu-miR-186-3p_21	-0.168137	0.364457	0.644559	0.845618	1.59066	3p	mmu-miR-186-3p	21	miR-186-3p	None	-0.0784973	-0.194491	-0.104852	0.274201	0.478138	0.805349	13.7836	none
854	mmu-miR-186-3p_22	-0.252873	0.283307	0.372083	0.669193	4.962	3p	mmu-miR-186-3p	22	miR-186-3p	None	-0.163234	-0.194491	-0.104852	0.274201	0.478138	0.805349	13.7836	none
855	mmu-miR-186-3p_23	-0.159976	0.315302	0.611892	0.826077	6.70927	3p	mmu-miR-186-3p	23	miR-186-3p	None	-0.0703369	-0.194491	-0.104852	0.274201	0.478138	0.805349	13.7836	none
856	mmu-miR-186-3p_24	-0.216839	0.674337	0.747787	0.895783	0.37483	3p	mmu-miR-186-3p	24	miR-186-3p	None	-0.1272	-0.194491	-0.104852	0.274201	0.478138	0.805349	13.7836	none
857	mmu-miR-186-5p_18	-0.351925	0.671671	0.600311	0.818851	0.410458	5p	mmu-miR-186-5p	18	miR-186-5p	None	-0.262285	-0.130133	-0.0404935	0.173488	0.453196	0.777074	583.31	none
858	mmu-miR-186-5p_19	0.212778	0.238047	0.371401	0.668903	7.96416	5p	mmu-miR-186-5p	19	miR-186-5p	None	0.302418	-0.130133	-0.0404935	0.173488	0.453196	0.777074	583.31	none
859	mmu-miR-186-5p_20	0.0161276	0.210017	0.938789	0.971754	21.1161	5p	mmu-miR-186-5p	20	miR-186-5p	None	0.105767	-0.130133	-0.0404935	0.173488	0.453196	0.777074	583.31	none
860	mmu-miR-186-5p_21	0.113815	0.196394	0.562237	0.797959	71.5789	5p	mmu-miR-186-5p	21	miR-186-5p	None	0.203454	-0.130133	-0.0404935	0.173488	0.453196	0.777074	583.31	none
861	mmu-miR-186-5p_22	-0.0802892	0.186801	0.667332	0.855613	224.408	5p	mmu-miR-186-5p	22	miR-186-5p	None	0.00934997	-0.130133	-0.0404935	0.173488	0.453196	0.777074	583.31	none
862	mmu-miR-186-5p_23	-0.246004	0.211628	0.245058	0.550952	181.807	5p	mmu-miR-186-5p	23	miR-186-5p	None	-0.156365	-0.130133	-0.0404935	0.173488	0.453196	0.777074	583.31	none
863	mmu-miR-186-5p_24	-0.338103	0.226378	0.135297	0.406378	53.8411	5p	mmu-miR-186-5p	24	miR-186-5p	None	-0.248464	-0.130133	-0.0404935	0.173488	0.453196	0.777074	583.31	none
864	mmu-miR-186-5p_25	-0.479784	0.24514	0.0503263	0.233153	13.2643	5p	mmu-miR-186-5p	25	miR-186-5p	None	-0.390144	-0.130133	-0.0404935	0.173488	0.453196	0.777074	583.31	none
865	mmu-miR-186-5p_26	-0.465615	0.294346	0.11368	0.371531	4.41132	5p	mmu-miR-186-5p	26	miR-186-5p	None	-0.375976	-0.130133	-0.0404935	0.173488	0.453196	0.777074	583.31	none
866	mmu-miR-186-5p_27	-0.736489	0.443189	0.0965542	0.339998	1.37762	5p	mmu-miR-186-5p	27 or above	miR-186-5p	None	-0.646849	-0.130133	-0.0404935	0.173488	0.453196	0.777074	583.31	none
867	mmu-miR-186-5p_28	0.537901	0.680092	0.428988	0.709913	0.313796	5p	mmu-miR-186-5p	27 or above	miR-186-5p	None	0.62754	-0.130133	-0.0404935	0.173488	0.453196	0.777074	583.31	none
868	mmu-miR-187-3p_18	-0.199957	0.674909	0.767022	0.903749	0.68031	3p	mmu-miR-187-3p	18	miR-187-3p	None	-0.110318	-1.34946	-1.25983	0.937155	0.149879	0.523038	139.468	none
869	mmu-miR-187-3p_19	-0.703441	0.623044	0.258881	0.567752	1.17153	3p	mmu-miR-187-3p	19	miR-187-3p	None	-0.613802	-1.34946	-1.25983	0.937155	0.149879	0.523038	139.468	none
870	mmu-miR-187-3p_20	-0.977646	0.635394	0.123891	0.386911	1.60872	3p	mmu-miR-187-3p	20	miR-187-3p	None	-0.888006	-1.34946	-1.25983	0.937155	0.149879	0.523038	139.468	none
871	mmu-miR-187-3p_21	-1.0384	0.820069	0.205429	0.499412	14.0904	3p	mmu-miR-187-3p	21	miR-187-3p	None	-0.94876	-1.34946	-1.25983	0.937155	0.149879	0.523038	139.468	none
872	mmu-miR-187-3p_22	-1.35072	0.935127	0.14862	0.424939	46.2033	3p	mmu-miR-187-3p	22	miR-187-3p	None	-1.26108	-1.34946	-1.25983	0.937155	0.149879	0.523038	139.468	none
873	mmu-miR-187-3p_23	-1.3864	0.963079	0.149995	0.425912	38.7603	3p	mmu-miR-187-3p	23	miR-187-3p	None	-1.29676	-1.34946	-1.25983	0.937155	0.149879	0.523038	139.468	none
874	mmu-miR-187-3p_24	-1.48681	0.986024	0.131585	0.399917	26.6328	3p	mmu-miR-187-3p	24	miR-187-3p	None	-1.39717	-1.34946	-1.25983	0.937155	0.149879	0.523038	139.468	none
875	mmu-miR-187-3p_25	-1.70794	1.06347	0.108272	0.363195	7.69679	3p	mmu-miR-187-3p	25	miR-187-3p	None	-1.6183	-1.34946	-1.25983	0.937155	0.149879	0.523038	139.468	none
876	mmu-miR-187-3p_26	-1.21727	0.712999	0.0877743	0.318146	1.14444	3p	mmu-miR-187-3p	26	miR-187-3p	None	-1.12763	-1.34946	-1.25983	0.937155	0.149879	0.523038	139.468	none
877	mmu-miR-187-3p_27	-2.43625	1.14276	0.0330143	NA	0.429961	3p	mmu-miR-187-3p	27 or above	miR-187-3p	None	-2.34661	-1.34946	-1.25983	0.937155	0.149879	0.523038	139.468	none
878	mmu-miR-187-5p.1_22	-1.33885	0.718801	0.0625158	0.264532	0.829473	5p	mmu-miR-187-5p.1	22	miR-187-5p.1	None	-1.24921	-1.20156	-1.11192	0.635647	0.058719	0.306418	2.79014	none
879	mmu-miR-187-5p.1_23	-0.984953	0.672458	0.143001	0.415653	1.02704	5p	mmu-miR-187-5p.1	23	miR-187-5p.1	None	-0.895314	-1.20156	-1.11192	0.635647	0.058719	0.306418	2.79014	none
880	mmu-miR-188-3p_19	0.536452	0.58047	0.355398	0.659695	0.39863	3p	mmu-miR-188-3p	19	miR-188-3p	None	0.626092	-0.192109	-0.10247	0.194864	0.324199	0.690406	27.6765	LFC passenger
881	mmu-miR-188-3p_20	-0.239839	0.247719	0.33295	0.637775	8.35066	3p	mmu-miR-188-3p	20	miR-188-3p	None	-0.1502	-0.192109	-0.10247	0.194864	0.324199	0.690406	27.6765	LFC passenger
882	mmu-miR-188-3p_21	-0.219562	0.22669	0.332766	0.637775	13.2537	3p	mmu-miR-188-3p	21	miR-188-3p	None	-0.129922	-0.192109	-0.10247	0.194864	0.324199	0.690406	27.6765	LFC passenger
883	mmu-miR-188-3p_22	-0.158283	0.257644	0.538986	0.784001	4.66297	3p	mmu-miR-188-3p	22	miR-188-3p	None	-0.0686438	-0.192109	-0.10247	0.194864	0.324199	0.690406	27.6765	LFC passenger
884	mmu-miR-188-3p_23	0.0129574	0.477828	0.978366	0.990404	0.759809	3p	mmu-miR-188-3p	23	miR-188-3p	None	0.102597	-0.192109	-0.10247	0.194864	0.324199	0.690406	27.6765	LFC passenger
885	mmu-miR-18a-3p_20	0.483924	0.752965	0.520424	NA	0.220415	3p	mmu-miR-18a-3p	20	miR-18a-3p	None	0.573563	-0.0628056	0.0268336	0.203798	0.757949	0.95227	14.0311	none
886	mmu-miR-18a-3p_21	0.139754	0.348344	0.688275	0.869744	1.79231	3p	mmu-miR-18a-3p	21	miR-18a-3p	None	0.229394	-0.0628056	0.0268336	0.203798	0.757949	0.95227	14.0311	none
887	mmu-miR-18a-3p_22	0.124858	0.3245	0.700407	0.87632	2.19043	3p	mmu-miR-18a-3p	22	miR-18a-3p	None	0.214497	-0.0628056	0.0268336	0.203798	0.757949	0.95227	14.0311	none
888	mmu-miR-18a-3p_23	-0.00862521	0.24229	0.971602	0.987763	6.40089	3p	mmu-miR-18a-3p	23	miR-18a-3p	None	0.081014	-0.0628056	0.0268336	0.203798	0.757949	0.95227	14.0311	none
889	mmu-miR-18a-3p_24	-0.540373	0.336817	0.108636	0.363816	2.30498	3p	mmu-miR-18a-3p	24	miR-18a-3p	None	-0.450733	-0.0628056	0.0268336	0.203798	0.757949	0.95227	14.0311	none
890	mmu-miR-18a-3p_25	-0.34505	0.512717	0.500958	0.758495	0.656501	3p	mmu-miR-18a-3p	25	miR-18a-3p	None	-0.255411	-0.0628056	0.0268336	0.203798	0.757949	0.95227	14.0311	none
891	mmu-miR-18a-5p|mmu-miR-18b-5p_17	0.223259	0.820562	0.78556	NA	0.189605	5p	mmu-miR-18a-5p|mmu-miR-18b-5p	17	miR-18a-5p	None	0.312898	-0.43935	-0.349711	0.192878	0.0227347	0.197938	831.34	none
892	mmu-miR-18a-5p|mmu-miR-18b-5p_18	0.446328	0.487252	0.359661	0.660664	0.72462	5p	mmu-miR-18a-5p|mmu-miR-18b-5p	18	miR-18a-5p	None	0.535967	-0.43935	-0.349711	0.192878	0.0227347	0.197938	831.34	none
893	mmu-miR-18a-5p|mmu-miR-18b-5p_19	0.077895	0.251296	0.756581	0.899419	28.5193	5p	mmu-miR-18a-5p|mmu-miR-18b-5p	19	miR-18a-5p	None	0.167534	-0.43935	-0.349711	0.192878	0.0227347	0.197938	831.34	none
894	mmu-miR-18a-5p|mmu-miR-18b-5p_20	-0.0974288	0.225703	0.665983	0.854894	57.4378	5p	mmu-miR-18a-5p|mmu-miR-18b-5p	20	miR-18a-5p	None	-0.00778963	-0.43935	-0.349711	0.192878	0.0227347	0.197938	831.34	none
895	mmu-miR-18a-5p|mmu-miR-18b-5p_21	-0.296746	0.219212	0.175834	0.461183	305.81	5p	mmu-miR-18a-5p|mmu-miR-18b-5p	21	miR-18a-5p	None	-0.207107	-0.43935	-0.349711	0.192878	0.0227347	0.197938	831.34	none
896	mmu-miR-18a-5p|mmu-miR-18b-5p_22	-0.44671	0.210396	0.0337383	0.17868	202.045	5p	mmu-miR-18a-5p|mmu-miR-18b-5p	22	miR-18a-5p	None	-0.35707	-0.43935	-0.349711	0.192878	0.0227347	0.197938	831.34	none
897	mmu-miR-18a-5p|mmu-miR-18b-5p_23	-0.860594	0.201578	1.961e-05	0.000456789	213.671	5p	mmu-miR-18a-5p|mmu-miR-18b-5p	23	miR-18a-5p	None	-0.770955	-0.43935	-0.349711	0.192878	0.0227347	0.197938	831.34	none
898	mmu-miR-18a-5p|mmu-miR-18b-5p_24	-0.906691	0.237535	0.000135041	0.00228337	18.0608	5p	mmu-miR-18a-5p|mmu-miR-18b-5p	24	miR-18a-5p	None	-0.817051	-0.43935	-0.349711	0.192878	0.0227347	0.197938	831.34	none
899	mmu-miR-18a-5p|mmu-miR-18b-5p_25	-0.628889	0.45638	0.168205	0.451483	0.961755	5p	mmu-miR-18a-5p|mmu-miR-18b-5p	25	miR-18a-5p	None	-0.53925	-0.43935	-0.349711	0.192878	0.0227347	0.197938	831.34	none
900	mmu-miR-18a-5p|mmu-miR-18b-5p_26	-2.03088	0.830458	0.0144652	NA	0.423528	5p	mmu-miR-18a-5p|mmu-miR-18b-5p	26	miR-18a-5p	None	-1.94124	-0.43935	-0.349711	0.192878	0.0227347	0.197938	831.34	none
901	mmu-miR-190a-3p_19	0.157482	0.806689	0.845221	NA	0.213188	3p	mmu-miR-190a-3p	19	miR-190a-3p	None	0.247121	-0.54447	-0.454831	0.234149	0.0200553	0.18579	65.8577	none
902	mmu-miR-190a-3p_20	0.145402	0.484205	0.763955	0.903749	0.959997	3p	mmu-miR-190a-3p	20	miR-190a-3p	None	0.235041	-0.54447	-0.454831	0.234149	0.0200553	0.18579	65.8577	none
903	mmu-miR-190a-3p_21	-0.328406	0.329534	0.31897	0.627333	4.07617	3p	mmu-miR-190a-3p	21	miR-190a-3p	None	-0.238767	-0.54447	-0.454831	0.234149	0.0200553	0.18579	65.8577	none
904	mmu-miR-190a-3p_22	-0.570406	0.234971	0.0152008	0.103546	55.4449	3p	mmu-miR-190a-3p	22	miR-190a-3p	None	-0.480767	-0.54447	-0.454831	0.234149	0.0200553	0.18579	65.8577	none
905	mmu-miR-190a-3p_23	-0.620471	0.300029	0.0386365	0.195098	4.33616	3p	mmu-miR-190a-3p	23	miR-190a-3p	None	-0.530832	-0.54447	-0.454831	0.234149	0.0200553	0.18579	65.8577	none
906	mmu-miR-190a-3p_24	-0.665197	0.774277	0.390274	0.684834	0.337157	3p	mmu-miR-190a-3p	24	miR-190a-3p	None	-0.575557	-0.54447	-0.454831	0.234149	0.0200553	0.18579	65.8577	none
907	mmu-miR-190a-5p|mmu-miR-190b-5p_18	2.03396	0.544328	0.000186491	0.00303026	0.309412	5p	mmu-miR-190a-5p|mmu-miR-190b-5p	18	miR-190a-5p	None	2.1236	-0.0900075	-0.00036833	0.217942	0.679615	0.918988	894.251	none
908	mmu-miR-190a-5p|mmu-miR-190b-5p_19	1.59855	0.383854	3.12063e-05	0.000662091	1.12128	5p	mmu-miR-190a-5p|mmu-miR-190b-5p	19	miR-190a-5p	None	1.68819	-0.0900075	-0.00036833	0.217942	0.679615	0.918988	894.251	none
909	mmu-miR-190a-5p|mmu-miR-190b-5p_20	0.639636	0.318426	0.0445642	0.215447	8.16121	5p	mmu-miR-190a-5p|mmu-miR-190b-5p	20	miR-190a-5p	None	0.729276	-0.0900075	-0.00036833	0.217942	0.679615	0.918988	894.251	none
910	mmu-miR-190a-5p|mmu-miR-190b-5p_21	0.415414	0.289063	0.150688	0.426458	44.7213	5p	mmu-miR-190a-5p|mmu-miR-190b-5p	21	miR-190a-5p	None	0.505053	-0.0900075	-0.00036833	0.217942	0.679615	0.918988	894.251	none
911	mmu-miR-190a-5p|mmu-miR-190b-5p_22	0.133301	0.248694	0.591955	0.816482	292.719	5p	mmu-miR-190a-5p|mmu-miR-190b-5p	22	miR-190a-5p	None	0.222941	-0.0900075	-0.00036833	0.217942	0.679615	0.918988	894.251	none
912	mmu-miR-190a-5p|mmu-miR-190b-5p_23	-0.246755	0.203637	0.225613	0.525904	417.201	5p	mmu-miR-190a-5p|mmu-miR-190b-5p	23	miR-190a-5p	None	-0.157116	-0.0900075	-0.00036833	0.217942	0.679615	0.918988	894.251	none
913	mmu-miR-190a-5p|mmu-miR-190b-5p_24	-0.507244	0.209802	0.0156179	0.104885	110.727	5p	mmu-miR-190a-5p|mmu-miR-190b-5p	24	miR-190a-5p	None	-0.417605	-0.0900075	-0.00036833	0.217942	0.679615	0.918988	894.251	none
914	mmu-miR-190a-5p|mmu-miR-190b-5p_25	-0.881606	0.254894	0.000542754	0.00750171	14.2273	5p	mmu-miR-190a-5p|mmu-miR-190b-5p	25	miR-190a-5p	None	-0.791966	-0.0900075	-0.00036833	0.217942	0.679615	0.918988	894.251	none
915	mmu-miR-190a-5p|mmu-miR-190b-5p_26	-0.727186	0.450313	0.106344	0.359627	1.06659	5p	mmu-miR-190a-5p|mmu-miR-190b-5p	26	miR-190a-5p	None	-0.637547	-0.0900075	-0.00036833	0.217942	0.679615	0.918988	894.251	none
916	mmu-miR-191-3p_20	0.187332	0.504093	0.710174	0.882186	0.595462	3p	mmu-miR-191-3p	20	miR-191-3p	None	0.276972	-0.046356	0.0432832	0.235835	0.844171	0.954549	5.0169	none
917	mmu-miR-191-3p_21	0.239484	0.302968	0.429259	0.709961	2.18108	3p	mmu-miR-191-3p	21	miR-191-3p	None	0.329123	-0.046356	0.0432832	0.235835	0.844171	0.954549	5.0169	none
918	mmu-miR-191-3p_22	-0.64669	0.373886	0.0836938	0.310393	2.04354	3p	mmu-miR-191-3p	22	miR-191-3p	None	-0.557051	-0.046356	0.0432832	0.235835	0.844171	0.954549	5.0169	none
919	mmu-miR-191-5p_15	0.535122	0.638939	0.402302	0.691617	0.297076	5p	mmu-miR-191-5p	15 or below	miR-191-5p	None	0.624761	0.0108966	0.100536	0.159406	0.945501	0.988555	1708.48	none
920	mmu-miR-191-5p_16	-0.0574723	0.394417	0.884147	0.95074	1.22926	5p	mmu-miR-191-5p	16	miR-191-5p	None	0.0321669	0.0108966	0.100536	0.159406	0.945501	0.988555	1708.48	none
921	mmu-miR-191-5p_17	-0.27496	0.517032	0.594861	0.816545	0.694538	5p	mmu-miR-191-5p	17	miR-191-5p	None	-0.185321	0.0108966	0.100536	0.159406	0.945501	0.988555	1708.48	none
922	mmu-miR-191-5p_18	0.0798002	0.293955	0.786029	0.909119	2.66411	5p	mmu-miR-191-5p	18	miR-191-5p	None	0.169439	0.0108966	0.100536	0.159406	0.945501	0.988555	1708.48	none
923	mmu-miR-191-5p_19	0.257327	0.252763	0.308651	0.622067	10.961	5p	mmu-miR-191-5p	19	miR-191-5p	None	0.346966	0.0108966	0.100536	0.159406	0.945501	0.988555	1708.48	none
924	mmu-miR-191-5p_20	0.227267	0.225517	0.313571	0.62433	120.23	5p	mmu-miR-191-5p	20	miR-191-5p	None	0.316906	0.0108966	0.100536	0.159406	0.945501	0.988555	1708.48	none
925	mmu-miR-191-5p_21	0.208559	0.213725	0.329149	0.63596	159.499	5p	mmu-miR-191-5p	21	miR-191-5p	None	0.298199	0.0108966	0.100536	0.159406	0.945501	0.988555	1708.48	none
926	mmu-miR-191-5p_22	0.169365	0.196541	0.388838	0.684216	536.26	5p	mmu-miR-191-5p	22	miR-191-5p	None	0.259004	0.0108966	0.100536	0.159406	0.945501	0.988555	1708.48	none
927	mmu-miR-191-5p_23	-0.0936804	0.187511	0.617357	0.829004	553.269	5p	mmu-miR-191-5p	23	miR-191-5p	None	-0.00404116	0.0108966	0.100536	0.159406	0.945501	0.988555	1708.48	none
928	mmu-miR-191-5p_24	-0.327401	0.199994	0.101618	0.350405	272.129	5p	mmu-miR-191-5p	24	miR-191-5p	None	-0.237762	0.0108966	0.100536	0.159406	0.945501	0.988555	1708.48	none
929	mmu-miR-191-5p_25	-0.335955	0.220423	0.127474	0.3928	21.9201	5p	mmu-miR-191-5p	25	miR-191-5p	None	-0.246316	0.0108966	0.100536	0.159406	0.945501	0.988555	1708.48	none
930	mmu-miR-191-5p_26	-0.505696	0.220986	0.0221167	0.131649	16.3675	5p	mmu-miR-191-5p	26	miR-191-5p	None	-0.416057	0.0108966	0.100536	0.159406	0.945501	0.988555	1708.48	none
931	mmu-miR-191-5p_27	-0.626481	0.316893	0.0480478	0.225736	4.50624	5p	mmu-miR-191-5p	27 or above	miR-191-5p	None	-0.536842	0.0108966	0.100536	0.159406	0.945501	0.988555	1708.48	none
932	mmu-miR-191-5p_28	-0.170732	0.507485	0.736548	0.892539	0.751414	5p	mmu-miR-191-5p	27 or above	miR-191-5p	None	-0.0810929	0.0108966	0.100536	0.159406	0.945501	0.988555	1708.48	none
933	mmu-miR-191-5p_29	-1.07311	0.880778	0.223086	NA	0.277729	5p	mmu-miR-191-5p	27 or above	miR-191-5p	None	-0.983467	0.0108966	0.100536	0.159406	0.945501	0.988555	1708.48	none
934	mmu-miR-192-3p_22	0.525508	0.641173	0.412442	0.700062	0.314668	3p	mmu-miR-192-3p	22	miR-192-3p	None	0.615147	0.550049	0.639689	0.44496	0.216392	0.591315	0.725652	none
935	mmu-miR-192-3p_23	0.374871	0.72253	0.603878	0.820956	0.241589	3p	mmu-miR-192-3p	23	miR-192-3p	None	0.464511	0.550049	0.639689	0.44496	0.216392	0.591315	0.725652	none
936	mmu-miR-192-5p_18	0.383074	0.733457	0.601472	0.819764	0.295179	5p	mmu-miR-192-5p	18	miR-192-5p	None	0.472713	-0.0259339	0.0637053	0.196923	0.895225	0.970618	42.1327	none
937	mmu-miR-192-5p_19	1.01376	0.460097	0.0275686	0.15511	0.748567	5p	mmu-miR-192-5p	19	miR-192-5p	None	1.1034	-0.0259339	0.0637053	0.196923	0.895225	0.970618	42.1327	none
938	mmu-miR-192-5p_20	0.19806	0.262512	0.450561	0.724683	5.46206	5p	mmu-miR-192-5p	20	miR-192-5p	None	0.287699	-0.0259339	0.0637053	0.196923	0.895225	0.970618	42.1327	none
939	mmu-miR-192-5p_21	-0.0602185	0.216028	0.780435	0.908643	15.8716	5p	mmu-miR-192-5p	21	miR-192-5p	None	0.0294207	-0.0259339	0.0637053	0.196923	0.895225	0.970618	42.1327	none
940	mmu-miR-192-5p_22	-0.133855	0.222135	0.546785	0.791199	12.0013	5p	mmu-miR-192-5p	22	miR-192-5p	None	-0.0442162	-0.0259339	0.0637053	0.196923	0.895225	0.970618	42.1327	none
941	mmu-miR-192-5p_23	-0.0581111	0.291763	0.842128	0.933487	3.73765	5p	mmu-miR-192-5p	23	miR-192-5p	None	0.0315281	-0.0259339	0.0637053	0.196923	0.895225	0.970618	42.1327	none
942	mmu-miR-192-5p_24	-0.393622	0.323723	0.224014	0.523276	2.97478	5p	mmu-miR-192-5p	24	miR-192-5p	None	-0.303983	-0.0259339	0.0637053	0.196923	0.895225	0.970618	42.1327	none
943	mmu-miR-192-5p_25	-0.146915	0.512975	0.774573	0.907604	0.721555	5p	mmu-miR-192-5p	25	miR-192-5p	None	-0.0572758	-0.0259339	0.0637053	0.196923	0.895225	0.970618	42.1327	none
944	mmu-miR-1930-5p_22	-0.396575	0.257781	0.123946	0.386911	6.65818	5p	mmu-miR-1930-5p	22	miR-1930-5p	None	-0.306936	-0.380167	-0.290527	0.237297	0.109139	0.440999	7.31218	none
945	mmu-miR-1930-5p_23	-0.297533	0.682026	0.662657	0.854307	0.371909	5p	mmu-miR-1930-5p	23	miR-1930-5p	None	-0.207893	-0.380167	-0.290527	0.237297	0.109139	0.440999	7.31218	none
946	mmu-miR-1934-3p_22	0.144039	0.840987	0.864008	NA	0.201069	3p	mmu-miR-1934-3p	22	miR-1934-3p	None	0.233678	-0.210895	-0.121256	0.628067	0.737033	0.946913	0.505611	none
947	mmu-miR-1934-5p_21	-0.000179187	0.592566	0.999759	0.999759	0.43645	5p	mmu-miR-1934-5p	21	miR-1934-5p	None	0.08946	-0.269501	-0.179862	0.28148	0.338344	0.696529	3.14047	none
948	mmu-miR-1934-5p_22	-0.146218	0.646063	0.820951	0.928256	0.417981	5p	mmu-miR-1934-5p	22	miR-1934-5p	None	-0.0565792	-0.269501	-0.179862	0.28148	0.338344	0.696529	3.14047	none
949	mmu-miR-1934-5p_23	-0.489185	0.348501	0.160414	0.441752	1.80545	5p	mmu-miR-1934-5p	23	miR-1934-5p	None	-0.399546	-0.269501	-0.179862	0.28148	0.338344	0.696529	3.14047	none
950	mmu-miR-1934-5p_24	0.0787144	0.883213	0.928984	NA	0.195812	5p	mmu-miR-1934-5p	24	miR-1934-5p	None	0.168354	-0.269501	-0.179862	0.28148	0.338344	0.696529	3.14047	none
951	mmu-miR-193a-5p_19	0.671478	0.544102	0.217165	0.514858	0.402354	5p	mmu-miR-193a-5p	19	miR-193a-5p	None	0.761117	-0.184136	-0.094497	0.199133	0.355127	0.709818	33.8726	BBUM passenger
952	mmu-miR-193a-5p_20	-0.0684937	0.325121	0.833144	0.931199	2.15772	5p	mmu-miR-193a-5p	20	miR-193a-5p	None	0.0211455	-0.184136	-0.094497	0.199133	0.355127	0.709818	33.8726	BBUM passenger
953	mmu-miR-193a-5p_21	-0.189629	0.288892	0.511566	0.764824	3.33872	5p	mmu-miR-193a-5p	21	miR-193a-5p	None	-0.0999897	-0.184136	-0.094497	0.199133	0.355127	0.709818	33.8726	BBUM passenger
954	mmu-miR-193a-5p_22	-0.195215	0.218063	0.370667	0.668727	24.1281	5p	mmu-miR-193a-5p	22	miR-193a-5p	None	-0.105576	-0.184136	-0.094497	0.199133	0.355127	0.709818	33.8726	BBUM passenger
955	mmu-miR-193a-5p_23	-0.342813	0.330694	0.2999	0.613994	2.69236	5p	mmu-miR-193a-5p	23	miR-193a-5p	None	-0.253174	-0.184136	-0.094497	0.199133	0.355127	0.709818	33.8726	BBUM passenger
956	mmu-miR-193a-5p_24	-0.357621	0.522152	0.493409	0.756	0.747547	5p	mmu-miR-193a-5p	24	miR-193a-5p	None	-0.267981	-0.184136	-0.094497	0.199133	0.355127	0.709818	33.8726	BBUM passenger
957	mmu-miR-193b-5p_19	-0.172682	0.854368	0.839825	NA	0.222385	5p	mmu-miR-193b-5p	19	miR-193b-5p	None	-0.0830429	0.452252	0.541891	0.336161	0.178515	0.551575	18.4855	LFC passenger
958	mmu-miR-193b-5p_20	0.354873	0.463424	0.443817	0.719394	1.0141	5p	mmu-miR-193b-5p	20	miR-193b-5p	None	0.444512	0.452252	0.541891	0.336161	0.178515	0.551575	18.4855	LFC passenger
959	mmu-miR-193b-5p_21	0.338472	0.369275	0.35936	0.660664	2.01245	5p	mmu-miR-193b-5p	21	miR-193b-5p	None	0.428111	0.452252	0.541891	0.336161	0.178515	0.551575	18.4855	LFC passenger
960	mmu-miR-193b-5p_22	0.479501	0.334195	0.151346	0.427957	14.2041	5p	mmu-miR-193b-5p	22	miR-193b-5p	None	0.56914	0.452252	0.541891	0.336161	0.178515	0.551575	18.4855	LFC passenger
961	mmu-miR-193b-5p_23	0.261053	0.458416	0.56904	0.804268	0.789964	5p	mmu-miR-193b-5p	23	miR-193b-5p	None	0.350692	0.452252	0.541891	0.336161	0.178515	0.551575	18.4855	LFC passenger
962	mmu-miR-1943-3p_20	0.157564	0.56289	0.779539	0.908643	0.521363	3p	mmu-miR-1943-3p	20	miR-1943-3p	None	0.247203	-0.0517486	0.0378906	0.495393	0.916805	0.97757	1.19059	none
963	mmu-miR-1943-3p_21	-0.196844	0.666036	0.767577	0.903749	0.464561	3p	mmu-miR-1943-3p	21	miR-1943-3p	None	-0.107205	-0.0517486	0.0378906	0.495393	0.916805	0.97757	1.19059	none
964	mmu-miR-1943-5p_23	-0.643284	0.502729	0.200691	0.494914	0.852752	5p	mmu-miR-1943-5p	23	miR-1943-5p	None	-0.553645	-0.535094	-0.445455	0.502372	0.286814	0.673609	1.01071	none
965	mmu-miR-1947-5p_22	-0.902891	0.747344	0.226996	NA	0.336719	5p	mmu-miR-1947-5p	22	miR-1947-5p	None	-0.813252	-0.30542	-0.215781	0.476931	0.521921	0.835019	0.952879	none
966	mmu-miR-1947-5p_23	-0.205496	0.69468	0.767372	0.903749	0.374175	5p	mmu-miR-1947-5p	23	miR-1947-5p	None	-0.115857	-0.30542	-0.215781	0.476931	0.521921	0.835019	0.952879	none
967	mmu-miR-1948-3p_22	-0.0836887	0.829725	0.919659	NA	0.210341	3p	mmu-miR-1948-3p	22	miR-1948-3p	None	0.00595054	-0.125914	-0.0362752	0.545227	0.817362	0.954549	0.584771	none
968	mmu-miR-1950_22	-0.221088	0.70985	0.755453	0.899275	0.320437	Unknown	mmu-miR-1950	22	miR-1950	None	-0.131449	-0.386068	-0.296429	0.569907	0.498138	0.816359	0.541894	none
969	mmu-miR-1953_21	0.693023	0.511545	0.175492	0.460985	0.541586	Unknown	mmu-miR-1953	21	miR-1953	None	0.782662	-0.0514052	0.038234	0.330242	0.876302	0.961338	3.34828	none
970	mmu-miR-1953_22	-0.666318	0.526362	0.205552	0.499412	0.793688	Unknown	mmu-miR-1953	22	miR-1953	None	-0.576678	-0.0514052	0.038234	0.330242	0.876302	0.961338	3.34828	none
971	mmu-miR-1953_23	-0.160031	0.362857	0.65919	0.853231	1.63199	Unknown	mmu-miR-1953	23	miR-1953	None	-0.0703919	-0.0514052	0.038234	0.330242	0.876302	0.961338	3.34828	none
972	mmu-miR-1955-5p_20	0.664242	0.707377	0.34772	0.650846	0.244653	5p	mmu-miR-1955-5p	20	miR-1955-5p	None	0.753881	0.249909	0.339548	0.292765	0.393317	0.738773	3.9897	Other passenger
973	mmu-miR-1955-5p_21	1.0535	0.861981	0.221639	NA	0.13368	5p	mmu-miR-1955-5p	21	miR-1955-5p	None	1.14314	0.249909	0.339548	0.292765	0.393317	0.738773	3.9897	Other passenger
974	mmu-miR-1955-5p_22	0.242842	0.557756	0.663279	0.854307	0.543118	5p	mmu-miR-1955-5p	22	miR-1955-5p	None	0.332481	0.249909	0.339548	0.292765	0.393317	0.738773	3.9897	Other passenger
975	mmu-miR-1955-5p_23	-0.115262	0.348224	0.740644	0.892539	1.77333	5p	mmu-miR-1955-5p	23	miR-1955-5p	None	-0.0256232	0.249909	0.339548	0.292765	0.393317	0.738773	3.9897	Other passenger
976	mmu-miR-1955-5p_24	0.256095	0.441447	0.561829	0.797959	0.884947	5p	mmu-miR-1955-5p	24	miR-1955-5p	None	0.345734	0.249909	0.339548	0.292765	0.393317	0.738773	3.9897	Other passenger
977	mmu-miR-1955-5p_25	0.775972	0.655922	0.236799	0.53952	0.301091	5p	mmu-miR-1955-5p	25	miR-1955-5p	None	0.865612	0.249909	0.339548	0.292765	0.393317	0.738773	3.9897	Other passenger
978	mmu-miR-1964-3p_22	-0.666948	0.521908	0.201284	0.494914	0.958026	3p	mmu-miR-1964-3p	22	miR-1964-3p	None	-0.577309	-0.500754	-0.411115	0.427578	0.241543	0.627012	1.7379	none
979	mmu-miR-1964-3p_23	-0.235299	0.687436	0.732137	0.891735	0.368697	3p	mmu-miR-1964-3p	23	miR-1964-3p	None	-0.14566	-0.500754	-0.411115	0.427578	0.241543	0.627012	1.7379	none
980	mmu-miR-1964-5p_23	-0.763261	0.543649	0.160331	0.441752	0.775431	5p	mmu-miR-1964-5p	23	miR-1964-5p	None	-0.673622	-0.807865	-0.718226	0.43949	0.0660351	0.33875	1.31446	none
981	mmu-miR-1969_23	-0.0325463	0.633939	0.959055	0.981655	0.398339	Unknown	mmu-miR-1969	23	miR-1969	None	0.0570929	-0.204877	-0.115237	0.484261	0.672244	0.918988	0.704616	none
982	mmu-miR-196a-5p_21	-0.618539	0.801917	0.440513	0.717094	0.346651	5p	mmu-miR-196a-5p	21	miR-196a-5p	None	-0.5289	0.116153	0.205792	0.591672	0.844365	0.954549	0.944525	none
983	mmu-miR-196a-5p_22	0.470582	0.672306	0.483957	0.74667	0.347306	5p	mmu-miR-196a-5p	22	miR-196a-5p	None	0.560222	0.116153	0.205792	0.591672	0.844365	0.954549	0.944525	none
984	mmu-miR-196a-5p_23	0.334881	0.89554	0.708447	NA	0.188949	5p	mmu-miR-196a-5p	23	miR-196a-5p	None	0.42452	0.116153	0.205792	0.591672	0.844365	0.954549	0.944525	none
985	mmu-miR-196b-3p_20	0.0923842	0.866683	0.91511	NA	0.186102	3p	mmu-miR-196b-3p	20	miR-196b-3p	None	0.182023	0.0903557	0.179995	0.211911	0.669828	0.918988	35.7481	none
986	mmu-miR-196b-3p_21	0.070863	0.491577	0.885378	0.95074	0.659127	3p	mmu-miR-196b-3p	21	miR-196b-3p	None	0.160502	0.0903557	0.179995	0.211911	0.669828	0.918988	35.7481	none
987	mmu-miR-196b-3p_22	0.0691908	0.233003	0.766502	0.903749	11.0969	3p	mmu-miR-196b-3p	22	miR-196b-3p	None	0.15883	0.0903557	0.179995	0.211911	0.669828	0.918988	35.7481	none
988	mmu-miR-196b-3p_23	0.117256	0.232139	0.613481	0.826077	22.0197	3p	mmu-miR-196b-3p	23	miR-196b-3p	None	0.206895	0.0903557	0.179995	0.211911	0.669828	0.918988	35.7481	none
989	mmu-miR-196b-3p_24	-0.0798417	0.382075	0.834473	0.931199	1.48356	3p	mmu-miR-196b-3p	24	miR-196b-3p	None	0.00979748	0.0903557	0.179995	0.211911	0.669828	0.918988	35.7481	none
990	mmu-miR-196b-5p_17	0.840305	0.540405	0.119957	0.378983	0.409877	5p	mmu-miR-196b-5p	17	miR-196b-5p	None	0.929944	0.096876	0.186515	0.213436	0.649909	0.918497	3333.44	none
991	mmu-miR-196b-5p_18	0.298276	0.308277	0.333265	0.637775	2.82423	5p	mmu-miR-196b-5p	18	miR-196b-5p	None	0.387915	0.096876	0.186515	0.213436	0.649909	0.918497	3333.44	none
992	mmu-miR-196b-5p_19	0.172538	0.229514	0.452198	0.725777	15.403	5p	mmu-miR-196b-5p	19	miR-196b-5p	None	0.262177	0.096876	0.186515	0.213436	0.649909	0.918497	3333.44	none
993	mmu-miR-196b-5p_20	0.316838	0.224411	0.15799	0.43748	130.636	5p	mmu-miR-196b-5p	20	miR-196b-5p	None	0.406477	0.096876	0.186515	0.213436	0.649909	0.918497	3333.44	none
994	mmu-miR-196b-5p_21	0.198905	0.21899	0.363728	0.662427	956.812	5p	mmu-miR-196b-5p	21	miR-196b-5p	None	0.288545	0.096876	0.186515	0.213436	0.649909	0.918497	3333.44	none
995	mmu-miR-196b-5p_22	0.0670457	0.214299	0.754386	0.898734	1355.96	5p	mmu-miR-196b-5p	22	miR-196b-5p	None	0.156685	0.096876	0.186515	0.213436	0.649909	0.918497	3333.44	none
996	mmu-miR-196b-5p_23	-0.000669696	0.237535	0.99775	0.999759	723.706	5p	mmu-miR-196b-5p	23	miR-196b-5p	None	0.0889695	0.096876	0.186515	0.213436	0.649909	0.918497	3333.44	none
997	mmu-miR-196b-5p_24	-0.106085	0.272474	0.697025	0.874827	95.9752	5p	mmu-miR-196b-5p	24	miR-196b-5p	None	-0.0164456	0.096876	0.186515	0.213436	0.649909	0.918497	3333.44	none
998	mmu-miR-196b-5p_25	-0.139405	0.297129	0.638946	0.843222	28.4488	5p	mmu-miR-196b-5p	25	miR-196b-5p	None	-0.049766	0.096876	0.186515	0.213436	0.649909	0.918497	3333.44	none
999	mmu-miR-196b-5p_26	-0.167326	0.335659	0.618132	0.829045	5.78969	5p	mmu-miR-196b-5p	26	miR-196b-5p	None	-0.0776866	0.096876	0.186515	0.213436	0.649909	0.918497	3333.44	none
1000	mmu-miR-196b-5p_27	0.0903845	0.419468	0.829398	0.931199	1.69492	5p	mmu-miR-196b-5p	27 or above	miR-196b-5p	None	0.180024	0.096876	0.186515	0.213436	0.649909	0.918497	3333.44	none
1001	mmu-miR-196b-5p_28	-0.385873	0.549845	0.482813	0.745596	0.995201	5p	mmu-miR-196b-5p	27 or above	miR-196b-5p	None	-0.296234	0.096876	0.186515	0.213436	0.649909	0.918497	3333.44	none
1002	mmu-miR-196b-5p_29	-0.306961	0.56284	0.585493	0.811939	0.552173	5p	mmu-miR-196b-5p	27 or above	miR-196b-5p	None	-0.217322	0.096876	0.186515	0.213436	0.649909	0.918497	3333.44	none
1003	mmu-miR-196b-5p_30	-0.455669	0.733328	0.534355	0.782046	0.318688	5p	mmu-miR-196b-5p	27 or above	miR-196b-5p	None	-0.36603	0.096876	0.186515	0.213436	0.649909	0.918497	3333.44	none
1004	mmu-miR-196b-5p_31	-0.153498	0.821251	0.851734	NA	0.246043	5p	mmu-miR-196b-5p	27 or above	miR-196b-5p	None	-0.0638585	0.096876	0.186515	0.213436	0.649909	0.918497	3333.44	none
1005	mmu-miR-1971|mmu-miR-1981-5p_21	0.432407	0.450812	0.337472	0.640614	0.710673	5p	mmu-miR-1971|mmu-miR-1981-5p	21	miR-1971	None	0.522046	0.00329078	0.09293	0.238832	0.989007	0.998944	9.68403	none
1006	mmu-miR-1971|mmu-miR-1981-5p_22	0.165731	0.428623	0.69901	0.87563	1.02133	5p	mmu-miR-1971|mmu-miR-1981-5p	22	miR-1971	None	0.25537	0.00329078	0.09293	0.238832	0.989007	0.998944	9.68403	none
1007	mmu-miR-1971|mmu-miR-1981-5p_23	-0.0474307	0.275404	0.863263	0.94187	5.60179	5p	mmu-miR-1971|mmu-miR-1981-5p	23	miR-1971	None	0.0422085	0.00329078	0.09293	0.238832	0.989007	0.998944	9.68403	none
1008	mmu-miR-1971|mmu-miR-1981-5p_24	-0.173682	0.389614	0.655755	0.850417	1.82736	5p	mmu-miR-1971|mmu-miR-1981-5p	24	miR-1971	None	-0.0840431	0.00329078	0.09293	0.238832	0.989007	0.998944	9.68403	none
1009	mmu-miR-1971|mmu-miR-1981-5p_25	-0.730919	0.818916	0.372101	NA	0.283641	5p	mmu-miR-1971|mmu-miR-1981-5p	25	miR-1971	None	-0.64128	0.00329078	0.09293	0.238832	0.989007	0.998944	9.68403	none
1010	mmu-miR-1981-3p_20	0.753482	0.804751	0.349123	NA	0.180989	3p	mmu-miR-1981-3p	20	miR-1981-3p	None	0.843122	0.206231	0.29587	0.321512	0.521236	0.835019	2.48671	none
1011	mmu-miR-1981-3p_21	0.136174	0.671243	0.839237	0.932534	0.404108	3p	mmu-miR-1981-3p	21	miR-1981-3p	None	0.225814	0.206231	0.29587	0.321512	0.521236	0.835019	2.48671	none
1012	mmu-miR-1981-3p_22	0.117961	0.400374	0.768279	0.903826	1.29526	3p	mmu-miR-1981-3p	22	miR-1981-3p	None	0.2076	0.206231	0.29587	0.321512	0.521236	0.835019	2.48671	none
1013	mmu-miR-1981-3p_23	0.208959	0.595703	0.725755	0.888068	0.405857	3p	mmu-miR-1981-3p	23	miR-1981-3p	None	0.298599	0.206231	0.29587	0.321512	0.521236	0.835019	2.48671	none
1014	mmu-miR-1982-3p_21	1.04154	0.753398	0.16683	0.449968	0.269409	3p	mmu-miR-1982-3p	21	miR-1982-3p	None	1.13118	0.368403	0.458042	0.266054	0.166147	0.531566	3.10888	none
1015	mmu-miR-1982-3p_22	0.736694	0.422212	0.081012	0.303671	0.782441	3p	mmu-miR-1982-3p	22	miR-1982-3p	None	0.826333	0.368403	0.458042	0.266054	0.166147	0.531566	3.10888	none
1016	mmu-miR-1982-3p_23	0.0123811	0.377726	0.973852	0.988692	1.23875	3p	mmu-miR-1982-3p	23	miR-1982-3p	None	0.10202	0.368403	0.458042	0.266054	0.166147	0.531566	3.10888	none
1017	mmu-miR-1982-3p_24	-0.100004	0.490593	0.838477	0.932534	0.686434	3p	mmu-miR-1982-3p	24	miR-1982-3p	None	-0.0103645	0.368403	0.458042	0.266054	0.166147	0.531566	3.10888	none
1018	mmu-miR-1983_18	0.496201	0.606653	0.413396	0.700062	0.384905	Unknown	mmu-miR-1983	18	miR-1983	None	0.585841	-0.361448	-0.271809	0.231182	0.117939	0.462229	107.578	none
1019	mmu-miR-1983_19	-0.339371	0.278714	0.223364	0.522124	4.19074	Unknown	mmu-miR-1983	19	miR-1983	None	-0.249732	-0.361448	-0.271809	0.231182	0.117939	0.462229	107.578	none
1020	mmu-miR-1983_20	-0.369815	0.247225	0.134689	0.405651	13.2919	Unknown	mmu-miR-1983	20	miR-1983	None	-0.280176	-0.361448	-0.271809	0.231182	0.117939	0.462229	107.578	none
1021	mmu-miR-1983_21	-0.37556	0.238364	0.115125	0.37277	70.7955	Unknown	mmu-miR-1983	21	miR-1983	None	-0.285921	-0.361448	-0.271809	0.231182	0.117939	0.462229	107.578	none
1022	mmu-miR-1983_22	-0.381259	0.247895	0.124053	0.386911	14.2845	Unknown	mmu-miR-1983	22	miR-1983	None	-0.29162	-0.361448	-0.271809	0.231182	0.117939	0.462229	107.578	none
1023	mmu-miR-1983_23	-0.175978	0.310104	0.570387	0.804671	3.54834	Unknown	mmu-miR-1983	23	miR-1983	None	-0.0863388	-0.361448	-0.271809	0.231182	0.117939	0.462229	107.578	none
1024	mmu-miR-1983_24	-0.550862	0.681645	0.419012	0.704199	0.417321	Unknown	mmu-miR-1983	24	miR-1983	None	-0.461223	-0.361448	-0.271809	0.231182	0.117939	0.462229	107.578	none
1025	mmu-miR-199a-5p_13	-0.00798122	0.194128	0.967206	0.986153	58.6889	5p	mmu-miR-199a-5p	15 or below	miR-199a-5p	None	0.081658	0.138129	0.227768	0.162914	0.396514	0.738773	18649.2	none
1026	mmu-miR-199a-5p_14	0.285085	0.761364	0.708077	0.881721	0.29445	5p	mmu-miR-199a-5p	15 or below	miR-199a-5p	None	0.374725	0.138129	0.227768	0.162914	0.396514	0.738773	18649.2	none
1027	mmu-miR-199a-5p_15	0.964103	0.401086	0.0162286	0.108682	0.808729	5p	mmu-miR-199a-5p	15 or below	miR-199a-5p	None	1.05374	0.138129	0.227768	0.162914	0.396514	0.738773	18649.2	none
1028	mmu-miR-199a-5p_16	0.699688	0.500285	0.16194	0.443968	0.496391	5p	mmu-miR-199a-5p	16	miR-199a-5p	None	0.789327	0.138129	0.227768	0.162914	0.396514	0.738773	18649.2	none
1029	mmu-miR-199a-5p_17	0.609168	0.417382	0.144429	0.418145	0.774559	5p	mmu-miR-199a-5p	17	miR-199a-5p	None	0.698807	0.138129	0.227768	0.162914	0.396514	0.738773	18649.2	none
1030	mmu-miR-199a-5p_18	0.624825	0.262896	0.0174684	0.114092	3.52424	5p	mmu-miR-199a-5p	18	miR-199a-5p	None	0.714465	0.138129	0.227768	0.162914	0.396514	0.738773	18649.2	none
1031	mmu-miR-199a-5p_19	0.52026	0.232019	0.0249411	0.144979	11.1106	5p	mmu-miR-199a-5p	19	miR-199a-5p	None	0.609899	0.138129	0.227768	0.162914	0.396514	0.738773	18649.2	none
1032	mmu-miR-199a-5p_20	0.40909	0.213474	0.0553218	0.248687	24.3325	5p	mmu-miR-199a-5p	20	miR-199a-5p	None	0.498729	0.138129	0.227768	0.162914	0.396514	0.738773	18649.2	none
1033	mmu-miR-199a-5p_21	0.318531	0.216841	0.141844	0.413733	687.473	5p	mmu-miR-199a-5p	21	miR-199a-5p	None	0.40817	0.138129	0.227768	0.162914	0.396514	0.738773	18649.2	none
1034	mmu-miR-199a-5p_22	0.25183	0.193634	0.193413	0.488517	6604.81	5p	mmu-miR-199a-5p	22	miR-199a-5p	None	0.341469	0.138129	0.227768	0.162914	0.396514	0.738773	18649.2	none
1035	mmu-miR-199a-5p_23	0.0697962	0.190844	0.714572	0.882878	9934.71	5p	mmu-miR-199a-5p	23	miR-199a-5p	None	0.159435	0.138129	0.227768	0.162914	0.396514	0.738773	18649.2	none
1036	mmu-miR-199a-5p_24	-0.069646	0.187586	0.710432	0.882186	1148.01	5p	mmu-miR-199a-5p	24	miR-199a-5p	None	0.0199932	0.138129	0.227768	0.162914	0.396514	0.738773	18649.2	none
1037	mmu-miR-199a-5p_25	-0.245582	0.21285	0.248591	0.556863	76.7799	5p	mmu-miR-199a-5p	25	miR-199a-5p	None	-0.155943	0.138129	0.227768	0.162914	0.396514	0.738773	18649.2	none
1038	mmu-miR-199a-5p_26	-0.389924	0.248622	0.116802	0.373385	17.4132	5p	mmu-miR-199a-5p	26	miR-199a-5p	None	-0.300285	0.138129	0.227768	0.162914	0.396514	0.738773	18649.2	none
1039	mmu-miR-199a-5p_27	-0.285362	0.275984	0.301144	0.615406	3.99471	5p	mmu-miR-199a-5p	27 or above	miR-199a-5p	None	-0.195723	0.138129	0.227768	0.162914	0.396514	0.738773	18649.2	none
1040	mmu-miR-199a-5p_28	-0.626273	0.38836	0.106829	0.36017	1.41325	5p	mmu-miR-199a-5p	27 or above	miR-199a-5p	None	-0.536634	0.138129	0.227768	0.162914	0.396514	0.738773	18649.2	none
1041	mmu-miR-199a-5p_29	-0.127288	0.626456	0.838989	0.932534	0.464049	5p	mmu-miR-199a-5p	27 or above	miR-199a-5p	None	-0.0376486	0.138129	0.227768	0.162914	0.396514	0.738773	18649.2	none
1042	mmu-miR-199a-5p_30	-0.580796	0.806556	0.471467	NA	0.277508	5p	mmu-miR-199a-5p	27 or above	miR-199a-5p	None	-0.491157	0.138129	0.227768	0.162914	0.396514	0.738773	18649.2	none
1043	mmu-miR-199b-3p|mmu-miR-199a-3p_13	0.242639	0.651106	0.709403	0.882054	0.383225	3p	mmu-miR-199b-3p|mmu-miR-199a-3p	15 or below	miR-199b-3p	None	0.332279	0.0419152	0.131554	0.164881	0.799329	0.95227	29023.9	none
1044	mmu-miR-199b-3p|mmu-miR-199a-3p_15	-0.497865	0.497967	0.31741	0.627333	0.760903	3p	mmu-miR-199b-3p|mmu-miR-199a-3p	15 or below	miR-199b-3p	None	-0.408225	0.0419152	0.131554	0.164881	0.799329	0.95227	29023.9	none
1045	mmu-miR-199b-3p|mmu-miR-199a-3p_16	0.571506	0.708193	0.419671	0.704306	0.274586	3p	mmu-miR-199b-3p|mmu-miR-199a-3p	16	miR-199b-3p	None	0.661146	0.0419152	0.131554	0.164881	0.799329	0.95227	29023.9	none
1046	mmu-miR-199b-3p|mmu-miR-199a-3p_17	0.347399	0.298138	0.243927	0.549984	2.46356	3p	mmu-miR-199b-3p|mmu-miR-199a-3p	17	miR-199b-3p	None	0.437038	0.0419152	0.131554	0.164881	0.799329	0.95227	29023.9	none
1047	mmu-miR-199b-3p|mmu-miR-199a-3p_18	0.196984	0.232477	0.396814	0.687184	9.27407	3p	mmu-miR-199b-3p|mmu-miR-199a-3p	18	miR-199b-3p	None	0.286623	0.0419152	0.131554	0.164881	0.799329	0.95227	29023.9	none
1048	mmu-miR-199b-3p|mmu-miR-199a-3p_19	0.262448	0.210839	0.213212	0.508775	69.4167	3p	mmu-miR-199b-3p|mmu-miR-199a-3p	19	miR-199b-3p	None	0.352087	0.0419152	0.131554	0.164881	0.799329	0.95227	29023.9	none
1049	mmu-miR-199b-3p|mmu-miR-199a-3p_20	0.205547	0.206244	0.31895	0.627333	733.793	3p	mmu-miR-199b-3p|mmu-miR-199a-3p	20	miR-199b-3p	None	0.295186	0.0419152	0.131554	0.164881	0.799329	0.95227	29023.9	none
1050	mmu-miR-199b-3p|mmu-miR-199a-3p_21	0.0986883	0.195328	0.613388	0.826077	9896.02	3p	mmu-miR-199b-3p|mmu-miR-199a-3p	21	miR-199b-3p	None	0.188327	0.0419152	0.131554	0.164881	0.799329	0.95227	29023.9	none
1051	mmu-miR-199b-3p|mmu-miR-199a-3p_22	0.0230229	0.192654	0.904876	0.95992	14027.3	3p	mmu-miR-199b-3p|mmu-miR-199a-3p	22	miR-199b-3p	None	0.112662	0.0419152	0.131554	0.164881	0.799329	0.95227	29023.9	none
1052	mmu-miR-199b-3p|mmu-miR-199a-3p_23	-0.0647889	0.197733	0.743169	0.894004	3890.83	3p	mmu-miR-199b-3p|mmu-miR-199a-3p	23	miR-199b-3p	None	0.0248503	0.0419152	0.131554	0.164881	0.799329	0.95227	29023.9	none
1053	mmu-miR-199b-3p|mmu-miR-199a-3p_24	-0.199027	0.210252	0.343838	0.646787	239.289	3p	mmu-miR-199b-3p|mmu-miR-199a-3p	24	miR-199b-3p	None	-0.109387	0.0419152	0.131554	0.164881	0.799329	0.95227	29023.9	none
1054	mmu-miR-199b-3p|mmu-miR-199a-3p_25	-0.00206804	0.220091	0.992503	0.996692	30.882	3p	mmu-miR-199b-3p|mmu-miR-199a-3p	25	miR-199b-3p	None	0.0875712	0.0419152	0.131554	0.164881	0.799329	0.95227	29023.9	none
1055	mmu-miR-199b-3p|mmu-miR-199a-3p_26	-0.167602	0.267286	0.530626	0.780433	6.32036	3p	mmu-miR-199b-3p|mmu-miR-199a-3p	26	miR-199b-3p	None	-0.0779627	0.0419152	0.131554	0.164881	0.799329	0.95227	29023.9	none
1056	mmu-miR-199b-3p|mmu-miR-199a-3p_27	0.0786618	0.381772	0.836756	0.932534	1.27051	3p	mmu-miR-199b-3p|mmu-miR-199a-3p	27 or above	miR-199b-3p	None	0.168301	0.0419152	0.131554	0.164881	0.799329	0.95227	29023.9	none
1057	mmu-miR-199b-3p|mmu-miR-199a-3p_28	0.519918	0.613926	0.397066	0.687184	0.345774	3p	mmu-miR-199b-3p|mmu-miR-199a-3p	27 or above	miR-199b-3p	None	0.609557	0.0419152	0.131554	0.164881	0.799329	0.95227	29023.9	none
1058	mmu-miR-199b-5p_13	-0.637153	0.358243	0.0753137	0.29137	9.47815	5p	mmu-miR-199b-5p	15 or below	miR-199b-5p	None	-0.547514	-0.403712	-0.314073	0.329054	0.219865	0.593725	3659.75	none
1059	mmu-miR-199b-5p_17	-0.258099	0.875955	0.768262	NA	0.215597	5p	mmu-miR-199b-5p	17	miR-199b-5p	None	-0.168459	-0.403712	-0.314073	0.329054	0.219865	0.593725	3659.75	none
1060	mmu-miR-199b-5p_18	-0.192731	0.5606	0.731001	0.891601	0.657378	5p	mmu-miR-199b-5p	18	miR-199b-5p	None	-0.103092	-0.403712	-0.314073	0.329054	0.219865	0.593725	3659.75	none
1061	mmu-miR-199b-5p_19	-0.332266	0.452657	0.462928	0.729774	1.30964	5p	mmu-miR-199b-5p	19	miR-199b-5p	None	-0.242627	-0.403712	-0.314073	0.329054	0.219865	0.593725	3659.75	none
1062	mmu-miR-199b-5p_20	0.0054909	0.440393	0.990052	0.996692	1.69704	5p	mmu-miR-199b-5p	20	miR-199b-5p	None	0.0951301	-0.403712	-0.314073	0.329054	0.219865	0.593725	3659.75	none
1063	mmu-miR-199b-5p_21	-0.156865	0.340765	0.645277	0.845895	64.9656	5p	mmu-miR-199b-5p	21	miR-199b-5p	None	-0.0672262	-0.403712	-0.314073	0.329054	0.219865	0.593725	3659.75	none
1064	mmu-miR-199b-5p_22	-0.264069	0.337508	0.433976	0.712377	657.124	5p	mmu-miR-199b-5p	22	miR-199b-5p	None	-0.174429	-0.403712	-0.314073	0.329054	0.219865	0.593725	3659.75	none
1065	mmu-miR-199b-5p_23	-0.420539	0.305095	0.168084	0.451483	2604.9	5p	mmu-miR-199b-5p	23	miR-199b-5p	None	-0.330899	-0.403712	-0.314073	0.329054	0.219865	0.593725	3659.75	none
1066	mmu-miR-199b-5p_24	-0.633991	0.276894	0.0220414	0.131594	285.856	5p	mmu-miR-199b-5p	24	miR-199b-5p	None	-0.544352	-0.403712	-0.314073	0.329054	0.219865	0.593725	3659.75	none
1067	mmu-miR-199b-5p_25	-0.915259	0.270605	0.000718893	0.00921012	14.5921	5p	mmu-miR-199b-5p	25	miR-199b-5p	None	-0.82562	-0.403712	-0.314073	0.329054	0.219865	0.593725	3659.75	none
1068	mmu-miR-199b-5p_26	-1.22278	0.378829	0.00124747	0.0144282	3.33595	5p	mmu-miR-199b-5p	26	miR-199b-5p	None	-1.13314	-0.403712	-0.314073	0.329054	0.219865	0.593725	3659.75	none
1069	mmu-miR-199b-5p_27	-0.448849	0.527639	0.394951	0.685811	0.663728	5p	mmu-miR-199b-5p	27 or above	miR-199b-5p	None	-0.35921	-0.403712	-0.314073	0.329054	0.219865	0.593725	3659.75	none
1070	mmu-miR-19a-3p_15	-0.333779	0.621201	0.591051	0.816242	0.423967	3p	mmu-miR-19a-3p	15 or below	miR-19a-3p	None	-0.24414	-0.563028	-0.473388	0.198261	0.00451378	0.0669043	1107.62	Other passenger
1071	mmu-miR-19a-3p_17	0.231705	0.786052	0.76817	NA	0.2191	3p	mmu-miR-19a-3p	17	miR-19a-3p	None	0.321344	-0.563028	-0.473388	0.198261	0.00451378	0.0669043	1107.62	Other passenger
1072	mmu-miR-19a-3p_18	0.175207	0.583057	0.763798	0.903749	0.663655	3p	mmu-miR-19a-3p	18	miR-19a-3p	None	0.264846	-0.563028	-0.473388	0.198261	0.00451378	0.0669043	1107.62	Other passenger
1073	mmu-miR-19a-3p_19	0.157567	0.372438	0.672245	0.859926	1.80012	3p	mmu-miR-19a-3p	19	miR-19a-3p	None	0.247206	-0.563028	-0.473388	0.198261	0.00451378	0.0669043	1107.62	Other passenger
1074	mmu-miR-19a-3p_20	0.0102886	0.272561	0.969889	0.986775	9.43997	3p	mmu-miR-19a-3p	20	miR-19a-3p	None	0.0999278	-0.563028	-0.473388	0.198261	0.00451378	0.0669043	1107.62	Other passenger
1075	mmu-miR-19a-3p_21	-0.184658	0.25171	0.463185	0.729834	167.265	3p	mmu-miR-19a-3p	21	miR-19a-3p	None	-0.0950186	-0.563028	-0.473388	0.198261	0.00451378	0.0669043	1107.62	Other passenger
1076	mmu-miR-19a-3p_22	-0.456923	0.219396	0.0372841	0.192569	277.706	3p	mmu-miR-19a-3p	22	miR-19a-3p	None	-0.367284	-0.563028	-0.473388	0.198261	0.00451378	0.0669043	1107.62	Other passenger
1077	mmu-miR-19a-3p_23	-0.744776	0.205663	0.00029307	0.00443735	622.514	3p	mmu-miR-19a-3p	23	miR-19a-3p	None	-0.655137	-0.563028	-0.473388	0.198261	0.00451378	0.0669043	1107.62	Other passenger
1078	mmu-miR-19a-3p_24	-0.884102	0.218815	5.33579e-05	0.00108375	20.3358	3p	mmu-miR-19a-3p	24	miR-19a-3p	None	-0.794463	-0.563028	-0.473388	0.198261	0.00451378	0.0669043	1107.62	Other passenger
1079	mmu-miR-19a-3p_25	-0.717275	0.388981	0.0651856	0.270157	2.51218	3p	mmu-miR-19a-3p	25	miR-19a-3p	None	-0.627636	-0.563028	-0.473388	0.198261	0.00451378	0.0669043	1107.62	Other passenger
1080	mmu-miR-19b-1-5p_20	-0.186453	0.727344	0.797682	0.916235	0.294884	5p	mmu-miR-19b-1-5p	20	miR-19b-1-5p	None	-0.0968136	-0.573844	-0.484205	0.254841	0.0243366	0.208109	13.8487	none
1081	mmu-miR-19b-1-5p_21	-0.972858	0.486196	0.0453969	0.217892	1.1688	5p	mmu-miR-19b-1-5p	21	miR-19b-1-5p	None	-0.883219	-0.573844	-0.484205	0.254841	0.0243366	0.208109	13.8487	none
1082	mmu-miR-19b-1-5p_22	-0.265959	0.293447	0.364764	0.66342	3.17335	5p	mmu-miR-19b-1-5p	22	miR-19b-1-5p	None	-0.176319	-0.573844	-0.484205	0.254841	0.0243366	0.208109	13.8487	none
1083	mmu-miR-19b-1-5p_23	-0.670513	0.290782	0.0211166	0.128463	8.2669	5p	mmu-miR-19b-1-5p	23	miR-19b-1-5p	None	-0.580874	-0.573844	-0.484205	0.254841	0.0243366	0.208109	13.8487	none
1084	mmu-miR-19b-1-5p_24	-0.774549	0.566204	0.171322	0.45503	0.614666	5p	mmu-miR-19b-1-5p	24	miR-19b-1-5p	None	-0.68491	-0.573844	-0.484205	0.254841	0.0243366	0.208109	13.8487	none
1085	mmu-miR-19b-3p_15	-0.321441	0.359688	0.371501	0.668903	2.23949	3p	mmu-miR-19b-3p	15 or below	miR-19b-3p	None	-0.231802	-0.543934	-0.454295	0.198174	0.0060561	0.0792043	4791.28	none
1086	mmu-miR-19b-3p_16	0.335615	0.417817	0.421826	0.706436	0.878961	3p	mmu-miR-19b-3p	16	miR-19b-3p	None	0.425254	-0.543934	-0.454295	0.198174	0.0060561	0.0792043	4791.28	none
1087	mmu-miR-19b-3p_17	0.399971	0.414428	0.334486	0.63813	1.18713	3p	mmu-miR-19b-3p	17	miR-19b-3p	None	0.489611	-0.543934	-0.454295	0.198174	0.0060561	0.0792043	4791.28	none
1088	mmu-miR-19b-3p_18	-0.103226	0.312818	0.74141	0.892539	3.37683	3p	mmu-miR-19b-3p	18	miR-19b-3p	None	-0.0135866	-0.543934	-0.454295	0.198174	0.0060561	0.0792043	4791.28	none
1089	mmu-miR-19b-3p_19	0.038331	0.280297	0.891227	0.952365	9.01797	3p	mmu-miR-19b-3p	19	miR-19b-3p	None	0.12797	-0.543934	-0.454295	0.198174	0.0060561	0.0792043	4791.28	none
1090	mmu-miR-19b-3p_20	-0.172618	0.248914	0.488006	0.751177	49.6527	3p	mmu-miR-19b-3p	20	miR-19b-3p	None	-0.0829786	-0.543934	-0.454295	0.198174	0.0060561	0.0792043	4791.28	none
1091	mmu-miR-19b-3p_21	-0.220752	0.228653	0.334323	0.63813	719.998	3p	mmu-miR-19b-3p	21	miR-19b-3p	None	-0.131112	-0.543934	-0.454295	0.198174	0.0060561	0.0792043	4791.28	none
1092	mmu-miR-19b-3p_22	-0.48728	0.21245	0.0218123	0.130967	1453.35	3p	mmu-miR-19b-3p	22	miR-19b-3p	None	-0.39764	-0.543934	-0.454295	0.198174	0.0060561	0.0792043	4791.28	none
1093	mmu-miR-19b-3p_23	-0.699662	0.208754	0.000803444	0.0100358	2473.42	3p	mmu-miR-19b-3p	23	miR-19b-3p	None	-0.610023	-0.543934	-0.454295	0.198174	0.0060561	0.0792043	4791.28	none
1094	mmu-miR-19b-3p_24	-0.763361	0.224663	0.000679285	0.00877015	52.3541	3p	mmu-miR-19b-3p	24	miR-19b-3p	None	-0.673722	-0.543934	-0.454295	0.198174	0.0060561	0.0792043	4791.28	none
1095	mmu-miR-19b-3p_25	-0.8474	0.301582	0.00495642	0.0448637	6.23026	3p	mmu-miR-19b-3p	25	miR-19b-3p	None	-0.757761	-0.543934	-0.454295	0.198174	0.0060561	0.0792043	4791.28	none
1096	mmu-miR-19b-3p_26	-0.914472	0.682484	0.180272	0.466216	0.457841	3p	mmu-miR-19b-3p	26	miR-19b-3p	None	-0.824833	-0.543934	-0.454295	0.198174	0.0060561	0.0792043	4791.28	none
1097	mmu-miR-1a-3p|mmu-miR-6382_22	-0.824676	0.655979	0.208693	0.503736	0.463393	3p	mmu-miR-1a-3p|mmu-miR-6382	22	miR-1a-3p	None	-0.735037	-0.331593	-0.241954	0.638042	0.60327	0.902199	0.54505	none
1098	mmu-miR-1b-3p_23	-0.0215888	0.542769	0.968272	0.986335	0.543261	3p	mmu-miR-1b-3p	23	miR-1b-3p	None	0.0680504	-0.024933	0.0647062	0.456763	0.956468	0.991179	0.880604	none
1099	mmu-miR-1b-5p_21	-0.533852	0.719735	0.458249	0.727849	0.39527	5p	mmu-miR-1b-5p	21	miR-1b-5p	None	-0.444212	-0.608356	-0.518717	0.534011	0.254612	0.643994	1.00287	none
1100	mmu-miR-1b-5p_22	-0.283879	0.725274	0.695495	0.873235	0.321097	5p	mmu-miR-1b-5p	22	miR-1b-5p	None	-0.19424	-0.608356	-0.518717	0.534011	0.254612	0.643994	1.00287	none
1101	mmu-miR-200c-3p_22	-0.423822	0.727142	0.559987	0.797959	0.317373	3p	mmu-miR-200c-3p	22	miR-200c-3p	None	-0.334183	-0.485696	-0.396057	0.414662	0.241476	0.627012	1.20415	none
1102	mmu-miR-200c-3p_23	-0.599342	0.53717	0.264533	0.574427	0.644382	3p	mmu-miR-200c-3p	23	miR-200c-3p	None	-0.509702	-0.485696	-0.396057	0.414662	0.241476	0.627012	1.20415	none
1103	mmu-miR-202-5p_21	-1.38016	0.740452	0.0623298	0.264532	0.472444	5p	mmu-miR-202-5p	21	miR-202-5p	None	-1.29052	-1.23138	-1.14174	0.764063	0.107044	0.438026	0.512135	none
1104	mmu-miR-203-3p.1_15	-1.26664	0.856255	0.139065	0.410249	0.407906	3p	mmu-miR-203-3p.1	15 or below	miR-203-3p.1	None	-1.177	-0.514266	-0.424627	0.583678	0.378276	0.729298	0.986966	none
1105	mmu-miR-203-3p.1_22	-0.692018	0.881385	0.432366	NA	0.288898	3p	mmu-miR-203-3p.1	22	miR-203-3p.1	None	-0.602379	-0.514266	-0.424627	0.583678	0.378276	0.729298	0.986966	none
1106	mmu-miR-203-3p.2_16	-1.41777	0.756648	0.0609643	0.263832	0.473542	3p	mmu-miR-203-3p.2	16	miR-203-3p.2	None	-1.32813	-0.597481	-0.507841	0.448338	0.182644	0.551575	1.56888	none
1107	mmu-miR-203-3p.2_22	-0.318074	0.634104	0.615941	0.828638	0.661028	3p	mmu-miR-203-3p.2	22	miR-203-3p.2	None	-0.228435	-0.597481	-0.507841	0.448338	0.182644	0.551575	1.56888	none
1108	mmu-miR-206-3p_18	1.23528	0.707424	0.0807808	0.303671	0.190482	3p	mmu-miR-206-3p	18	miR-206-3p	None	1.32492	-0.205672	-0.116033	0.247402	0.405788	0.743238	164.563	none
1109	mmu-miR-206-3p_20	0.115026	0.253382	0.649857	0.84909	6.39818	3p	mmu-miR-206-3p	20	miR-206-3p	None	0.204665	-0.205672	-0.116033	0.247402	0.405788	0.743238	164.563	none
1110	mmu-miR-206-3p_21	0.212496	0.272116	0.43486	0.712854	6.04927	3p	mmu-miR-206-3p	21	miR-206-3p	None	0.302135	-0.205672	-0.116033	0.247402	0.405788	0.743238	164.563	none
1111	mmu-miR-206-3p_22	-0.265038	0.253245	0.295299	0.608247	123.722	3p	mmu-miR-206-3p	22	miR-206-3p	None	-0.175399	-0.205672	-0.116033	0.247402	0.405788	0.743238	164.563	none
1112	mmu-miR-206-3p_23	-0.146143	0.246619	0.553458	0.796459	21.2547	3p	mmu-miR-206-3p	23	miR-206-3p	None	-0.0565039	-0.205672	-0.116033	0.247402	0.405788	0.743238	164.563	none
1113	mmu-miR-206-3p_24	-0.256493	0.324121	0.428739	0.709913	3.83643	3p	mmu-miR-206-3p	24	miR-206-3p	None	-0.166854	-0.205672	-0.116033	0.247402	0.405788	0.743238	164.563	none
1114	mmu-miR-206-3p_25	0.0388332	0.355594	0.913039	0.962751	1.69558	3p	mmu-miR-206-3p	25	miR-206-3p	None	0.128472	-0.205672	-0.116033	0.247402	0.405788	0.743238	164.563	none
1115	mmu-miR-206-3p_26	-1.03658	0.695444	0.136083	0.407489	0.447111	3p	mmu-miR-206-3p	26	miR-206-3p	None	-0.946946	-0.205672	-0.116033	0.247402	0.405788	0.743238	164.563	none
1116	mmu-miR-20a-3p_19	0.177231	0.528883	0.737546	0.892539	0.510919	3p	mmu-miR-20a-3p	19	miR-20a-3p	None	0.266871	-0.582711	-0.493072	0.210206	0.0055698	0.0769628	34.9761	BBUM passenger
1117	mmu-miR-20a-3p_20	-0.662266	0.42309	0.117511	0.374214	1.38995	3p	mmu-miR-20a-3p	20	miR-20a-3p	None	-0.572627	-0.582711	-0.493072	0.210206	0.0055698	0.0769628	34.9761	BBUM passenger
1118	mmu-miR-20a-3p_21	-0.430132	0.413768	0.298549	0.61198	1.86882	3p	mmu-miR-20a-3p	21	miR-20a-3p	None	-0.340493	-0.582711	-0.493072	0.210206	0.0055698	0.0769628	34.9761	BBUM passenger
1119	mmu-miR-20a-3p_22	-0.379633	0.2837	0.180848	0.466774	4.7583	3p	mmu-miR-20a-3p	22	miR-20a-3p	None	-0.289994	-0.582711	-0.493072	0.210206	0.0055698	0.0769628	34.9761	BBUM passenger
1120	mmu-miR-20a-3p_23	-0.665361	0.223646	0.00292922	0.029653	25.6422	3p	mmu-miR-20a-3p	23	miR-20a-3p	None	-0.575722	-0.582711	-0.493072	0.210206	0.0055698	0.0769628	34.9761	BBUM passenger
1121	mmu-miR-20a-3p_24	-0.420877	0.555081	0.448316	0.722817	0.567721	3p	mmu-miR-20a-3p	24	miR-20a-3p	None	-0.331237	-0.582711	-0.493072	0.210206	0.0055698	0.0769628	34.9761	BBUM passenger
1122	mmu-miR-210-3p_13	0.807808	0.870352	0.353335	NA	0.134118	3p	mmu-miR-210-3p	15 or below	miR-210-3p	None	0.897448	0.00365321	0.0932924	0.236303	0.987665	0.998944	508.768	none
1123	mmu-miR-210-3p_14	0.0450829	0.418469	0.914207	0.963679	1.20809	3p	mmu-miR-210-3p	15 or below	miR-210-3p	None	0.134722	0.00365321	0.0932924	0.236303	0.987665	0.998944	508.768	none
1124	mmu-miR-210-3p_15	0.600424	0.55889	0.282681	0.594452	0.472448	3p	mmu-miR-210-3p	15 or below	miR-210-3p	None	0.690063	0.00365321	0.0932924	0.236303	0.987665	0.998944	508.768	none
1125	mmu-miR-210-3p_16	0.668429	0.843426	0.42806	NA	0.198004	3p	mmu-miR-210-3p	16	miR-210-3p	None	0.758068	0.00365321	0.0932924	0.236303	0.987665	0.998944	508.768	none
1126	mmu-miR-210-3p_17	0.637645	0.675638	0.345289	0.648408	0.262763	3p	mmu-miR-210-3p	17	miR-210-3p	None	0.727284	0.00365321	0.0932924	0.236303	0.987665	0.998944	508.768	none
1127	mmu-miR-210-3p_18	0.268628	0.314207	0.392584	0.684977	2.42787	3p	mmu-miR-210-3p	18	miR-210-3p	None	0.358267	0.00365321	0.0932924	0.236303	0.987665	0.998944	508.768	none
1128	mmu-miR-210-3p_19	0.171869	0.335879	0.608861	0.824867	3.18301	3p	mmu-miR-210-3p	19	miR-210-3p	None	0.261508	0.00365321	0.0932924	0.236303	0.987665	0.998944	508.768	none
1129	mmu-miR-210-3p_20	0.244513	0.242975	0.314258	0.624578	9.07817	3p	mmu-miR-210-3p	20	miR-210-3p	None	0.334152	0.00365321	0.0932924	0.236303	0.987665	0.998944	508.768	none
1130	mmu-miR-210-3p_21	0.111793	0.23266	0.630874	0.838229	18.3444	3p	mmu-miR-210-3p	21	miR-210-3p	None	0.201432	0.00365321	0.0932924	0.236303	0.987665	0.998944	508.768	none
1131	mmu-miR-210-3p_22	-0.0245321	0.232837	0.916089	0.964203	272.693	3p	mmu-miR-210-3p	22	miR-210-3p	None	0.0651071	0.00365321	0.0932924	0.236303	0.987665	0.998944	508.768	none
1132	mmu-miR-210-3p_23	0.0474568	0.242802	0.845037	0.934535	81.0174	3p	mmu-miR-210-3p	23	miR-210-3p	None	0.137096	0.00365321	0.0932924	0.236303	0.987665	0.998944	508.768	none
1133	mmu-miR-210-3p_24	-0.0231232	0.248347	0.925817	0.966436	89.3475	3p	mmu-miR-210-3p	24	miR-210-3p	None	0.066516	0.00365321	0.0932924	0.236303	0.987665	0.998944	508.768	none
1134	mmu-miR-210-3p_25	0.0222774	0.285247	0.93775	0.971754	21.5733	3p	mmu-miR-210-3p	25	miR-210-3p	None	0.111917	0.00365321	0.0932924	0.236303	0.987665	0.998944	508.768	none
1135	mmu-miR-210-3p_26	-0.175054	0.338272	0.604811	0.820956	4.26568	3p	mmu-miR-210-3p	26	miR-210-3p	None	-0.0854146	0.00365321	0.0932924	0.236303	0.987665	0.998944	508.768	none
1136	mmu-miR-210-3p_27	0.0557797	0.394185	0.88747	0.951464	1.71113	3p	mmu-miR-210-3p	27 or above	miR-210-3p	None	0.145419	0.00365321	0.0932924	0.236303	0.987665	0.998944	508.768	none
1137	mmu-miR-210-3p_28	-0.173403	0.61015	0.77626	0.908643	0.53699	3p	mmu-miR-210-3p	27 or above	miR-210-3p	None	-0.0837634	0.00365321	0.0932924	0.236303	0.987665	0.998944	508.768	none
1138	mmu-miR-210-5p_21	-0.112588	0.507102	0.824297	0.930442	0.746596	5p	mmu-miR-210-5p	21	miR-210-5p	None	-0.0229484	-0.15078	-0.0611407	0.23921	0.528483	0.835019	8.33997	none
1139	mmu-miR-210-5p_22	0.00718929	0.286499	0.97998	0.99159	3.46452	5p	mmu-miR-210-5p	22	miR-210-5p	None	0.0968285	-0.15078	-0.0611407	0.23921	0.528483	0.835019	8.33997	none
1140	mmu-miR-210-5p_23	-0.284302	0.298682	0.341171	0.644497	3.39035	5p	mmu-miR-210-5p	23	miR-210-5p	None	-0.194662	-0.15078	-0.0611407	0.23921	0.528483	0.835019	8.33997	none
1141	mmu-miR-210-5p_24	-0.0242612	0.715998	0.972969	0.988399	0.30153	5p	mmu-miR-210-5p	24	miR-210-5p	None	0.065378	-0.15078	-0.0611407	0.23921	0.528483	0.835019	8.33997	none
1142	mmu-miR-211-5p|mmu-miR-204-5p_22	0.0578203	0.809452	0.943054	0.973749	0.324678	5p	mmu-miR-211-5p|mmu-miR-204-5p	22	miR-211-5p	None	0.14746	0.170211	0.25985	0.801736	0.831871	0.954549	0.472121	none
1143	mmu-miR-212-5p_22	-1.10123	0.703364	0.117426	0.374214	0.621814	5p	mmu-miR-212-5p	22	miR-212-5p	None	-1.01159	-1.11164	-1.022	0.385848	0.00396373	0.0614839	6.3854	Annotation passenger
1144	mmu-miR-212-5p_23	-1.04799	0.38325	0.00624777	0.0544799	4.14018	5p	mmu-miR-212-5p	23	miR-212-5p	None	-0.958352	-1.11164	-1.022	0.385848	0.00396373	0.0614839	6.3854	Annotation passenger
1145	mmu-miR-212-5p_24	-1.1319	0.501996	0.0241461	0.141575	0.947148	5p	mmu-miR-212-5p	24	miR-212-5p	None	-1.04226	-1.11164	-1.022	0.385848	0.00396373	0.0614839	6.3854	Annotation passenger
1146	mmu-miR-212-5p_25	-1.19493	0.788008	0.129419	0.396438	0.44455	5p	mmu-miR-212-5p	25	miR-212-5p	None	-1.10529	-1.11164	-1.022	0.385848	0.00396373	0.0614839	6.3854	Annotation passenger
1147	mmu-miR-214-3p_13	1.24808	0.400326	0.00182292	0.0200401	0.877941	3p	mmu-miR-214-3p	15 or below	miR-214-3p	None	1.33772	0.28855	0.378189	0.192322	0.133524	0.484025	7139.13	none
1148	mmu-miR-214-3p_14	1.4155	0.26686	1.13115e-07	4.65168e-06	10.4427	3p	mmu-miR-214-3p	15 or below	miR-214-3p	None	1.50514	0.28855	0.378189	0.192322	0.133524	0.484025	7139.13	none
1149	mmu-miR-214-3p_15	1.41336	0.267801	1.30838e-07	5.25088e-06	4.33442	3p	mmu-miR-214-3p	15 or below	miR-214-3p	None	1.503	0.28855	0.378189	0.192322	0.133524	0.484025	7139.13	none
1150	mmu-miR-214-3p_16	0.897455	0.223552	5.9567e-05	0.00117407	22.8512	3p	mmu-miR-214-3p	16	miR-214-3p	None	0.987094	0.28855	0.378189	0.192322	0.133524	0.484025	7139.13	none
1151	mmu-miR-214-3p_17	0.898556	0.221371	4.92714e-05	0.00100689	18.4797	3p	mmu-miR-214-3p	17	miR-214-3p	None	0.988195	0.28855	0.378189	0.192322	0.133524	0.484025	7139.13	none
1152	mmu-miR-214-3p_18	0.842892	0.215771	9.36766e-05	0.00169585	159.515	3p	mmu-miR-214-3p	18	miR-214-3p	None	0.932531	0.28855	0.378189	0.192322	0.133524	0.484025	7139.13	none
1153	mmu-miR-214-3p_19	0.82909	0.207361	6.38003e-05	0.00122843	127.892	3p	mmu-miR-214-3p	19	miR-214-3p	None	0.918729	0.28855	0.378189	0.192322	0.133524	0.484025	7139.13	none
1154	mmu-miR-214-3p_20	0.703903	0.204096	0.000562918	0.00770579	256.365	3p	mmu-miR-214-3p	20	miR-214-3p	None	0.793542	0.28855	0.378189	0.192322	0.133524	0.484025	7139.13	none
1155	mmu-miR-214-3p_21	0.376463	0.217365	0.0832838	0.309619	956.4	3p	mmu-miR-214-3p	21	miR-214-3p	None	0.466102	0.28855	0.378189	0.192322	0.133524	0.484025	7139.13	none
1156	mmu-miR-214-3p_22	0.247012	0.217345	0.25575	0.564175	2861.3	3p	mmu-miR-214-3p	22	miR-214-3p	None	0.336651	0.28855	0.378189	0.192322	0.133524	0.484025	7139.13	none
1157	mmu-miR-214-3p_23	0.224187	0.206595	0.277856	0.58989	1207.81	3p	mmu-miR-214-3p	23	miR-214-3p	None	0.313826	0.28855	0.378189	0.192322	0.133524	0.484025	7139.13	none
1158	mmu-miR-214-3p_24	0.131262	0.195697	0.502387	0.759522	942.155	3p	mmu-miR-214-3p	24	miR-214-3p	None	0.220901	0.28855	0.378189	0.192322	0.133524	0.484025	7139.13	none
1159	mmu-miR-214-3p_25	0.0274016	0.186963	0.883478	0.95074	399.091	3p	mmu-miR-214-3p	25	miR-214-3p	None	0.117041	0.28855	0.378189	0.192322	0.133524	0.484025	7139.13	none
1160	mmu-miR-214-3p_26	0.0534405	0.192642	0.781466	0.908779	93.0275	3p	mmu-miR-214-3p	26	miR-214-3p	None	0.14308	0.28855	0.378189	0.192322	0.133524	0.484025	7139.13	none
1161	mmu-miR-214-3p_27	0.0582079	0.206574	0.778114	0.908643	30.3649	3p	mmu-miR-214-3p	27 or above	miR-214-3p	None	0.147847	0.28855	0.378189	0.192322	0.133524	0.484025	7139.13	none
1162	mmu-miR-214-3p_28	0.0930604	0.226708	0.68145	0.866936	11.1501	3p	mmu-miR-214-3p	27 or above	miR-214-3p	None	0.1827	0.28855	0.378189	0.192322	0.133524	0.484025	7139.13	none
1163	mmu-miR-214-3p_29	0.0253358	0.26099	0.922666	0.965733	4.23294	3p	mmu-miR-214-3p	27 or above	miR-214-3p	None	0.114975	0.28855	0.378189	0.192322	0.133524	0.484025	7139.13	none
1164	mmu-miR-214-3p_30	0.444229	0.318395	0.162951	0.445382	1.78698	3p	mmu-miR-214-3p	27 or above	miR-214-3p	None	0.533868	0.28855	0.378189	0.192322	0.133524	0.484025	7139.13	none
1165	mmu-miR-214-3p_31	-0.25676	0.388657	0.508848	0.763845	1.31541	3p	mmu-miR-214-3p	27 or above	miR-214-3p	None	-0.167121	0.28855	0.378189	0.192322	0.133524	0.484025	7139.13	none
1166	mmu-miR-214-5p_18	1.03359	0.774975	0.1823	0.468649	0.186758	5p	mmu-miR-214-5p	18	miR-214-5p	None	1.12323	0.22898	0.318619	0.175149	0.191095	0.563984	684.675	none
1167	mmu-miR-214-5p_19	0.951935	0.408571	0.0198107	0.123233	1.16041	5p	mmu-miR-214-5p	19	miR-214-5p	None	1.04157	0.22898	0.318619	0.175149	0.191095	0.563984	684.675	none
1168	mmu-miR-214-5p_20	0.481099	0.24906	0.0534018	0.243007	26.8045	5p	mmu-miR-214-5p	20	miR-214-5p	None	0.570738	0.22898	0.318619	0.175149	0.191095	0.563984	684.675	none
1169	mmu-miR-214-5p_21	0.384617	0.211898	0.0695087	0.280316	61.4427	5p	mmu-miR-214-5p	21	miR-214-5p	None	0.474256	0.22898	0.318619	0.175149	0.191095	0.563984	684.675	none
1170	mmu-miR-214-5p_22	0.186564	0.19306	0.333868	0.637775	559.903	5p	mmu-miR-214-5p	22	miR-214-5p	None	0.276203	0.22898	0.318619	0.175149	0.191095	0.563984	684.675	none
1171	mmu-miR-214-5p_23	0.359396	0.208418	0.0846358	0.311676	25.2583	5p	mmu-miR-214-5p	23	miR-214-5p	None	0.449035	0.22898	0.318619	0.175149	0.191095	0.563984	684.675	none
1172	mmu-miR-214-5p_24	0.317068	0.24765	0.200438	0.494914	5.02123	5p	mmu-miR-214-5p	24	miR-214-5p	None	0.406707	0.22898	0.318619	0.175149	0.191095	0.563984	684.675	none
1173	mmu-miR-214-5p_25	0.447656	0.346269	0.19608	0.491871	1.64586	5p	mmu-miR-214-5p	25	miR-214-5p	None	0.537296	0.22898	0.318619	0.175149	0.191095	0.563984	684.675	none
1174	mmu-miR-214-5p_26	0.773415	0.682717	0.257278	0.566045	0.277872	5p	mmu-miR-214-5p	26	miR-214-5p	None	0.863054	0.22898	0.318619	0.175149	0.191095	0.563984	684.675	none
1175	mmu-miR-215-5p_22	-0.427682	0.765741	0.576489	0.8082	0.309412	5p	mmu-miR-215-5p	22	miR-215-5p	None	-0.338043	-0.591795	-0.502156	0.636663	0.352617	0.709818	0.657996	none
1176	mmu-miR-218-1-3p.1_18	0.467457	0.848474	0.581676	NA	0.16449	3p	mmu-miR-218-1-3p.1	18	miR-218-1-3p.1	None	0.557096	-0.264679	-0.17504	0.214669	0.217589	0.591315	33.5194	none
1177	mmu-miR-218-1-3p.1_19	0.301149	0.426862	0.480502	0.743472	0.984027	3p	mmu-miR-218-1-3p.1	19	miR-218-1-3p.1	None	0.390789	-0.264679	-0.17504	0.214669	0.217589	0.591315	33.5194	none
1178	mmu-miR-218-1-3p.1_20	0.222737	0.381819	0.559652	0.797959	1.86606	3p	mmu-miR-218-1-3p.1	20	miR-218-1-3p.1	None	0.312376	-0.264679	-0.17504	0.214669	0.217589	0.591315	33.5194	none
1179	mmu-miR-218-1-3p.1_21	0.0969052	0.243987	0.691239	0.870658	11.57	3p	mmu-miR-218-1-3p.1	21	miR-218-1-3p.1	None	0.186544	-0.264679	-0.17504	0.214669	0.217589	0.591315	33.5194	none
1180	mmu-miR-218-1-3p.1_22	-0.541884	0.247448	0.028532	0.159463	10.5522	3p	mmu-miR-218-1-3p.1	22	miR-218-1-3p.1	None	-0.452245	-0.264679	-0.17504	0.214669	0.217589	0.591315	33.5194	none
1181	mmu-miR-218-1-3p.1_23	-0.583034	0.304361	0.0554159	0.248774	4.45234	3p	mmu-miR-218-1-3p.1	23	miR-218-1-3p.1	None	-0.493395	-0.264679	-0.17504	0.214669	0.217589	0.591315	33.5194	none
1182	mmu-miR-218-1-3p.1_24	-1.40644	0.359187	9.01743e-05	0.00165039	2.83685	3p	mmu-miR-218-1-3p.1	24	miR-218-1-3p.1	None	-1.3168	-0.264679	-0.17504	0.214669	0.217589	0.591315	33.5194	none
1183	mmu-miR-218-1-3p.1_25	-0.904333	0.570687	0.113048	0.371364	0.615981	3p	mmu-miR-218-1-3p.1	25	miR-218-1-3p.1	None	-0.814694	-0.264679	-0.17504	0.214669	0.217589	0.591315	33.5194	none
1184	mmu-miR-218-1-3p.2_22	-0.255002	0.513262	0.619311	0.829484	0.7447	3p	mmu-miR-218-1-3p.2	22	miR-218-1-3p.2	None	-0.165363	-0.558528	-0.468889	0.442358	0.206727	0.577781	1.20246	none
1185	mmu-miR-218-2-3p.1_22	0.255662	0.759066	0.736259	0.892539	0.24692	3p	mmu-miR-218-2-3p.1	22	miR-218-2-3p.1	None	0.345301	0.62796	0.717599	0.67541	0.352502	0.709818	0.362683	none
1186	mmu-miR-218-5p_18	0.831554	0.695466	0.231821	0.532022	0.23144	5p	mmu-miR-218-5p	18	miR-218-5p	None	0.921194	-0.100302	-0.0106633	0.229719	0.662378	0.918988	3210.58	none
1187	mmu-miR-218-5p_19	1.39276	0.3206	1.39771e-05	0.000337375	2.7037	5p	mmu-miR-218-5p	19	miR-218-5p	None	1.4824	-0.100302	-0.0106633	0.229719	0.662378	0.918988	3210.58	none
1188	mmu-miR-218-5p_20	0.871744	0.275317	0.00154378	0.0173727	14.8211	5p	mmu-miR-218-5p	20	miR-218-5p	None	0.961384	-0.100302	-0.0106633	0.229719	0.662378	0.918988	3210.58	none
1189	mmu-miR-218-5p_21	0.0408796	0.259752	0.874946	0.947646	705.547	5p	mmu-miR-218-5p	21	miR-218-5p	None	0.130519	-0.100302	-0.0106633	0.229719	0.662378	0.918988	3210.58	none
1190	mmu-miR-218-5p_22	-0.434481	0.198884	0.0289185	0.160814	710.391	5p	mmu-miR-218-5p	22	miR-218-5p	None	-0.344842	-0.100302	-0.0106633	0.229719	0.662378	0.918988	3210.58	none
1191	mmu-miR-218-5p_23	-0.0410267	0.245811	0.867446	0.945334	1609.55	5p	mmu-miR-218-5p	23	miR-218-5p	None	0.0486125	-0.100302	-0.0106633	0.229719	0.662378	0.918988	3210.58	none
1192	mmu-miR-218-5p_24	-0.15872	0.254406	0.532702	0.780975	116.417	5p	mmu-miR-218-5p	24	miR-218-5p	None	-0.0690812	-0.100302	-0.0106633	0.229719	0.662378	0.918988	3210.58	none
1193	mmu-miR-218-5p_25	-0.42176	0.244618	0.0846792	0.311676	30.7753	5p	mmu-miR-218-5p	25	miR-218-5p	None	-0.33212	-0.100302	-0.0106633	0.229719	0.662378	0.918988	3210.58	none
1194	mmu-miR-218-5p_26	-0.5868	0.311626	0.0596967	0.260485	5.00183	5p	mmu-miR-218-5p	26	miR-218-5p	None	-0.497161	-0.100302	-0.0106633	0.229719	0.662378	0.918988	3210.58	none
1195	mmu-miR-218-5p_27	-0.468339	0.405879	0.248546	0.556863	1.23262	5p	mmu-miR-218-5p	27 or above	miR-218-5p	None	-0.3787	-0.100302	-0.0106633	0.229719	0.662378	0.918988	3210.58	none
1196	mmu-miR-218-5p_28	-0.520638	0.629075	0.407882	0.69639	0.469088	5p	mmu-miR-218-5p	27 or above	miR-218-5p	None	-0.430999	-0.100302	-0.0106633	0.229719	0.662378	0.918988	3210.58	none
1197	mmu-miR-218-5p_29	-1.19151	0.932539	0.201355	NA	0.260354	5p	mmu-miR-218-5p	27 or above	miR-218-5p	None	-1.10187	-0.100302	-0.0106633	0.229719	0.662378	0.918988	3210.58	none
1198	mmu-miR-219a-1-3p_22	-0.123672	0.508754	0.807938	0.920082	0.649929	3p	mmu-miR-219a-1-3p	22	miR-219a-1-3p	None	-0.0340324	0.127776	0.217415	0.405286	0.752554	0.95227	1.18538	none
1199	mmu-miR-219a-1-3p_23	0.615365	0.668369	0.357209	0.660321	0.266266	3p	mmu-miR-219a-1-3p	23	miR-219a-1-3p	None	0.705004	0.127776	0.217415	0.405286	0.752554	0.95227	1.18538	none
1200	mmu-miR-219a-5p_20	3.16029	0.754819	2.82897e-05	0.000607954	0.0907506	5p	mmu-miR-219a-5p	20	miR-219a-5p	None	3.24993	0.276898	0.366537	0.222745	0.213824	0.589342	40.559	none
1201	mmu-miR-219a-5p_21	1.50271	0.358239	2.73216e-05	0.000598737	1.92285	5p	mmu-miR-219a-5p	21	miR-219a-5p	None	1.59235	0.276898	0.366537	0.222745	0.213824	0.589342	40.559	none
1202	mmu-miR-219a-5p_22	0.515051	0.259631	0.0472803	0.223087	5.22506	5p	mmu-miR-219a-5p	22	miR-219a-5p	None	0.60469	0.276898	0.366537	0.222745	0.213824	0.589342	40.559	none
1203	mmu-miR-219a-5p_23	0.0742382	0.231465	0.748413	0.895783	30.8585	5p	mmu-miR-219a-5p	23	miR-219a-5p	None	0.163877	0.276898	0.366537	0.222745	0.213824	0.589342	40.559	none
1204	mmu-miR-219a-5p_24	0.197834	0.320751	0.537377	0.783029	2.12925	5p	mmu-miR-219a-5p	24	miR-219a-5p	None	0.287473	0.276898	0.366537	0.222745	0.213824	0.589342	40.559	none
1205	mmu-miR-219c-5p_22	1.1239	0.67847	0.0976149	0.341891	0.247575	5p	mmu-miR-219c-5p	22	miR-219c-5p	None	1.21354	1.04111	1.13075	0.688569	0.130535	0.484025	0.274209	none
1206	mmu-miR-21a-3p_19	-0.281358	0.59814	0.638078	0.843222	0.518801	3p	mmu-miR-21a-3p	19	miR-21a-3p	None	-0.191719	-0.281579	-0.19194	0.339382	0.406719	0.743238	203.539	none
1207	mmu-miR-21a-3p_20	0.274985	0.386243	0.476497	0.740646	2.42266	3p	mmu-miR-21a-3p	20	miR-21a-3p	None	0.364624	-0.281579	-0.19194	0.339382	0.406719	0.743238	203.539	none
1208	mmu-miR-21a-3p_21	-0.0979081	0.336917	0.771357	0.905362	35.376	3p	mmu-miR-21a-3p	21	miR-21a-3p	None	-0.00826892	-0.281579	-0.19194	0.339382	0.406719	0.743238	203.539	none
1209	mmu-miR-21a-3p_22	-0.844633	0.34925	0.0155882	0.104885	108.468	3p	mmu-miR-21a-3p	22	miR-21a-3p	None	-0.754994	-0.281579	-0.19194	0.339382	0.406719	0.743238	203.539	none
1210	mmu-miR-21a-3p_23	0.286352	0.295686	0.332827	0.637775	45.5352	3p	mmu-miR-21a-3p	23	miR-21a-3p	None	0.375992	-0.281579	-0.19194	0.339382	0.406719	0.743238	203.539	none
1211	mmu-miR-21a-3p_24	0.417678	0.283401	0.140534	0.412515	6.87872	3p	mmu-miR-21a-3p	24	miR-21a-3p	None	0.507317	-0.281579	-0.19194	0.339382	0.406719	0.743238	203.539	none
1212	mmu-miR-21a-3p_25	0.514794	0.328669	0.117278	0.374189	2.09157	3p	mmu-miR-21a-3p	25	miR-21a-3p	None	0.604434	-0.281579	-0.19194	0.339382	0.406719	0.743238	203.539	none
1213	mmu-miR-21a-3p_26	0.780362	0.472432	0.0985759	0.34311	0.769879	3p	mmu-miR-21a-3p	26	miR-21a-3p	None	0.870001	-0.281579	-0.19194	0.339382	0.406719	0.743238	203.539	none
1214	mmu-miR-21a-3p_27	-0.832774	0.850029	0.327234	NA	0.250861	3p	mmu-miR-21a-3p	27 or above	miR-21a-3p	None	-0.743135	-0.281579	-0.19194	0.339382	0.406719	0.743238	203.539	none
1215	mmu-miR-21b_20	-0.966833	0.6663	0.146767	0.421811	0.477262	Unknown	mmu-miR-21b	20	miR-21b	None	-0.877194	-0.600858	-0.511219	0.281404	0.0327431	0.240308	83.8794	none
1216	mmu-miR-21b_21	-0.257274	0.306727	0.401598	0.691329	11.4614	Unknown	mmu-miR-21b	21	miR-21b	None	-0.167635	-0.600858	-0.511219	0.281404	0.0327431	0.240308	83.8794	none
1217	mmu-miR-21b_22	-0.527331	0.262081	0.0442107	0.214049	44.8784	Unknown	mmu-miR-21b	22	miR-21b	None	-0.437691	-0.600858	-0.511219	0.281404	0.0327431	0.240308	83.8794	none
1218	mmu-miR-21b_23	-0.912633	0.306852	0.0029377	0.029653	24.1619	Unknown	mmu-miR-21b	23	miR-21b	None	-0.822994	-0.600858	-0.511219	0.281404	0.0327431	0.240308	83.8794	none
1219	mmu-miR-21b_24	-1.09051	0.388963	0.00505322	0.0454926	2.42609	Unknown	mmu-miR-21b	24	miR-21b	None	-1.00087	-0.600858	-0.511219	0.281404	0.0327431	0.240308	83.8794	none
1220	mmu-miR-21c|mmu-miR-21a-5p_13	-0.671452	0.37054	0.069972	0.281494	2.1583	5p	mmu-miR-21c|mmu-miR-21a-5p	15 or below	miR-21c	None	-0.581812	-0.572269	-0.48263	0.28282	0.043028	0.281932	127407	none
1221	mmu-miR-21c|mmu-miR-21a-5p_14	-0.61829	0.300873	0.0398802	0.200363	35.9301	5p	mmu-miR-21c|mmu-miR-21a-5p	15 or below	miR-21c	None	-0.52865	-0.572269	-0.48263	0.28282	0.043028	0.281932	127407	none
1222	mmu-miR-21c|mmu-miR-21a-5p_15	-0.436555	0.392512	0.266049	0.576219	1.72017	5p	mmu-miR-21c|mmu-miR-21a-5p	15 or below	miR-21c	None	-0.346915	-0.572269	-0.48263	0.28282	0.043028	0.281932	127407	none
1223	mmu-miR-21c|mmu-miR-21a-5p_16	-0.499632	0.267263	0.0615611	0.264392	21.3261	5p	mmu-miR-21c|mmu-miR-21a-5p	16	miR-21c	None	-0.409993	-0.572269	-0.48263	0.28282	0.043028	0.281932	127407	none
1224	mmu-miR-21c|mmu-miR-21a-5p_17	-0.423505	0.290214	0.144487	0.418145	22.4199	5p	mmu-miR-21c|mmu-miR-21a-5p	17	miR-21c	None	-0.333866	-0.572269	-0.48263	0.28282	0.043028	0.281932	127407	none
1225	mmu-miR-21c|mmu-miR-21a-5p_18	-0.201077	0.27166	0.459193	0.727849	21.0483	5p	mmu-miR-21c|mmu-miR-21a-5p	18	miR-21c	None	-0.111437	-0.572269	-0.48263	0.28282	0.043028	0.281932	127407	none
1226	mmu-miR-21c|mmu-miR-21a-5p_19	-0.280439	0.261016	0.282638	0.594452	106.022	5p	mmu-miR-21c|mmu-miR-21a-5p	19	miR-21c	None	-0.1908	-0.572269	-0.48263	0.28282	0.043028	0.281932	127407	none
1227	mmu-miR-21c|mmu-miR-21a-5p_20	-0.146844	0.292746	0.615943	0.828638	628.224	5p	mmu-miR-21c|mmu-miR-21a-5p	20	miR-21c	None	-0.0572047	-0.572269	-0.48263	0.28282	0.043028	0.281932	127407	none
1228	mmu-miR-21c|mmu-miR-21a-5p_21	-0.174375	0.303226	0.565246	0.801206	18018	5p	mmu-miR-21c|mmu-miR-21a-5p	21	miR-21c	None	-0.0847358	-0.572269	-0.48263	0.28282	0.043028	0.281932	127407	none
1229	mmu-miR-21c|mmu-miR-21a-5p_22	-0.5361	0.261104	0.0400529	0.200928	68575.4	5p	mmu-miR-21c|mmu-miR-21a-5p	22	miR-21c	None	-0.446461	-0.572269	-0.48263	0.28282	0.043028	0.281932	127407	none
1230	mmu-miR-21c|mmu-miR-21a-5p_23	-0.869053	0.291636	0.00288317	0.0293695	35608.6	5p	mmu-miR-21c|mmu-miR-21a-5p	23	miR-21c	None	-0.779414	-0.572269	-0.48263	0.28282	0.043028	0.281932	127407	none
1231	mmu-miR-21c|mmu-miR-21a-5p_24	-1.05066	0.274756	0.000131316	0.00223171	3814.27	5p	mmu-miR-21c|mmu-miR-21a-5p	24	miR-21c	None	-0.961023	-0.572269	-0.48263	0.28282	0.043028	0.281932	127407	none
1232	mmu-miR-21c|mmu-miR-21a-5p_25	-1.07189	0.266905	5.91906e-05	0.0011736	41.1714	5p	mmu-miR-21c|mmu-miR-21a-5p	25	miR-21c	None	-0.982254	-0.572269	-0.48263	0.28282	0.043028	0.281932	127407	none
1233	mmu-miR-21c|mmu-miR-21a-5p_26	-0.980143	0.342305	0.00419173	0.0394426	4.15743	5p	mmu-miR-21c|mmu-miR-21a-5p	26	miR-21c	None	-0.890503	-0.572269	-0.48263	0.28282	0.043028	0.281932	127407	none
1234	mmu-miR-21c|mmu-miR-21a-5p_27	-0.851297	0.455501	0.0616332	0.264392	1.53254	5p	mmu-miR-21c|mmu-miR-21a-5p	27 or above	miR-21c	None	-0.761658	-0.572269	-0.48263	0.28282	0.043028	0.281932	127407	none
1235	mmu-miR-21c|mmu-miR-21a-5p_28	-1.18621	0.750063	0.113768	0.371531	0.630288	5p	mmu-miR-21c|mmu-miR-21a-5p	27 or above	miR-21c	None	-1.09657	-0.572269	-0.48263	0.28282	0.043028	0.281932	127407	none
1236	mmu-miR-21c|mmu-miR-21a-5p_29	-0.865401	0.601901	0.150497	0.42628	0.616198	5p	mmu-miR-21c|mmu-miR-21a-5p	27 or above	miR-21c	None	-0.775762	-0.572269	-0.48263	0.28282	0.043028	0.281932	127407	none
1237	mmu-miR-21c|mmu-miR-21a-5p_30	-0.420958	0.78756	0.59299	0.816545	0.337374	5p	mmu-miR-21c|mmu-miR-21a-5p	27 or above	miR-21c	None	-0.331318	-0.572269	-0.48263	0.28282	0.043028	0.281932	127407	none
1238	mmu-miR-21c|mmu-miR-21a-5p_31	-0.791526	0.720337	0.271843	0.582695	0.478794	5p	mmu-miR-21c|mmu-miR-21a-5p	27 or above	miR-21c	None	-0.701887	-0.572269	-0.48263	0.28282	0.043028	0.281932	127407	none
1239	mmu-miR-22-3p_14	-0.394841	0.228843	0.0844593	0.311555	18.5354	3p	mmu-miR-22-3p	15 or below	miR-22-3p	None	-0.305201	-0.240833	-0.151194	0.190396	0.205904	0.577781	9732.18	none
1240	mmu-miR-22-3p_15	0.535972	0.607424	0.377577	0.671677	0.367746	3p	mmu-miR-22-3p	15 or below	miR-22-3p	None	0.625611	-0.240833	-0.151194	0.190396	0.205904	0.577781	9732.18	none
1241	mmu-miR-22-3p_16	0.439798	0.51355	0.391783	0.684834	0.656575	3p	mmu-miR-22-3p	16	miR-22-3p	None	0.529437	-0.240833	-0.151194	0.190396	0.205904	0.577781	9732.18	none
1242	mmu-miR-22-3p_17	0.869748	0.347918	0.0124239	0.0903583	1.25204	3p	mmu-miR-22-3p	17	miR-22-3p	None	0.959388	-0.240833	-0.151194	0.190396	0.205904	0.577781	9732.18	none
1243	mmu-miR-22-3p_18	0.163387	0.277622	0.556182	0.796836	5.27581	3p	mmu-miR-22-3p	18	miR-22-3p	None	0.253026	-0.240833	-0.151194	0.190396	0.205904	0.577781	9732.18	none
1244	mmu-miR-22-3p_19	0.298642	0.281335	0.288454	0.599776	27.8187	3p	mmu-miR-22-3p	19	miR-22-3p	None	0.388281	-0.240833	-0.151194	0.190396	0.205904	0.577781	9732.18	none
1245	mmu-miR-22-3p_20	0.122791	0.259149	0.635625	0.84173	109.862	3p	mmu-miR-22-3p	20	miR-22-3p	None	0.212431	-0.240833	-0.151194	0.190396	0.205904	0.577781	9732.18	none
1246	mmu-miR-22-3p_21	0.085209	0.24995	0.733176	0.891763	258.473	3p	mmu-miR-22-3p	21	miR-22-3p	None	0.174848	-0.240833	-0.151194	0.190396	0.205904	0.577781	9732.18	none
1247	mmu-miR-22-3p_22	-0.255136	0.20221	0.207043	0.501936	8480.26	3p	mmu-miR-22-3p	22	miR-22-3p	None	-0.165497	-0.240833	-0.151194	0.190396	0.205904	0.577781	9732.18	none
1248	mmu-miR-22-3p_23	-0.250441	0.203772	0.219064	0.517124	609.305	3p	mmu-miR-22-3p	23	miR-22-3p	None	-0.160801	-0.240833	-0.151194	0.190396	0.205904	0.577781	9732.18	none
1249	mmu-miR-22-3p_24	-0.439799	0.20709	0.0336943	0.17868	170.356	3p	mmu-miR-22-3p	24	miR-22-3p	None	-0.35016	-0.240833	-0.151194	0.190396	0.205904	0.577781	9732.18	none
1250	mmu-miR-22-3p_25	-0.501034	0.240039	0.0368605	0.190952	9.6382	3p	mmu-miR-22-3p	25	miR-22-3p	None	-0.411395	-0.240833	-0.151194	0.190396	0.205904	0.577781	9732.18	none
1251	mmu-miR-22-3p_26	-0.803664	0.435471	0.0649642	0.270157	1.23532	3p	mmu-miR-22-3p	26	miR-22-3p	None	-0.714025	-0.240833	-0.151194	0.190396	0.205904	0.577781	9732.18	none
1252	mmu-miR-22-3p_27	-0.360368	0.780673	0.64436	0.845618	0.337449	3p	mmu-miR-22-3p	27 or above	miR-22-3p	None	-0.270729	-0.240833	-0.151194	0.190396	0.205904	0.577781	9732.18	none
1253	mmu-miR-22-5p_19	-0.290464	0.545658	0.594505	0.816545	0.574584	5p	mmu-miR-22-5p	19	miR-22-5p	None	-0.200825	-0.362472	-0.272832	0.207714	0.0809758	0.367624	353.876	none
1254	mmu-miR-22-5p_20	-0.219397	0.269723	0.415979	0.702948	6.30289	5p	mmu-miR-22-5p	20	miR-22-5p	None	-0.129758	-0.362472	-0.272832	0.207714	0.0809758	0.367624	353.876	none
1255	mmu-miR-22-5p_21	-0.270073	0.217035	0.213362	0.508775	126.645	5p	mmu-miR-22-5p	21	miR-22-5p	None	-0.180434	-0.362472	-0.272832	0.207714	0.0809758	0.367624	353.876	none
1256	mmu-miR-22-5p_22	-0.42099	0.225038	0.0613799	0.264392	153.804	5p	mmu-miR-22-5p	22	miR-22-5p	None	-0.331351	-0.362472	-0.272832	0.207714	0.0809758	0.367624	353.876	none
1257	mmu-miR-22-5p_23	-0.406895	0.223058	0.068127	0.276563	60.4674	5p	mmu-miR-22-5p	23	miR-22-5p	None	-0.317256	-0.362472	-0.272832	0.207714	0.0809758	0.367624	353.876	none
1258	mmu-miR-22-5p_24	-0.925603	0.281901	0.00102552	0.0122878	4.13094	5p	mmu-miR-22-5p	24	miR-22-5p	None	-0.835964	-0.362472	-0.272832	0.207714	0.0809758	0.367624	353.876	none
1259	mmu-miR-221-3p_16	-1.15127	0.607664	0.0581475	0.257359	0.697455	3p	mmu-miR-221-3p	16	miR-221-3p	None	-1.06163	-0.440698	-0.351059	0.227767	0.0530067	0.297562	9488.96	none
1260	mmu-miR-221-3p_17	-0.232931	0.53939	0.665856	0.854894	0.670886	3p	mmu-miR-221-3p	17	miR-221-3p	None	-0.143292	-0.440698	-0.351059	0.227767	0.0530067	0.297562	9488.96	none
1261	mmu-miR-221-3p_18	0.212683	0.248405	0.391891	0.684834	6.56719	3p	mmu-miR-221-3p	18	miR-221-3p	None	0.302322	-0.440698	-0.351059	0.227767	0.0530067	0.297562	9488.96	none
1262	mmu-miR-221-3p_19	-0.0170356	0.244081	0.944357	0.974255	28.119	3p	mmu-miR-221-3p	19	miR-221-3p	None	0.0726036	-0.440698	-0.351059	0.227767	0.0530067	0.297562	9488.96	none
1263	mmu-miR-221-3p_20	-0.0621841	0.250979	0.804315	0.918838	109.569	3p	mmu-miR-221-3p	20	miR-221-3p	None	0.0274551	-0.440698	-0.351059	0.227767	0.0530067	0.297562	9488.96	none
1264	mmu-miR-221-3p_21	-0.0748277	0.275136	0.785648	0.909119	323.518	3p	mmu-miR-221-3p	21	miR-221-3p	None	0.0148115	-0.440698	-0.351059	0.227767	0.0530067	0.297562	9488.96	none
1265	mmu-miR-221-3p_22	-0.285438	0.251634	0.256654	0.565672	4328.82	3p	mmu-miR-221-3p	22	miR-221-3p	None	-0.195799	-0.440698	-0.351059	0.227767	0.0530067	0.297562	9488.96	none
1266	mmu-miR-221-3p_23	-0.656502	0.217214	0.00250802	0.0262712	3439.29	3p	mmu-miR-221-3p	23	miR-221-3p	None	-0.566863	-0.440698	-0.351059	0.227767	0.0530067	0.297562	9488.96	none
1267	mmu-miR-221-3p_24	-0.656349	0.189693	0.000540043	0.00749535	999.776	3p	mmu-miR-221-3p	24	miR-221-3p	None	-0.56671	-0.440698	-0.351059	0.227767	0.0530067	0.297562	9488.96	none
1268	mmu-miR-221-3p_25	-0.519778	0.193653	0.00727329	0.0617129	146.293	3p	mmu-miR-221-3p	25	miR-221-3p	None	-0.430139	-0.440698	-0.351059	0.227767	0.0530067	0.297562	9488.96	none
1269	mmu-miR-221-3p_26	-0.605904	0.209556	0.00383566	0.0368201	46.3322	3p	mmu-miR-221-3p	26	miR-221-3p	None	-0.516265	-0.440698	-0.351059	0.227767	0.0530067	0.297562	9488.96	none
1270	mmu-miR-221-3p_27	-0.600677	0.230347	0.00911506	0.0731621	13.684	3p	mmu-miR-221-3p	27 or above	miR-221-3p	None	-0.511038	-0.440698	-0.351059	0.227767	0.0530067	0.297562	9488.96	none
1271	mmu-miR-221-3p_28	-0.535537	0.290892	0.0656186	0.270876	4.50652	3p	mmu-miR-221-3p	27 or above	miR-221-3p	None	-0.445898	-0.440698	-0.351059	0.227767	0.0530067	0.297562	9488.96	none
1272	mmu-miR-221-3p_29	-0.655108	0.398901	0.100532	0.347737	1.72266	3p	mmu-miR-221-3p	27 or above	miR-221-3p	None	-0.565468	-0.440698	-0.351059	0.227767	0.0530067	0.297562	9488.96	none
1273	mmu-miR-221-3p_30	-0.312761	0.463907	0.500191	0.758131	0.872393	3p	mmu-miR-221-3p	27 or above	miR-221-3p	None	-0.223122	-0.440698	-0.351059	0.227767	0.0530067	0.297562	9488.96	none
1274	mmu-miR-221-3p_31	-1.01205	0.754852	0.180009	0.46621	0.391186	3p	mmu-miR-221-3p	27 or above	miR-221-3p	None	-0.922412	-0.440698	-0.351059	0.227767	0.0530067	0.297562	9488.96	none
1275	mmu-miR-221-5p_20	-0.320443	0.684527	0.639696	0.843222	0.403812	5p	mmu-miR-221-5p	20	miR-221-5p	None	-0.230804	-0.767265	-0.677625	0.200039	0.00012527	0.00363283	85.9189	none
1276	mmu-miR-221-5p_21	-0.046209	0.310848	0.881826	0.950603	2.27848	5p	mmu-miR-221-5p	21	miR-221-5p	None	0.0434303	-0.767265	-0.677625	0.200039	0.00012527	0.00363283	85.9189	none
1277	mmu-miR-221-5p_22	-0.483295	0.222321	0.0297158	0.16388	23.3045	5p	mmu-miR-221-5p	22	miR-221-5p	None	-0.393655	-0.767265	-0.677625	0.200039	0.00012527	0.00363283	85.9189	none
1278	mmu-miR-221-5p_23	-0.809069	0.232001	0.000487818	0.00687462	18.912	5p	mmu-miR-221-5p	23	miR-221-5p	None	-0.71943	-0.767265	-0.677625	0.200039	0.00012527	0.00363283	85.9189	none
1279	mmu-miR-221-5p_24	-1.07887	0.232111	3.3501e-06	9.87539e-05	19.2198	5p	mmu-miR-221-5p	24	miR-221-5p	None	-0.989236	-0.767265	-0.677625	0.200039	0.00012527	0.00363283	85.9189	none
1280	mmu-miR-221-5p_25	-1.05319	0.350853	0.00268392	0.0278509	2.76085	5p	mmu-miR-221-5p	25	miR-221-5p	None	-0.963551	-0.767265	-0.677625	0.200039	0.00012527	0.00363283	85.9189	none
1281	mmu-miR-221-5p_26	-0.912739	0.257193	0.000386922	0.00565279	17.1251	5p	mmu-miR-221-5p	26	miR-221-5p	None	-0.8231	-0.767265	-0.677625	0.200039	0.00012527	0.00363283	85.9189	none
1282	mmu-miR-221-5p_27	-1.31782	0.54411	0.0154364	0.104543	0.93196	5p	mmu-miR-221-5p	27 or above	miR-221-5p	None	-1.22818	-0.767265	-0.677625	0.200039	0.00012527	0.00363283	85.9189	none
1283	mmu-miR-221-5p_28	-0.693971	0.677177	0.305458	0.619666	0.437761	5p	mmu-miR-221-5p	27 or above	miR-221-5p	None	-0.604331	-0.767265	-0.677625	0.200039	0.00012527	0.00363283	85.9189	none
1284	mmu-miR-222-5p.1_19	-0.746869	0.457916	0.102887	0.353315	1.0606	5p	mmu-miR-222-5p.1	19	miR-222-5p.1	None	-0.65723	-0.73654	-0.646901	0.22266	0.000939929	0.018998	11.4945	Other passenger
1285	mmu-miR-222-5p.1_20	-0.774713	0.437167	0.0763745	0.294108	1.4177	5p	mmu-miR-222-5p.1	20	miR-222-5p.1	None	-0.685073	-0.73654	-0.646901	0.22266	0.000939929	0.018998	11.4945	Other passenger
1286	mmu-miR-222-5p.1_21	-0.865708	0.343854	0.0118136	0.0874467	2.25832	5p	mmu-miR-222-5p.1	21	miR-222-5p.1	None	-0.776069	-0.73654	-0.646901	0.22266	0.000939929	0.018998	11.4945	Other passenger
1287	mmu-miR-222-5p.1_22	-0.47392	0.329102	0.149856	0.425912	2.56358	5p	mmu-miR-222-5p.1	22	miR-222-5p.1	None	-0.38428	-0.73654	-0.646901	0.22266	0.000939929	0.018998	11.4945	Other passenger
1288	mmu-miR-222-5p.1_23	-0.971234	0.327195	0.00299389	0.0300381	2.91227	5p	mmu-miR-222-5p.1	23	miR-222-5p.1	None	-0.881595	-0.73654	-0.646901	0.22266	0.000939929	0.018998	11.4945	Other passenger
1289	mmu-miR-222-5p.1_24	-0.53872	0.587147	0.358869	0.660438	0.588816	5p	mmu-miR-222-5p.1	24	miR-222-5p.1	None	-0.449081	-0.73654	-0.646901	0.22266	0.000939929	0.018998	11.4945	Other passenger
1290	mmu-miR-222-5p.1_25	-1.24714	0.713353	0.0804163	0.303671	0.421045	5p	mmu-miR-222-5p.1	25	miR-222-5p.1	None	-1.1575	-0.73654	-0.646901	0.22266	0.000939929	0.018998	11.4945	Other passenger
1291	mmu-miR-222-5p.2_19	-0.650043	0.68575	0.343165	0.646787	0.430972	5p	mmu-miR-222-5p.2	19	miR-222-5p.2	None	-0.560403	-1.33588	-1.24625	0.262806	3.71217e-07	1.78425e-05	102.88	Other passenger
1292	mmu-miR-222-5p.2_20	-1.74964	0.447224	9.14481e-05	0.00166456	2.28635	5p	mmu-miR-222-5p.2	20	miR-222-5p.2	None	-1.66001	-1.33588	-1.24625	0.262806	3.71217e-07	1.78425e-05	102.88	Other passenger
1293	mmu-miR-222-5p.2_21	-1.36523	0.301035	5.75692e-06	0.000152193	14.8909	5p	mmu-miR-222-5p.2	21	miR-222-5p.2	None	-1.27559	-1.33588	-1.24625	0.262806	3.71217e-07	1.78425e-05	102.88	Other passenger
1294	mmu-miR-222-5p.2_22	-1.21084	0.280352	1.56752e-05	0.000372958	23.8675	5p	mmu-miR-222-5p.2	22	miR-222-5p.2	None	-1.1212	-1.33588	-1.24625	0.262806	3.71217e-07	1.78425e-05	102.88	Other passenger
1295	mmu-miR-222-5p.2_23	-1.38407	0.253507	4.76989e-08	2.14709e-06	57.5377	5p	mmu-miR-222-5p.2	23	miR-222-5p.2	None	-1.29443	-1.33588	-1.24625	0.262806	3.71217e-07	1.78425e-05	102.88	Other passenger
1296	mmu-miR-222-5p.2_24	-1.18467	0.322675	0.000241227	0.00373734	3.10458	5p	mmu-miR-222-5p.2	24	miR-222-5p.2	None	-1.09503	-1.33588	-1.24625	0.262806	3.71217e-07	1.78425e-05	102.88	Other passenger
1297	mmu-miR-224-3p_21	-0.360605	0.672005	0.591537	0.816242	0.36074	3p	mmu-miR-224-3p	21	miR-224-3p	None	-0.270966	-0.0559858	0.0336534	0.34983	0.872852	0.961338	1.75915	LFC passenger
1298	mmu-miR-224-3p_22	-0.262748	0.418733	0.530342	0.780433	1.09952	3p	mmu-miR-224-3p	22	miR-224-3p	None	-0.173109	-0.0559858	0.0336534	0.34983	0.872852	0.961338	1.75915	LFC passenger
1299	mmu-miR-224-3p_23	0.880931	0.737314	0.232171	0.532253	0.208951	3p	mmu-miR-224-3p	23	miR-224-3p	None	0.97057	-0.0559858	0.0336534	0.34983	0.872852	0.961338	1.75915	LFC passenger
1300	mmu-miR-23a-5p_20	-0.432519	0.373137	0.246398	0.552694	1.55401	5p	mmu-miR-23a-5p	20	miR-23a-5p	None	-0.34288	-0.588633	-0.498994	0.237302	0.0131187	0.148308	44.2553	none
1301	mmu-miR-23a-5p_21	-0.373816	0.275795	0.175286	0.460985	5.02773	5p	mmu-miR-23a-5p	21	miR-23a-5p	None	-0.284176	-0.588633	-0.498994	0.237302	0.0131187	0.148308	44.2553	none
1302	mmu-miR-23a-5p_22	-0.650936	0.254361	0.0104942	0.0803593	31.2407	5p	mmu-miR-23a-5p	22	miR-23a-5p	None	-0.561297	-0.588633	-0.498994	0.237302	0.0131187	0.148308	44.2553	none
1303	mmu-miR-23a-5p_23	-0.593603	0.275066	0.0309248	0.169147	4.54127	5p	mmu-miR-23a-5p	23	miR-23a-5p	None	-0.503964	-0.588633	-0.498994	0.237302	0.0131187	0.148308	44.2553	none
1304	mmu-miR-23a-5p_24	-0.620427	0.417916	0.137657	0.408695	1.19612	5p	mmu-miR-23a-5p	24	miR-23a-5p	None	-0.530788	-0.588633	-0.498994	0.237302	0.0131187	0.148308	44.2553	none
1305	mmu-miR-23a-5p_25	-0.0194518	0.834354	0.9814	NA	0.222243	5p	mmu-miR-23a-5p	25	miR-23a-5p	None	0.0701874	-0.588633	-0.498994	0.237302	0.0131187	0.148308	44.2553	none
1306	mmu-miR-23b-3p|mmu-miR-23a-3p_13	-0.173668	0.293159	0.553581	0.796459	4.2763	3p	mmu-miR-23b-3p|mmu-miR-23a-3p	15 or below	miR-23b-3p	None	-0.0840288	-0.195545	-0.105906	0.189191	0.30133	0.674615	66090.8	none
1307	mmu-miR-23b-3p|mmu-miR-23a-3p_14	-0.0622641	0.254762	0.80692	0.9199	8.79113	3p	mmu-miR-23b-3p|mmu-miR-23a-3p	15 or below	miR-23b-3p	None	0.0273751	-0.195545	-0.105906	0.189191	0.30133	0.674615	66090.8	none
1308	mmu-miR-23b-3p|mmu-miR-23a-3p_15	-0.202845	0.27316	0.457731	0.727849	7.21342	3p	mmu-miR-23b-3p|mmu-miR-23a-3p	15 or below	miR-23b-3p	None	-0.113206	-0.195545	-0.105906	0.189191	0.30133	0.674615	66090.8	none
1309	mmu-miR-23b-3p|mmu-miR-23a-3p_16	0.0746679	0.253907	0.7687	0.903826	8.37645	3p	mmu-miR-23b-3p|mmu-miR-23a-3p	16	miR-23b-3p	None	0.164307	-0.195545	-0.105906	0.189191	0.30133	0.674615	66090.8	none
1310	mmu-miR-23b-3p|mmu-miR-23a-3p_17	0.291382	0.241573	0.227746	0.528289	14.8371	3p	mmu-miR-23b-3p|mmu-miR-23a-3p	17	miR-23b-3p	None	0.381021	-0.195545	-0.105906	0.189191	0.30133	0.674615	66090.8	none
1311	mmu-miR-23b-3p|mmu-miR-23a-3p_18	0.353328	0.245009	0.149274	0.42504	136.21	3p	mmu-miR-23b-3p|mmu-miR-23a-3p	18	miR-23b-3p	None	0.442967	-0.195545	-0.105906	0.189191	0.30133	0.674615	66090.8	none
1312	mmu-miR-23b-3p|mmu-miR-23a-3p_19	0.184326	0.236895	0.436515	0.713679	652.45	3p	mmu-miR-23b-3p|mmu-miR-23a-3p	19	miR-23b-3p	None	0.273965	-0.195545	-0.105906	0.189191	0.30133	0.674615	66090.8	none
1313	mmu-miR-23b-3p|mmu-miR-23a-3p_20	0.100275	0.23034	0.66332	0.854307	4926.43	3p	mmu-miR-23b-3p|mmu-miR-23a-3p	20	miR-23b-3p	None	0.189914	-0.195545	-0.105906	0.189191	0.30133	0.674615	66090.8	none
1314	mmu-miR-23b-3p|mmu-miR-23a-3p_21	-0.117544	0.214124	0.583038	0.811403	17934.2	3p	mmu-miR-23b-3p|mmu-miR-23a-3p	21	miR-23b-3p	None	-0.0279046	-0.195545	-0.105906	0.189191	0.30133	0.674615	66090.8	none
1315	mmu-miR-23b-3p|mmu-miR-23a-3p_22	-0.184749	0.197714	0.350084	0.654027	21968.2	3p	mmu-miR-23b-3p|mmu-miR-23a-3p	22	miR-23b-3p	None	-0.09511	-0.195545	-0.105906	0.189191	0.30133	0.674615	66090.8	none
1316	mmu-miR-23b-3p|mmu-miR-23a-3p_23	-0.342202	0.206115	0.0968652	0.339998	11272.7	3p	mmu-miR-23b-3p|mmu-miR-23a-3p	23	miR-23b-3p	None	-0.252562	-0.195545	-0.105906	0.189191	0.30133	0.674615	66090.8	none
1317	mmu-miR-23b-3p|mmu-miR-23a-3p_24	-0.447214	0.208034	0.0315779	0.171034	8397.51	3p	mmu-miR-23b-3p|mmu-miR-23a-3p	24	miR-23b-3p	None	-0.357575	-0.195545	-0.105906	0.189191	0.30133	0.674615	66090.8	none
1318	mmu-miR-23b-3p|mmu-miR-23a-3p_25	-0.565287	0.23356	0.0155072	0.104776	398.287	3p	mmu-miR-23b-3p|mmu-miR-23a-3p	25	miR-23b-3p	None	-0.475648	-0.195545	-0.105906	0.189191	0.30133	0.674615	66090.8	none
1319	mmu-miR-23b-3p|mmu-miR-23a-3p_26	-0.638589	0.249934	0.0106178	0.0808231	68.2558	3p	mmu-miR-23b-3p|mmu-miR-23a-3p	26	miR-23b-3p	None	-0.54895	-0.195545	-0.105906	0.189191	0.30133	0.674615	66090.8	none
1320	mmu-miR-23b-3p|mmu-miR-23a-3p_27	-0.664025	0.285044	0.0198298	0.123233	19.0282	3p	mmu-miR-23b-3p|mmu-miR-23a-3p	27 or above	miR-23b-3p	None	-0.574386	-0.195545	-0.105906	0.189191	0.30133	0.674615	66090.8	none
1321	mmu-miR-23b-3p|mmu-miR-23a-3p_28	-0.774471	0.328372	0.0183481	0.11776	7.64431	3p	mmu-miR-23b-3p|mmu-miR-23a-3p	27 or above	miR-23b-3p	None	-0.684832	-0.195545	-0.105906	0.189191	0.30133	0.674615	66090.8	none
1322	mmu-miR-23b-3p|mmu-miR-23a-3p_29	-0.678635	0.345639	0.0495971	0.230738	3.08765	3p	mmu-miR-23b-3p|mmu-miR-23a-3p	27 or above	miR-23b-3p	None	-0.588996	-0.195545	-0.105906	0.189191	0.30133	0.674615	66090.8	none
1323	mmu-miR-23b-3p|mmu-miR-23a-3p_30	-0.746117	0.474138	0.115573	0.37277	1.31608	3p	mmu-miR-23b-3p|mmu-miR-23a-3p	27 or above	miR-23b-3p	None	-0.656478	-0.195545	-0.105906	0.189191	0.30133	0.674615	66090.8	none
1324	mmu-miR-23b-3p|mmu-miR-23a-3p_31	-0.485585	0.537192	0.366031	0.664762	0.704686	3p	mmu-miR-23b-3p|mmu-miR-23a-3p	27 or above	miR-23b-3p	None	-0.395945	-0.195545	-0.105906	0.189191	0.30133	0.674615	66090.8	none
1325	mmu-miR-23b-5p_20	-0.451984	0.296494	0.127402	0.3928	4.84301	5p	mmu-miR-23b-5p	20	miR-23b-5p	None	-0.362345	-0.4322	-0.342561	0.254727	0.0897492	0.388719	18.5425	none
1326	mmu-miR-23b-5p_21	-0.472219	0.276076	0.0871797	0.31703	10.7211	5p	mmu-miR-23b-5p	21	miR-23b-5p	None	-0.38258	-0.4322	-0.342561	0.254727	0.0897492	0.388719	18.5425	none
1327	mmu-miR-23b-5p_22	-0.352886	0.355529	0.320921	0.628078	1.84838	5p	mmu-miR-23b-5p	22	miR-23b-5p	None	-0.263247	-0.4322	-0.342561	0.254727	0.0897492	0.388719	18.5425	none
1328	mmu-miR-23b-5p_23	0.00607599	0.556819	0.991294	0.996692	0.630805	5p	mmu-miR-23b-5p	23	miR-23b-5p	None	0.0957152	-0.4322	-0.342561	0.254727	0.0897492	0.388719	18.5425	none
1329	mmu-miR-24-2-5p|mmu-miR-24-1-5p_16	0.0488323	0.586472	0.933641	0.97037	0.575101	5p	mmu-miR-24-2-5p|mmu-miR-24-1-5p	16	miR-24-2-5p	None	0.138471	-0.451051	-0.361412	0.209002	0.0309184	0.234194	1802.86	none
1330	mmu-miR-24-2-5p|mmu-miR-24-1-5p_17	0.0641038	0.515547	0.901045	0.958908	0.685197	5p	mmu-miR-24-2-5p|mmu-miR-24-1-5p	17	miR-24-2-5p	None	0.153743	-0.451051	-0.361412	0.209002	0.0309184	0.234194	1802.86	none
1331	mmu-miR-24-2-5p|mmu-miR-24-1-5p_18	-0.127745	0.349069	0.714396	0.882878	2.7045	5p	mmu-miR-24-2-5p|mmu-miR-24-1-5p	18	miR-24-2-5p	None	-0.0381054	-0.451051	-0.361412	0.209002	0.0309184	0.234194	1802.86	none
1332	mmu-miR-24-2-5p|mmu-miR-24-1-5p_19	-0.177029	0.273219	0.517025	0.770909	8.44438	5p	mmu-miR-24-2-5p|mmu-miR-24-1-5p	19	miR-24-2-5p	None	-0.0873895	-0.451051	-0.361412	0.209002	0.0309184	0.234194	1802.86	none
1333	mmu-miR-24-2-5p|mmu-miR-24-1-5p_20	-0.356603	0.230386	0.121659	0.382669	34.1138	5p	mmu-miR-24-2-5p|mmu-miR-24-1-5p	20	miR-24-2-5p	None	-0.266963	-0.451051	-0.361412	0.209002	0.0309184	0.234194	1802.86	none
1334	mmu-miR-24-2-5p|mmu-miR-24-1-5p_21	-0.374314	0.2267	0.0987104	0.34322	448.359	5p	mmu-miR-24-2-5p|mmu-miR-24-1-5p	21	miR-24-2-5p	None	-0.284674	-0.451051	-0.361412	0.209002	0.0309184	0.234194	1802.86	none
1335	mmu-miR-24-2-5p|mmu-miR-24-1-5p_22	-0.452048	0.215189	0.0356673	0.185927	1188.35	5p	mmu-miR-24-2-5p|mmu-miR-24-1-5p	22	miR-24-2-5p	None	-0.362409	-0.451051	-0.361412	0.209002	0.0309184	0.234194	1802.86	none
1336	mmu-miR-24-2-5p|mmu-miR-24-1-5p_23	-0.891841	0.263403	0.000709593	0.00912608	108.454	5p	mmu-miR-24-2-5p|mmu-miR-24-1-5p	23	miR-24-2-5p	None	-0.802202	-0.451051	-0.361412	0.209002	0.0309184	0.234194	1802.86	none
1337	mmu-miR-24-2-5p|mmu-miR-24-1-5p_24	-0.682079	0.324288	0.0354383	0.18556	3.44868	5p	mmu-miR-24-2-5p|mmu-miR-24-1-5p	24	miR-24-2-5p	None	-0.592439	-0.451051	-0.361412	0.209002	0.0309184	0.234194	1802.86	none
1338	mmu-miR-24-2-5p|mmu-miR-24-1-5p_25	-0.155677	0.743839	0.834223	0.931199	0.287001	5p	mmu-miR-24-2-5p|mmu-miR-24-1-5p	25	miR-24-2-5p	None	-0.0660378	-0.451051	-0.361412	0.209002	0.0309184	0.234194	1802.86	none
1339	mmu-miR-24-3p|mmu-miR-6369_13	-0.0277559	0.287105	0.922984	0.965733	4.17899	3p	mmu-miR-24-3p|mmu-miR-6369	15 or below	miR-24-3p	None	0.0618833	-0.261893	-0.172253	0.184653	0.156104	0.523679	36264.4	none
1340	mmu-miR-24-3p|mmu-miR-6369_14	0.25673	0.330353	0.437078	0.713679	1.75128	3p	mmu-miR-24-3p|mmu-miR-6369	15 or below	miR-24-3p	None	0.346369	-0.261893	-0.172253	0.184653	0.156104	0.523679	36264.4	none
1341	mmu-miR-24-3p|mmu-miR-6369_15	-0.108327	0.231581	0.639947	0.843222	11.5277	3p	mmu-miR-24-3p|mmu-miR-6369	15 or below	miR-24-3p	None	-0.0186879	-0.261893	-0.172253	0.184653	0.156104	0.523679	36264.4	none
1342	mmu-miR-24-3p|mmu-miR-6369_16	0.291271	0.267454	0.276131	0.588103	5.21207	3p	mmu-miR-24-3p|mmu-miR-6369	16	miR-24-3p	None	0.38091	-0.261893	-0.172253	0.184653	0.156104	0.523679	36264.4	none
1343	mmu-miR-24-3p|mmu-miR-6369_17	0.191398	0.231689	0.408749	0.69719	17.8571	3p	mmu-miR-24-3p|mmu-miR-6369	17	miR-24-3p	None	0.281037	-0.261893	-0.172253	0.184653	0.156104	0.523679	36264.4	none
1344	mmu-miR-24-3p|mmu-miR-6369_18	0.0757897	0.214141	0.723396	0.887707	124.568	3p	mmu-miR-24-3p|mmu-miR-6369	18	miR-24-3p	None	0.165429	-0.261893	-0.172253	0.184653	0.156104	0.523679	36264.4	none
1345	mmu-miR-24-3p|mmu-miR-6369_19	-0.11108	0.206136	0.58998	0.816242	497.433	3p	mmu-miR-24-3p|mmu-miR-6369	19	miR-24-3p	None	-0.0214404	-0.261893	-0.172253	0.184653	0.156104	0.523679	36264.4	none
1346	mmu-miR-24-3p|mmu-miR-6369_20	-0.228333	0.198711	0.250528	0.559232	3804.96	3p	mmu-miR-24-3p|mmu-miR-6369	20	miR-24-3p	None	-0.138694	-0.261893	-0.172253	0.184653	0.156104	0.523679	36264.4	none
1347	mmu-miR-24-3p|mmu-miR-6369_21	-0.173863	0.192855	0.367309	0.665672	1998.52	3p	mmu-miR-24-3p|mmu-miR-6369	21	miR-24-3p	None	-0.0842243	-0.261893	-0.172253	0.184653	0.156104	0.523679	36264.4	none
1348	mmu-miR-24-3p|mmu-miR-6369_22	-0.27706	0.198604	0.163003	0.445382	10131.4	3p	mmu-miR-24-3p|mmu-miR-6369	22	miR-24-3p	None	-0.187421	-0.261893	-0.172253	0.184653	0.156104	0.523679	36264.4	none
1349	mmu-miR-24-3p|mmu-miR-6369_23	-0.270295	0.204955	0.187234	0.477182	17949.7	3p	mmu-miR-24-3p|mmu-miR-6369	23	miR-24-3p	None	-0.180656	-0.261893	-0.172253	0.184653	0.156104	0.523679	36264.4	none
1350	mmu-miR-24-3p|mmu-miR-6369_24	-0.359293	0.228672	0.116133	0.372952	1052.41	3p	mmu-miR-24-3p|mmu-miR-6369	24	miR-24-3p	None	-0.269654	-0.261893	-0.172253	0.184653	0.156104	0.523679	36264.4	none
1351	mmu-miR-24-3p|mmu-miR-6369_25	-0.367529	0.248517	0.139171	0.410249	416.556	3p	mmu-miR-24-3p|mmu-miR-6369	25	miR-24-3p	None	-0.277889	-0.261893	-0.172253	0.184653	0.156104	0.523679	36264.4	none
1352	mmu-miR-24-3p|mmu-miR-6369_26	-0.363993	0.249584	0.14473	0.418486	77.6703	3p	mmu-miR-24-3p|mmu-miR-6369	26	miR-24-3p	None	-0.274354	-0.261893	-0.172253	0.184653	0.156104	0.523679	36264.4	none
1353	mmu-miR-24-3p|mmu-miR-6369_27	-0.321887	0.267528	0.228902	0.52876	16.8554	3p	mmu-miR-24-3p|mmu-miR-6369	27 or above	miR-24-3p	None	-0.232248	-0.261893	-0.172253	0.184653	0.156104	0.523679	36264.4	none
1354	mmu-miR-24-3p|mmu-miR-6369_28	-0.374287	0.286051	0.190717	0.483838	5.89983	3p	mmu-miR-24-3p|mmu-miR-6369	27 or above	miR-24-3p	None	-0.284648	-0.261893	-0.172253	0.184653	0.156104	0.523679	36264.4	none
1355	mmu-miR-24-3p|mmu-miR-6369_29	-0.540255	0.322429	0.0938214	0.332623	2.61505	3p	mmu-miR-24-3p|mmu-miR-6369	27 or above	miR-24-3p	None	-0.450615	-0.261893	-0.172253	0.184653	0.156104	0.523679	36264.4	none
1356	mmu-miR-24-3p|mmu-miR-6369_30	-0.1943	0.434753	0.654933	0.850187	0.934447	3p	mmu-miR-24-3p|mmu-miR-6369	27 or above	miR-24-3p	None	-0.104661	-0.261893	-0.172253	0.184653	0.156104	0.523679	36264.4	none
1357	mmu-miR-24-3p|mmu-miR-6369_31	-0.68463	0.590621	0.246387	0.552694	0.627302	3p	mmu-miR-24-3p|mmu-miR-6369	27 or above	miR-24-3p	None	-0.59499	-0.261893	-0.172253	0.184653	0.156104	0.523679	36264.4	none
1358	mmu-miR-25-5p_20	-1.55642	0.550759	0.00471391	0.0431374	0.868082	5p	mmu-miR-25-5p	20	miR-25-5p	None	-1.46679	-0.920085	-0.830446	0.240712	0.000132188	0.00367373	20.3776	Other passenger
1359	mmu-miR-25-5p_21	-1.33677	0.337754	7.56383e-05	0.00143154	3.41326	5p	mmu-miR-25-5p	21	miR-25-5p	None	-1.24713	-0.920085	-0.830446	0.240712	0.000132188	0.00367373	20.3776	Other passenger
1360	mmu-miR-25-5p_22	-0.848854	0.290936	0.00352663	0.0342484	4.86337	5p	mmu-miR-25-5p	22	miR-25-5p	None	-0.759215	-0.920085	-0.830446	0.240712	0.000132188	0.00367373	20.3776	Other passenger
1361	mmu-miR-25-5p_23	-0.826681	0.257802	0.00134288	0.0153716	10.569	5p	mmu-miR-25-5p	23	miR-25-5p	None	-0.737042	-0.920085	-0.830446	0.240712	0.000132188	0.00367373	20.3776	Other passenger
1362	mmu-miR-25-5p_24	-0.706063	0.702029	0.314538	0.624725	0.363149	5p	mmu-miR-25-5p	24	miR-25-5p	None	-0.616424	-0.920085	-0.830446	0.240712	0.000132188	0.00367373	20.3776	Other passenger
1363	mmu-miR-26a-1-3p_21	0.51918	0.769684	0.49997	0.758131	0.219395	3p	mmu-miR-26a-1-3p	21	miR-26a-1-3p	None	0.608819	-0.155121	-0.0654822	0.297096	0.601583	0.901698	3.62827	none
1364	mmu-miR-26a-1-3p_22	-0.211783	0.315785	0.502441	0.759522	2.93724	3p	mmu-miR-26a-1-3p	22	miR-26a-1-3p	None	-0.122143	-0.155121	-0.0654822	0.297096	0.601583	0.901698	3.62827	none
1365	mmu-miR-26a-1-3p_23	-0.430465	0.761548	0.571904	0.805161	0.320801	3p	mmu-miR-26a-1-3p	23	miR-26a-1-3p	None	-0.340826	-0.155121	-0.0654822	0.297096	0.601583	0.901698	3.62827	none
1366	mmu-miR-26a-2-3p_20	-1.01756	0.658283	0.122159	0.38356	0.540778	3p	mmu-miR-26a-2-3p	20	miR-26a-2-3p	None	-0.927919	-0.432696	-0.343056	0.224333	0.0537549	0.298787	23.4916	none
1367	mmu-miR-26a-2-3p_21	-0.305747	0.30371	0.314075	0.624578	2.91628	3p	mmu-miR-26a-2-3p	21	miR-26a-2-3p	None	-0.216108	-0.432696	-0.343056	0.224333	0.0537549	0.298787	23.4916	none
1368	mmu-miR-26a-2-3p_22	-0.421552	0.24159	0.0810002	0.303671	18.753	3p	mmu-miR-26a-2-3p	22	miR-26a-2-3p	None	-0.331913	-0.432696	-0.343056	0.224333	0.0537549	0.298787	23.4916	none
1369	mmu-miR-26a-2-3p_23	-0.613666	0.4526	0.175141	0.460985	1.02929	3p	mmu-miR-26a-2-3p	23	miR-26a-2-3p	None	-0.524027	-0.432696	-0.343056	0.224333	0.0537549	0.298787	23.4916	none
1370	mmu-miR-26a-5p_13	0.0978487	0.384628	0.799188	0.916383	1.33176	5p	mmu-miR-26a-5p	15 or below	miR-26a-5p	None	0.187488	-0.0661464	0.0234928	0.153977	0.667497	0.918988	35478.7	none
1371	mmu-miR-26a-5p_14	-0.158246	0.369698	0.668621	0.856607	1.87269	5p	mmu-miR-26a-5p	15 or below	miR-26a-5p	None	-0.0686067	-0.0661464	0.0234928	0.153977	0.667497	0.918988	35478.7	none
1372	mmu-miR-26a-5p_15	-0.121345	0.387452	0.754139	0.898734	1.45026	5p	mmu-miR-26a-5p	15 or below	miR-26a-5p	None	-0.0317055	-0.0661464	0.0234928	0.153977	0.667497	0.918988	35478.7	none
1373	mmu-miR-26a-5p_16	-0.107305	0.229251	0.639737	0.843222	7.97861	5p	mmu-miR-26a-5p	16	miR-26a-5p	None	-0.0176658	-0.0661464	0.0234928	0.153977	0.667497	0.918988	35478.7	none
1374	mmu-miR-26a-5p_17	0.36032	0.24554	0.142251	0.414195	5.74876	5p	mmu-miR-26a-5p	17	miR-26a-5p	None	0.44996	-0.0661464	0.0234928	0.153977	0.667497	0.918988	35478.7	none
1375	mmu-miR-26a-5p_18	0.32213	0.202303	0.111315	0.366756	34.4954	5p	mmu-miR-26a-5p	18	miR-26a-5p	None	0.411769	-0.0661464	0.0234928	0.153977	0.667497	0.918988	35478.7	none
1376	mmu-miR-26a-5p_19	0.113517	0.210859	0.590334	0.816242	308.152	5p	mmu-miR-26a-5p	19	miR-26a-5p	None	0.203156	-0.0661464	0.0234928	0.153977	0.667497	0.918988	35478.7	none
1377	mmu-miR-26a-5p_20	0.029246	0.210803	0.889659	0.951464	2280.2	5p	mmu-miR-26a-5p	20	miR-26a-5p	None	0.118885	-0.0661464	0.0234928	0.153977	0.667497	0.918988	35478.7	none
1378	mmu-miR-26a-5p_21	0.0592072	0.183731	0.747264	0.895783	5002.33	5p	mmu-miR-26a-5p	21	miR-26a-5p	None	0.148846	-0.0661464	0.0234928	0.153977	0.667497	0.918988	35478.7	none
1379	mmu-miR-26a-5p_22	-0.0731434	0.18421	0.69132	0.870658	21890.6	5p	mmu-miR-26a-5p	22	miR-26a-5p	None	0.0164958	-0.0661464	0.0234928	0.153977	0.667497	0.918988	35478.7	none
1380	mmu-miR-26a-5p_23	-0.148748	0.199899	0.456807	0.727849	3837.67	5p	mmu-miR-26a-5p	23	miR-26a-5p	None	-0.0591091	-0.0661464	0.0234928	0.153977	0.667497	0.918988	35478.7	none
1381	mmu-miR-26a-5p_24	-0.329937	0.228675	0.149071	0.42504	1509.19	5p	mmu-miR-26a-5p	24	miR-26a-5p	None	-0.240298	-0.0661464	0.0234928	0.153977	0.667497	0.918988	35478.7	none
1382	mmu-miR-26a-5p_25	-0.392769	0.239078	0.100414	0.347692	328.115	5p	mmu-miR-26a-5p	25	miR-26a-5p	None	-0.303129	-0.0661464	0.0234928	0.153977	0.667497	0.918988	35478.7	none
1383	mmu-miR-26a-5p_26	-0.372981	0.252205	0.139172	0.410249	90.8752	5p	mmu-miR-26a-5p	26	miR-26a-5p	None	-0.283342	-0.0661464	0.0234928	0.153977	0.667497	0.918988	35478.7	none
1384	mmu-miR-26a-5p_27	-0.356574	0.258588	0.167917	0.451438	23.4044	5p	mmu-miR-26a-5p	27 or above	miR-26a-5p	None	-0.266935	-0.0661464	0.0234928	0.153977	0.667497	0.918988	35478.7	none
1385	mmu-miR-26a-5p_28	-0.53407	0.292816	0.0681652	0.276563	8.17812	5p	mmu-miR-26a-5p	27 or above	miR-26a-5p	None	-0.444431	-0.0661464	0.0234928	0.153977	0.667497	0.918988	35478.7	none
1386	mmu-miR-26a-5p_29	-0.533379	0.293859	0.069511	0.280316	3.85024	5p	mmu-miR-26a-5p	27 or above	miR-26a-5p	None	-0.44374	-0.0661464	0.0234928	0.153977	0.667497	0.918988	35478.7	none
1387	mmu-miR-26a-5p_30	-0.264204	0.354704	0.456358	0.727849	1.84079	5p	mmu-miR-26a-5p	27 or above	miR-26a-5p	None	-0.174564	-0.0661464	0.0234928	0.153977	0.667497	0.918988	35478.7	none
1388	mmu-miR-26a-5p_31	0.402801	0.488872	0.409974	0.697458	0.678188	5p	mmu-miR-26a-5p	27 or above	miR-26a-5p	None	0.49244	-0.0661464	0.0234928	0.153977	0.667497	0.918988	35478.7	none
1389	mmu-miR-26b-3p_20	0.249349	0.52811	0.636817	0.84243	0.513766	3p	mmu-miR-26b-3p	20	miR-26b-3p	None	0.338988	-0.0599496	0.0296896	0.217157	0.782498	0.95227	15.2721	none
1390	mmu-miR-26b-3p_21	0.0551159	0.25695	0.830157	0.931199	4.22572	3p	mmu-miR-26b-3p	21	miR-26b-3p	None	0.144755	-0.0599496	0.0296896	0.217157	0.782498	0.95227	15.2721	none
1391	mmu-miR-26b-3p_22	-0.166292	0.252759	0.510598	0.764824	6.08125	3p	mmu-miR-26b-3p	22	miR-26b-3p	None	-0.0766524	-0.0599496	0.0296896	0.217157	0.782498	0.95227	15.2721	none
1392	mmu-miR-26b-3p_23	-0.0520514	0.359977	0.885029	0.95074	3.44087	3p	mmu-miR-26b-3p	23	miR-26b-3p	None	0.0375878	-0.0599496	0.0296896	0.217157	0.782498	0.95227	15.2721	none
1393	mmu-miR-26b-3p_24	-0.549242	0.511882	0.283277	0.594844	0.731408	3p	mmu-miR-26b-3p	24	miR-26b-3p	None	-0.459603	-0.0599496	0.0296896	0.217157	0.782498	0.95227	15.2721	none
1394	mmu-miR-26b-5p_14	-0.0401056	0.407354	0.921572	0.965636	1.0425	5p	mmu-miR-26b-5p	15 or below	miR-26b-5p	None	0.0495336	-0.0781166	0.0115226	0.162396	0.630499	0.914135	7689.3	none
1395	mmu-miR-26b-5p_15	-0.194831	0.624612	0.755099	0.899262	0.490405	5p	mmu-miR-26b-5p	15 or below	miR-26b-5p	None	-0.105192	-0.0781166	0.0115226	0.162396	0.630499	0.914135	7689.3	none
1396	mmu-miR-26b-5p_16	-0.401137	0.501089	0.423404	0.706616	0.730895	5p	mmu-miR-26b-5p	16	miR-26b-5p	None	-0.311497	-0.0781166	0.0115226	0.162396	0.630499	0.914135	7689.3	none
1397	mmu-miR-26b-5p_17	-0.103494	0.45555	0.820281	0.92811	0.924663	5p	mmu-miR-26b-5p	17	miR-26b-5p	None	-0.0138543	-0.0781166	0.0115226	0.162396	0.630499	0.914135	7689.3	none
1398	mmu-miR-26b-5p_18	0.205501	0.261894	0.432647	0.712377	4.42612	5p	mmu-miR-26b-5p	18	miR-26b-5p	None	0.29514	-0.0781166	0.0115226	0.162396	0.630499	0.914135	7689.3	none
1399	mmu-miR-26b-5p_19	0.213004	0.212966	0.317225	0.627333	18.4305	5p	mmu-miR-26b-5p	19	miR-26b-5p	None	0.302643	-0.0781166	0.0115226	0.162396	0.630499	0.914135	7689.3	none
1400	mmu-miR-26b-5p_20	0.0286239	0.198562	0.885377	0.95074	120.281	5p	mmu-miR-26b-5p	20	miR-26b-5p	None	0.118263	-0.0781166	0.0115226	0.162396	0.630499	0.914135	7689.3	none
1401	mmu-miR-26b-5p_21	0.0829493	0.18396	0.652055	0.849502	1082.4	5p	mmu-miR-26b-5p	21	miR-26b-5p	None	0.172588	-0.0781166	0.0115226	0.162396	0.630499	0.914135	7689.3	none
1402	mmu-miR-26b-5p_22	-0.0803969	0.186766	0.666855	0.85533	5208.48	5p	mmu-miR-26b-5p	22	miR-26b-5p	None	0.00924234	-0.0781166	0.0115226	0.162396	0.630499	0.914135	7689.3	none
1403	mmu-miR-26b-5p_23	-0.224576	0.206031	0.275709	0.587667	1090.21	5p	mmu-miR-26b-5p	23	miR-26b-5p	None	-0.134937	-0.0781166	0.0115226	0.162396	0.630499	0.914135	7689.3	none
1404	mmu-miR-26b-5p_24	-0.426906	0.228586	0.061819	0.264392	117.933	5p	mmu-miR-26b-5p	24	miR-26b-5p	None	-0.337267	-0.0781166	0.0115226	0.162396	0.630499	0.914135	7689.3	none
1405	mmu-miR-26b-5p_25	-0.424901	0.233128	0.0683624	0.276689	10.6459	5p	mmu-miR-26b-5p	25	miR-26b-5p	None	-0.335262	-0.0781166	0.0115226	0.162396	0.630499	0.914135	7689.3	none
1406	mmu-miR-26b-5p_26	-0.561474	0.372741	0.13198	0.400388	2.02003	5p	mmu-miR-26b-5p	26	miR-26b-5p	None	-0.471834	-0.0781166	0.0115226	0.162396	0.630499	0.914135	7689.3	none
1407	mmu-miR-26b-5p_27	-1.18	0.642278	0.066178	0.272481	0.506978	5p	mmu-miR-26b-5p	27 or above	miR-26b-5p	None	-1.09036	-0.0781166	0.0115226	0.162396	0.630499	0.914135	7689.3	none
1408	mmu-miR-27a-5p_20	-0.746641	0.949481	0.431652	NA	0.239618	5p	mmu-miR-27a-5p	20	miR-27a-5p	None	-0.657002	-0.600591	-0.510952	0.248765	0.0157659	0.164311	8.18627	Other passenger
1409	mmu-miR-27a-5p_21	-0.832917	0.328043	0.0111154	0.0837679	2.59782	5p	mmu-miR-27a-5p	21	miR-27a-5p	None	-0.743278	-0.600591	-0.510952	0.248765	0.0157659	0.164311	8.18627	Other passenger
1410	mmu-miR-27a-5p_22	-0.433215	0.305933	0.156762	0.435873	4.62568	5p	mmu-miR-27a-5p	22	miR-27a-5p	None	-0.343576	-0.600591	-0.510952	0.248765	0.0157659	0.164311	8.18627	Other passenger
1411	mmu-miR-27a-5p_23	-1.2023	0.751512	0.109634	0.364462	0.452151	5p	mmu-miR-27a-5p	23	miR-27a-5p	None	-1.11266	-0.600591	-0.510952	0.248765	0.0157659	0.164311	8.18627	Other passenger
1412	mmu-miR-27b-5p_20	-0.199766	0.269216	0.45807	0.727849	5.02189	5p	mmu-miR-27b-5p	20	miR-27b-5p	None	-0.110127	-0.636361	-0.546722	0.186071	0.000626217	0.0130527	80.3317	Other passenger
1413	mmu-miR-27b-5p_21	-0.347778	0.262103	0.184549	0.47106	5.28821	5p	mmu-miR-27b-5p	21	miR-27b-5p	None	-0.258139	-0.636361	-0.546722	0.186071	0.000626217	0.0130527	80.3317	Other passenger
1414	mmu-miR-27b-5p_22	-0.735554	0.220983	0.00087297	0.0107699	29.7822	5p	mmu-miR-27b-5p	22	miR-27b-5p	None	-0.645915	-0.636361	-0.546722	0.186071	0.000626217	0.0130527	80.3317	Other passenger
1415	mmu-miR-27b-5p_23	-0.744588	0.219044	0.000675686	0.00875763	30.1915	5p	mmu-miR-27b-5p	23	miR-27b-5p	None	-0.654949	-0.636361	-0.546722	0.186071	0.000626217	0.0130527	80.3317	Other passenger
1416	mmu-miR-27b-5p_24	-0.511873	0.292526	0.0801466	0.303671	4.25023	5p	mmu-miR-27b-5p	24	miR-27b-5p	None	-0.422234	-0.636361	-0.546722	0.186071	0.000626217	0.0130527	80.3317	Other passenger
1417	mmu-miR-27b-5p_25	-0.525721	0.264235	0.0466354	0.222235	4.85651	5p	mmu-miR-27b-5p	25	miR-27b-5p	None	-0.436082	-0.636361	-0.546722	0.186071	0.000626217	0.0130527	80.3317	Other passenger
1418	mmu-miR-27b-5p_26	-0.0747334	0.794444	0.925054	NA	0.227716	5p	mmu-miR-27b-5p	26	miR-27b-5p	None	0.0149058	-0.636361	-0.546722	0.186071	0.000626217	0.0130527	80.3317	Other passenger
1419	mmu-miR-28a-3p_19	1.00565	0.556278	0.070634	0.282113	0.41075	3p	mmu-miR-28a-3p	19	miR-28a-3p	None	1.09529	-0.0768171	0.0128221	0.158812	0.628599	0.914135	285.652	none
1420	mmu-miR-28a-3p_20	0.449218	0.289205	0.120355	0.379283	2.93088	3p	mmu-miR-28a-3p	20	miR-28a-3p	None	0.538857	-0.0768171	0.0128221	0.158812	0.628599	0.914135	285.652	none
1421	mmu-miR-28a-3p_21	0.218227	0.214163	0.308214	0.622067	19.1387	3p	mmu-miR-28a-3p	21	miR-28a-3p	None	0.307866	-0.0768171	0.0128221	0.158812	0.628599	0.914135	285.652	none
1422	mmu-miR-28a-3p_22	-0.0755789	0.190963	0.692269	0.870827	139.363	3p	mmu-miR-28a-3p	22	miR-28a-3p	None	0.0140603	-0.0768171	0.0128221	0.158812	0.628599	0.914135	285.652	none
1423	mmu-miR-28a-3p_23	-0.128533	0.193482	0.50649	0.761334	100.155	3p	mmu-miR-28a-3p	23	miR-28a-3p	None	-0.0388938	-0.0768171	0.0128221	0.158812	0.628599	0.914135	285.652	none
1424	mmu-miR-28a-3p_24	-0.287833	0.226652	0.204107	0.499412	20.5881	3p	mmu-miR-28a-3p	24	miR-28a-3p	None	-0.198194	-0.0768171	0.0128221	0.158812	0.628599	0.914135	285.652	none
1425	mmu-miR-28a-3p_25	-0.342363	0.430666	0.426635	0.708055	1.3528	3p	mmu-miR-28a-3p	25	miR-28a-3p	None	-0.252724	-0.0768171	0.0128221	0.158812	0.628599	0.914135	285.652	none
1426	mmu-miR-28a-3p_26	0.602988	0.817333	0.460666	NA	0.190482	3p	mmu-miR-28a-3p	26	miR-28a-3p	None	0.692627	-0.0768171	0.0128221	0.158812	0.628599	0.914135	285.652	none
1427	mmu-miR-28a-5p_17	1.08047	0.96603	0.263368	NA	0.129881	5p	mmu-miR-28a-5p	17	miR-28a-5p	None	1.17011	-0.167987	-0.0783475	0.165087	0.308884	0.676695	1241.38	none
1428	mmu-miR-28a-5p_18	0.234361	0.414476	0.571775	0.805161	1.1726	5p	mmu-miR-28a-5p	18	miR-28a-5p	None	0.324	-0.167987	-0.0783475	0.165087	0.308884	0.676695	1241.38	none
1429	mmu-miR-28a-5p_19	0.266338	0.235015	0.257097	0.566022	8.3292	5p	mmu-miR-28a-5p	19	miR-28a-5p	None	0.355977	-0.167987	-0.0783475	0.165087	0.308884	0.676695	1241.38	none
1430	mmu-miR-28a-5p_20	0.135546	0.196531	0.490389	0.753106	53.2177	5p	mmu-miR-28a-5p	20	miR-28a-5p	None	0.225185	-0.167987	-0.0783475	0.165087	0.308884	0.676695	1241.38	none
1431	mmu-miR-28a-5p_21	0.0164243	0.191366	0.931604	0.969439	368.458	5p	mmu-miR-28a-5p	21	miR-28a-5p	None	0.106063	-0.167987	-0.0783475	0.165087	0.308884	0.676695	1241.38	none
1432	mmu-miR-28a-5p_22	-0.272065	0.190565	0.153386	0.431164	588.865	5p	mmu-miR-28a-5p	22	miR-28a-5p	None	-0.182425	-0.167987	-0.0783475	0.165087	0.308884	0.676695	1241.38	none
1433	mmu-miR-28a-5p_23	-0.342123	0.198097	0.0841587	0.31079	201.845	5p	mmu-miR-28a-5p	23	miR-28a-5p	None	-0.252484	-0.167987	-0.0783475	0.165087	0.308884	0.676695	1241.38	none
1434	mmu-miR-28a-5p_24	-0.463139	0.234774	0.04853	0.227056	9.94542	5p	mmu-miR-28a-5p	24	miR-28a-5p	None	-0.3735	-0.167987	-0.0783475	0.165087	0.308884	0.676695	1241.38	none
1435	mmu-miR-28a-5p_25	-0.443073	0.323247	0.170469	0.453903	2.99631	5p	mmu-miR-28a-5p	25	miR-28a-5p	None	-0.353434	-0.167987	-0.0783475	0.165087	0.308884	0.676695	1241.38	none
1436	mmu-miR-28a-5p_26	-0.0769413	0.548766	0.888496	0.951464	0.644382	5p	mmu-miR-28a-5p	26	miR-28a-5p	None	0.0126979	-0.167987	-0.0783475	0.165087	0.308884	0.676695	1241.38	none
1437	mmu-miR-28a-5p_27	-0.120212	0.846046	0.887012	NA	0.23144	5p	mmu-miR-28a-5p	27 or above	miR-28a-5p	None	-0.0305723	-0.167987	-0.0783475	0.165087	0.308884	0.676695	1241.38	none
1438	mmu-miR-28c_18	-0.389276	0.733082	0.59541	0.816545	0.464053	Unknown	mmu-miR-28c	18	miR-28c	None	-0.299636	-0.185235	-0.0955959	0.210255	0.378317	0.729298	16.8154	none
1439	mmu-miR-28c_19	0.543368	0.492444	0.269848	0.5794	0.631607	Unknown	mmu-miR-28c	19	miR-28c	None	0.633008	-0.185235	-0.0955959	0.210255	0.378317	0.729298	16.8154	none
1440	mmu-miR-28c_20	-0.151209	0.263756	0.566448	0.802341	5.10591	Unknown	mmu-miR-28c	20	miR-28c	None	-0.0615697	-0.185235	-0.0955959	0.210255	0.378317	0.729298	16.8154	none
1441	mmu-miR-28c_21	-0.247366	0.236433	0.29545	0.608247	7.6808	Unknown	mmu-miR-28c	21	miR-28c	None	-0.157726	-0.185235	-0.0955959	0.210255	0.378317	0.729298	16.8154	none
1442	mmu-miR-28c_22	-0.258921	0.350709	0.460345	0.727849	2.56102	Unknown	mmu-miR-28c	22	miR-28c	None	-0.169282	-0.185235	-0.0955959	0.210255	0.378317	0.729298	16.8154	none
1443	mmu-miR-296-3p.1_16	-0.809397	0.650433	0.213354	0.508775	0.464487	3p	mmu-miR-296-3p.1	16	miR-296-3p.1	None	-0.719758	-0.196106	-0.106467	0.187766	0.296293	0.674615	288.954	none
1444	mmu-miR-296-3p.1_18	-0.656415	0.445833	0.140931	0.412515	1.26568	3p	mmu-miR-296-3p.1	18	miR-296-3p.1	None	-0.566775	-0.196106	-0.106467	0.187766	0.296293	0.674615	288.954	none
1445	mmu-miR-296-3p.1_19	-0.186587	0.253535	0.461767	0.729303	6.55515	3p	mmu-miR-296-3p.1	19	miR-296-3p.1	None	-0.0969473	-0.196106	-0.106467	0.187766	0.296293	0.674615	288.954	none
1446	mmu-miR-296-3p.1_20	-0.0164633	0.211877	0.938065	0.971754	26.6126	3p	mmu-miR-296-3p.1	20	miR-296-3p.1	None	0.0731759	-0.196106	-0.106467	0.187766	0.296293	0.674615	288.954	none
1447	mmu-miR-296-3p.1_21	-0.179666	0.209641	0.391434	0.684834	31.6852	3p	mmu-miR-296-3p.1	21	miR-296-3p.1	None	-0.0900268	-0.196106	-0.106467	0.187766	0.296293	0.674615	288.954	none
1448	mmu-miR-296-3p.1_22	-0.245341	0.20475	0.230822	0.530985	122.655	3p	mmu-miR-296-3p.1	22	miR-296-3p.1	None	-0.155702	-0.196106	-0.106467	0.187766	0.296293	0.674615	288.954	none
1449	mmu-miR-296-3p.1_23	-0.114194	0.210991	0.58835	0.814883	50.4259	3p	mmu-miR-296-3p.1	23	miR-296-3p.1	None	-0.0245552	-0.196106	-0.106467	0.187766	0.296293	0.674615	288.954	none
1450	mmu-miR-296-3p.1_24	-0.190161	0.221157	0.389874	0.684834	31.5939	3p	mmu-miR-296-3p.1	24	miR-296-3p.1	None	-0.100522	-0.196106	-0.106467	0.187766	0.296293	0.674615	288.954	none
1451	mmu-miR-296-3p.1_25	-0.528091	0.280527	0.0597685	0.260485	10.9634	3p	mmu-miR-296-3p.1	25	miR-296-3p.1	None	-0.438452	-0.196106	-0.106467	0.187766	0.296293	0.674615	288.954	none
1452	mmu-miR-296-3p.1_26	-0.293821	0.292471	0.315082	0.624725	3.30361	3p	mmu-miR-296-3p.1	26	miR-296-3p.1	None	-0.204182	-0.196106	-0.106467	0.187766	0.296293	0.674615	288.954	none
1453	mmu-miR-296-3p.1_27	-0.205157	0.467185	0.660563	0.853759	0.980303	3p	mmu-miR-296-3p.1	27 or above	miR-296-3p.1	None	-0.115518	-0.196106	-0.106467	0.187766	0.296293	0.674615	288.954	none
1454	mmu-miR-296-3p.1_28	-0.110344	0.679618	0.871021	0.946726	0.357238	3p	mmu-miR-296-3p.1	27 or above	miR-296-3p.1	None	-0.0207044	-0.196106	-0.106467	0.187766	0.296293	0.674615	288.954	none
1455	mmu-miR-296-3p.2_18	0.448686	0.500935	0.370415	0.668727	0.537788	3p	mmu-miR-296-3p.2	18	miR-296-3p.2	None	0.538325	0.190693	0.280332	0.207077	0.357115	0.710561	21.5803	none
1456	mmu-miR-296-3p.2_19	0.407279	0.291777	0.162757	0.445382	2.82969	3p	mmu-miR-296-3p.2	19	miR-296-3p.2	None	0.496918	0.190693	0.280332	0.207077	0.357115	0.710561	21.5803	none
1457	mmu-miR-296-3p.2_20	0.307112	0.281207	0.27478	0.586746	3.26439	3p	mmu-miR-296-3p.2	20	miR-296-3p.2	None	0.396751	0.190693	0.280332	0.207077	0.357115	0.710561	21.5803	none
1458	mmu-miR-296-3p.2_21	-0.0620114	0.263933	0.814247	0.924423	6.68212	3p	mmu-miR-296-3p.2	21	miR-296-3p.2	None	0.0276278	0.190693	0.280332	0.207077	0.357115	0.710561	21.5803	none
1459	mmu-miR-296-3p.2_22	0.214629	0.304254	0.480545	0.743472	3.00157	3p	mmu-miR-296-3p.2	22	miR-296-3p.2	None	0.304268	0.190693	0.280332	0.207077	0.357115	0.710561	21.5803	none
1460	mmu-miR-296-3p.2_23	0.317069	0.312825	0.310789	0.622304	2.58914	3p	mmu-miR-296-3p.2	23	miR-296-3p.2	None	0.406708	0.190693	0.280332	0.207077	0.357115	0.710561	21.5803	none
1461	mmu-miR-296-3p.2_24	0.282735	0.373562	0.449133	0.723548	1.41032	3p	mmu-miR-296-3p.2	24	miR-296-3p.2	None	0.372374	0.190693	0.280332	0.207077	0.357115	0.710561	21.5803	none
1462	mmu-miR-296-3p.2_25	-0.212241	0.526023	0.686594	0.868938	0.661319	3p	mmu-miR-296-3p.2	25	miR-296-3p.2	None	-0.122601	0.190693	0.280332	0.207077	0.357115	0.710561	21.5803	none
1463	mmu-miR-296-5p_13	-0.133366	0.381673	0.726771	0.888068	1.36038	5p	mmu-miR-296-5p	15 or below	miR-296-5p	None	-0.0437269	-0.202597	-0.112958	0.182027	0.265706	0.647354	579.689	none
1464	mmu-miR-296-5p_18	-0.196304	0.871282	0.821742	NA	0.232391	5p	mmu-miR-296-5p	18	miR-296-5p	None	-0.106664	-0.202597	-0.112958	0.182027	0.265706	0.647354	579.689	none
1465	mmu-miR-296-5p_19	0.0699767	0.307311	0.819875	0.927966	2.70099	5p	mmu-miR-296-5p	19	miR-296-5p	None	0.159616	-0.202597	-0.112958	0.182027	0.265706	0.647354	579.689	none
1466	mmu-miR-296-5p_20	-0.120337	0.226503	0.595222	0.816545	15.2759	5p	mmu-miR-296-5p	20	miR-296-5p	None	-0.0306979	-0.202597	-0.112958	0.182027	0.265706	0.647354	579.689	none
1467	mmu-miR-296-5p_21	-0.204938	0.198692	0.302336	0.616871	488.234	5p	mmu-miR-296-5p	21	miR-296-5p	None	-0.115298	-0.202597	-0.112958	0.182027	0.265706	0.647354	579.689	none
1468	mmu-miR-296-5p_22	-0.138189	0.219895	0.529723	0.780433	33.029	5p	mmu-miR-296-5p	22	miR-296-5p	None	-0.0485494	-0.202597	-0.112958	0.182027	0.265706	0.647354	579.689	none
1469	mmu-miR-296-5p_23	-0.305339	0.2103	0.146524	0.421479	30.953	5p	mmu-miR-296-5p	23	miR-296-5p	None	-0.2157	-0.202597	-0.112958	0.182027	0.265706	0.647354	579.689	none
1470	mmu-miR-296-5p_24	-0.214199	0.264873	0.418694	0.704024	5.02839	5p	mmu-miR-296-5p	24	miR-296-5p	None	-0.12456	-0.202597	-0.112958	0.182027	0.265706	0.647354	579.689	none
1471	mmu-miR-298-3p_21	-0.5591	0.690158	0.41788	0.704024	0.359864	3p	mmu-miR-298-3p	21	miR-298-3p	None	-0.469461	-0.175834	-0.0861948	0.310614	0.571336	0.870048	2.71307	none
1472	mmu-miR-298-3p_22	-0.072519	0.455105	0.873397	0.947341	0.890931	3p	mmu-miR-298-3p	22	miR-298-3p	None	0.0171202	-0.175834	-0.0861948	0.310614	0.571336	0.870048	2.71307	none
1473	mmu-miR-298-3p_23	0.0412302	0.597729	0.945007	0.974255	0.433022	3p	mmu-miR-298-3p	23	miR-298-3p	None	0.130869	-0.175834	-0.0861948	0.310614	0.571336	0.870048	2.71307	none
1474	mmu-miR-298-3p_24	-0.588529	0.687581	0.39203	0.684834	0.467773	3p	mmu-miR-298-3p	24	miR-298-3p	None	-0.49889	-0.175834	-0.0861948	0.310614	0.571336	0.870048	2.71307	none
1475	mmu-miR-298-5p_18	0.569264	0.416385	0.171575	0.45503	0.827636	5p	mmu-miR-298-5p	18	miR-298-5p	None	0.658903	-0.0771171	0.0125221	0.194952	0.692423	0.918988	94.1656	none
1476	mmu-miR-298-5p_19	0.329256	0.28844	0.253659	0.562541	3.93639	5p	mmu-miR-298-5p	19	miR-298-5p	None	0.418895	-0.0771171	0.0125221	0.194952	0.692423	0.918988	94.1656	none
1477	mmu-miR-298-5p_20	0.310763	0.252477	0.218377	0.51663	9.73808	5p	mmu-miR-298-5p	20	miR-298-5p	None	0.400402	-0.0771171	0.0125221	0.194952	0.692423	0.918988	94.1656	none
1478	mmu-miR-298-5p_21	-0.0411653	0.220967	0.852213	0.93712	22.266	5p	mmu-miR-298-5p	21	miR-298-5p	None	0.0484739	-0.0771171	0.0125221	0.194952	0.692423	0.918988	94.1656	none
1479	mmu-miR-298-5p_22	-0.117312	0.211656	0.579404	0.809131	26.2951	5p	mmu-miR-298-5p	22	miR-298-5p	None	-0.0276726	-0.0771171	0.0125221	0.194952	0.692423	0.918988	94.1656	none
1480	mmu-miR-298-5p_23	-0.211779	0.219808	0.33531	0.63897	15.8622	5p	mmu-miR-298-5p	23	miR-298-5p	None	-0.122139	-0.0771171	0.0125221	0.194952	0.692423	0.918988	94.1656	none
1481	mmu-miR-298-5p_24	-0.417947	0.243791	0.0864619	0.315795	7.49697	5p	mmu-miR-298-5p	24	miR-298-5p	None	-0.328308	-0.0771171	0.0125221	0.194952	0.692423	0.918988	94.1656	none
1482	mmu-miR-298-5p_25	-0.538461	0.302643	0.0752076	0.29137	3.63091	5p	mmu-miR-298-5p	25	miR-298-5p	None	-0.448822	-0.0771171	0.0125221	0.194952	0.692423	0.918988	94.1656	none
1483	mmu-miR-298-5p_26	-0.21257	0.384787	0.580649	0.809307	1.83611	5p	mmu-miR-298-5p	26	miR-298-5p	None	-0.122931	-0.0771171	0.0125221	0.194952	0.692423	0.918988	94.1656	none
1484	mmu-miR-298-5p_27	-0.924016	0.535011	0.0841501	0.31079	0.939053	5p	mmu-miR-298-5p	27 or above	miR-298-5p	None	-0.834376	-0.0771171	0.0125221	0.194952	0.692423	0.918988	94.1656	none
1485	mmu-miR-298-5p_28	-0.35995	0.658545	0.584665	0.811847	0.396881	5p	mmu-miR-298-5p	27 or above	miR-298-5p	None	-0.27031	-0.0771171	0.0125221	0.194952	0.692423	0.918988	94.1656	none
1486	mmu-miR-29a-5p_19	-0.119111	0.351625	0.734802	0.892539	2.14758	5p	mmu-miR-29a-5p	19	miR-29a-5p	None	-0.0294721	-0.439214	-0.349575	0.179039	0.0141601	0.154049	488.21	Annotation passenger
1487	mmu-miR-29a-5p_20	-0.0754334	0.267609	0.778036	0.908643	19.4696	5p	mmu-miR-29a-5p	20	miR-29a-5p	None	0.0142058	-0.439214	-0.349575	0.179039	0.0141601	0.154049	488.21	Annotation passenger
1488	mmu-miR-29a-5p_21	-0.157647	0.223745	0.48107	0.743594	90.2447	5p	mmu-miR-29a-5p	21	miR-29a-5p	None	-0.0680078	-0.439214	-0.349575	0.179039	0.0141601	0.154049	488.21	Annotation passenger
1489	mmu-miR-29a-5p_22	-0.356176	0.198417	0.0726393	0.285332	104.196	5p	mmu-miR-29a-5p	22	miR-29a-5p	None	-0.266537	-0.439214	-0.349575	0.179039	0.0141601	0.154049	488.21	Annotation passenger
1490	mmu-miR-29a-5p_23	-0.585266	0.197988	0.00311584	0.0309698	215.433	5p	mmu-miR-29a-5p	23	miR-29a-5p	None	-0.495626	-0.439214	-0.349575	0.179039	0.0141601	0.154049	488.21	Annotation passenger
1491	mmu-miR-29a-5p_24	-0.776727	0.222775	0.000489207	0.00687462	23.5433	5p	mmu-miR-29a-5p	24	miR-29a-5p	None	-0.687088	-0.439214	-0.349575	0.179039	0.0141601	0.154049	488.21	Annotation passenger
1492	mmu-miR-29a-5p_25	-0.772975	0.236446	0.00107875	0.0127876	28.8513	5p	mmu-miR-29a-5p	25	miR-29a-5p	None	-0.683336	-0.439214	-0.349575	0.179039	0.0141601	0.154049	488.21	Annotation passenger
1493	mmu-miR-29a-5p_26	-0.564317	0.387083	0.144877	0.418546	1.50699	5p	mmu-miR-29a-5p	26	miR-29a-5p	None	-0.474678	-0.439214	-0.349575	0.179039	0.0141601	0.154049	488.21	Annotation passenger
1494	mmu-miR-29a-5p_27	-1.30269	0.677301	0.054435	0.246363	0.497268	5p	mmu-miR-29a-5p	27 or above	miR-29a-5p	None	-1.21305	-0.439214	-0.349575	0.179039	0.0141601	0.154049	488.21	Annotation passenger
1495	mmu-miR-29b-1-5p_20	-0.843879	0.522234	0.106115	0.359218	0.866403	5p	mmu-miR-29b-1-5p	20	miR-29b-1-5p	None	-0.75424	-0.680313	-0.590673	0.196187	0.000524975	0.0120744	78.7674	Other passenger
1496	mmu-miR-29b-1-5p_21	-0.284244	0.265294	0.283976	0.595269	6.38809	5p	mmu-miR-29b-1-5p	21	miR-29b-1-5p	None	-0.194605	-0.680313	-0.590673	0.196187	0.000524975	0.0120744	78.7674	Other passenger
1497	mmu-miR-29b-1-5p_22	-0.635982	0.256153	0.0130347	0.0933733	8.15653	5p	mmu-miR-29b-1-5p	22	miR-29b-1-5p	None	-0.546343	-0.680313	-0.590673	0.196187	0.000524975	0.0120744	78.7674	Other passenger
1498	mmu-miR-29b-1-5p_23	-0.828545	0.215504	0.000120704	0.00208323	16.9781	5p	mmu-miR-29b-1-5p	23	miR-29b-1-5p	None	-0.738906	-0.680313	-0.590673	0.196187	0.000524975	0.0120744	78.7674	Other passenger
1499	mmu-miR-29b-1-5p_24	-0.683345	0.224729	0.00235986	0.0251945	41.1258	5p	mmu-miR-29b-1-5p	24	miR-29b-1-5p	None	-0.593705	-0.680313	-0.590673	0.196187	0.000524975	0.0120744	78.7674	Other passenger
1500	mmu-miR-29b-1-5p_25	-0.75502	0.307329	0.0140214	0.0977663	3.1251	5p	mmu-miR-29b-1-5p	25	miR-29b-1-5p	None	-0.665381	-0.680313	-0.590673	0.196187	0.000524975	0.0120744	78.7674	Other passenger
1501	mmu-miR-29b-1-5p_26	-1.20401	0.567255	0.0337942	0.17868	0.992422	5p	mmu-miR-29b-1-5p	26	miR-29b-1-5p	None	-1.11437	-0.680313	-0.590673	0.196187	0.000524975	0.0120744	78.7674	Other passenger
1502	mmu-miR-29b-1-5p_27	-0.96131	0.709429	0.175403	0.460985	0.391767	5p	mmu-miR-29b-1-5p	27 or above	miR-29b-1-5p	None	-0.871671	-0.680313	-0.590673	0.196187	0.000524975	0.0120744	78.7674	Other passenger
1503	mmu-miR-29b-2-5p.1_22	-0.153606	0.547275	0.77896	0.908643	0.572318	5p	mmu-miR-29b-2-5p.1	22	miR-29b-2-5p.1	None	-0.0639668	-0.306498	-0.216859	0.306811	0.317805	0.688235	3.17139	Other passenger
1504	mmu-miR-29b-2-5p.1_23	-0.345739	0.36268	0.340444	0.643964	1.67651	5p	mmu-miR-29b-2-5p.1	23	miR-29b-2-5p.1	None	-0.256099	-0.306498	-0.216859	0.306811	0.317805	0.688235	3.17139	Other passenger
1505	mmu-miR-29b-2-5p.1_24	-0.427391	0.577095	0.458941	0.727849	0.695557	5p	mmu-miR-29b-2-5p.1	24	miR-29b-2-5p.1	None	-0.337752	-0.306498	-0.216859	0.306811	0.317805	0.688235	3.17139	Other passenger
1506	mmu-miR-29c-5p.1_20	-0.187462	0.668479	0.779148	0.908643	0.414257	5p	mmu-miR-29c-5p.1	20	miR-29c-5p.1	None	-0.0978223	-0.219339	-0.1297	0.223228	0.325815	0.690406	10.5517	Other passenger
1507	mmu-miR-29c-5p.1_21	-0.148557	0.301773	0.62252	0.831108	3.4161	5p	mmu-miR-29c-5p.1	21	miR-29c-5p.1	None	-0.058918	-0.219339	-0.1297	0.223228	0.325815	0.690406	10.5517	Other passenger
1508	mmu-miR-29c-5p.1_22	-0.212099	0.259523	0.413777	0.700291	4.66939	5p	mmu-miR-29c-5p.1	22	miR-29c-5p.1	None	-0.12246	-0.219339	-0.1297	0.223228	0.325815	0.690406	10.5517	Other passenger
1509	mmu-miR-29c-5p.1_23	-0.374651	0.352738	0.288181	0.599776	1.72762	5p	mmu-miR-29c-5p.1	23	miR-29c-5p.1	None	-0.285012	-0.219339	-0.1297	0.223228	0.325815	0.690406	10.5517	Other passenger
1510	mmu-miR-29c-5p.2_20	0.138621	0.706918	0.844538	0.934293	0.28408	5p	mmu-miR-29c-5p.2	20	miR-29c-5p.2	None	0.228261	-0.415309	-0.32567	0.24029	0.0839217	0.367842	7.34734	Other passenger
1511	mmu-miR-29c-5p.2_21	-0.320341	0.438833	0.465401	0.731489	1.01651	5p	mmu-miR-29c-5p.2	21	miR-29c-5p.2	None	-0.230702	-0.415309	-0.32567	0.24029	0.0839217	0.367842	7.34734	Other passenger
1512	mmu-miR-29c-5p.2_22	-0.0896392	0.448186	0.841477	0.933076	1.29233	5p	mmu-miR-29c-5p.2	22	miR-29c-5p.2	None	0	-0.415309	-0.32567	0.24029	0.0839217	0.367842	7.34734	Other passenger
1513	mmu-miR-29c-5p.2_23	-0.668956	0.270506	0.0133993	0.0951663	4.55344	5p	mmu-miR-29c-5p.2	23	miR-29c-5p.2	None	-0.579317	-0.415309	-0.32567	0.24029	0.0839217	0.367842	7.34734	Other passenger
1514	mmu-miR-301a-3p_17	0.6822	0.651442	0.295001	0.608074	0.278823	3p	mmu-miR-301a-3p	17	miR-301a-3p	None	0.771839	-0.178909	-0.0892699	0.1706	0.294314	0.674615	1784.98	none
1515	mmu-miR-301a-3p_18	0.0972608	0.2618	0.710259	0.882186	4.22411	3p	mmu-miR-301a-3p	18	miR-301a-3p	None	0.1869	-0.178909	-0.0892699	0.1706	0.294314	0.674615	1784.98	none
1516	mmu-miR-301a-3p_19	0.31717	0.231978	0.171551	0.45503	18.9351	3p	mmu-miR-301a-3p	19	miR-301a-3p	None	0.406809	-0.178909	-0.0892699	0.1706	0.294314	0.674615	1784.98	none
1517	mmu-miR-301a-3p_20	0.205406	0.215195	0.339825	0.643523	26.5386	3p	mmu-miR-301a-3p	20	miR-301a-3p	None	0.295045	-0.178909	-0.0892699	0.1706	0.294314	0.674615	1784.98	none
1518	mmu-miR-301a-3p_21	0.0489007	0.196515	0.803485	0.918781	42.7159	3p	mmu-miR-301a-3p	21	miR-301a-3p	None	0.13854	-0.178909	-0.0892699	0.1706	0.294314	0.674615	1784.98	none
1519	mmu-miR-301a-3p_22	-0.0521788	0.18958	0.783137	0.908779	410.428	3p	mmu-miR-301a-3p	22	miR-301a-3p	None	0.0374604	-0.178909	-0.0892699	0.1706	0.294314	0.674615	1784.98	none
1520	mmu-miR-301a-3p_23	-0.229359	0.201348	0.254654	0.563999	945.586	3p	mmu-miR-301a-3p	23	miR-301a-3p	None	-0.13972	-0.178909	-0.0892699	0.1706	0.294314	0.674615	1784.98	none
1521	mmu-miR-301a-3p_24	-0.422	0.20739	0.0418692	0.20671	111.416	3p	mmu-miR-301a-3p	24	miR-301a-3p	None	-0.332361	-0.178909	-0.0892699	0.1706	0.294314	0.674615	1784.98	none
1522	mmu-miR-301a-3p_25	-0.296245	0.187998	0.115074	0.37277	157.127	3p	mmu-miR-301a-3p	25	miR-301a-3p	None	-0.206606	-0.178909	-0.0892699	0.1706	0.294314	0.674615	1784.98	none
1523	mmu-miR-301a-3p_26	-0.176771	0.191802	0.35672	0.660165	46.9526	3p	mmu-miR-301a-3p	26	miR-301a-3p	None	-0.0871323	-0.178909	-0.0892699	0.1706	0.294314	0.674615	1784.98	none
1524	mmu-miR-301a-3p_27	-0.163279	0.224375	0.466794	0.731713	10.9714	3p	mmu-miR-301a-3p	27 or above	miR-301a-3p	None	-0.0736397	-0.178909	-0.0892699	0.1706	0.294314	0.674615	1784.98	none
1525	mmu-miR-301a-3p_28	-0.441522	0.368348	0.230663	0.530985	1.67491	3p	mmu-miR-301a-3p	27 or above	miR-301a-3p	None	-0.351883	-0.178909	-0.0892699	0.1706	0.294314	0.674615	1784.98	none
1526	mmu-miR-301a-3p_29	-0.179449	0.581178	0.757498	0.899546	0.476094	3p	mmu-miR-301a-3p	27 or above	miR-301a-3p	None	-0.08981	-0.178909	-0.0892699	0.1706	0.294314	0.674615	1784.98	none
1527	mmu-miR-301a-3p_30	-0.230467	0.767918	0.764086	NA	0.256117	3p	mmu-miR-301a-3p	27 or above	miR-301a-3p	None	-0.140828	-0.178909	-0.0892699	0.1706	0.294314	0.674615	1784.98	none
1528	mmu-miR-301a-5p_20	-0.0668112	0.563282	0.905584	0.960197	0.486242	5p	mmu-miR-301a-5p	20	miR-301a-5p	None	0.022828	-0.218339	-0.1287	0.204429	0.285501	0.67346	18.4332	none
1529	mmu-miR-301a-5p_21	-0.00280908	0.282766	0.992074	0.996692	3.20592	5p	mmu-miR-301a-5p	21	miR-301a-5p	None	0.0868301	-0.218339	-0.1287	0.204429	0.285501	0.67346	18.4332	none
1530	mmu-miR-301a-5p_22	-0.29244	0.228344	0.200299	0.494914	14.1152	5p	mmu-miR-301a-5p	22	miR-301a-5p	None	-0.2028	-0.218339	-0.1287	0.204429	0.285501	0.67346	18.4332	none
1531	mmu-miR-301a-5p_23	0.398672	0.648592	0.53877	0.784001	0.307663	5p	mmu-miR-301a-5p	23	miR-301a-5p	None	0.488312	-0.218339	-0.1287	0.204429	0.285501	0.67346	18.4332	none
1532	mmu-miR-301b-3p_22	0.725235	0.594059	0.222156	0.52003	0.416006	3p	mmu-miR-301b-3p	22	miR-301b-3p	None	0.814875	0.551757	0.641396	0.402691	0.170633	0.541251	1.59761	none
1533	mmu-miR-301b-3p_23	0.259679	0.483819	0.591456	0.816242	0.808654	3p	mmu-miR-301b-3p	23	miR-301b-3p	None	0.349318	0.551757	0.641396	0.402691	0.170633	0.541251	1.59761	none
1534	mmu-miR-3057-3p.1_21	0.388504	0.83255	0.640755	NA	0.216912	3p	mmu-miR-3057-3p.1	21	miR-3057-3p.1	None	0.478143	0.37802	0.467659	0.474473	0.425616	0.757101	0.832375	none
1535	mmu-miR-3057-3p.1_22	0.440318	0.637306	0.489625	0.752745	0.354095	3p	mmu-miR-3057-3p.1	22	miR-3057-3p.1	None	0.529957	0.37802	0.467659	0.474473	0.425616	0.757101	0.832375	none
1536	mmu-miR-3057-5p_20	0.584907	0.660654	0.37597	0.670987	0.276414	5p	mmu-miR-3057-5p	20	miR-3057-5p	None	0.674546	-0.0423749	0.0472643	0.28436	0.881539	0.962335	3.14442	none
1537	mmu-miR-3057-5p_21	0.266951	0.536174	0.618568	0.829045	0.509387	5p	mmu-miR-3057-5p	21	miR-3057-5p	None	0.35659	-0.0423749	0.0472643	0.28436	0.881539	0.962335	3.14442	none
1538	mmu-miR-3057-5p_22	-0.0232529	0.819154	0.977354	NA	0.251442	5p	mmu-miR-3057-5p	22	miR-3057-5p	None	0.0663863	-0.0423749	0.0472643	0.28436	0.881539	0.962335	3.14442	none
1539	mmu-miR-3057-5p_23	-0.12723	0.492872	0.7963	0.916226	0.791639	5p	mmu-miR-3057-5p	23	miR-3057-5p	None	-0.0375904	-0.0423749	0.0472643	0.28436	0.881539	0.962335	3.14442	none
1540	mmu-miR-3057-5p_24	-0.463146	0.525337	0.377984	0.671677	0.796605	5p	mmu-miR-3057-5p	24	miR-3057-5p	None	-0.373507	-0.0423749	0.0472643	0.28436	0.881539	0.962335	3.14442	none
1541	mmu-miR-3058-3p_20	0.306848	0.78713	0.696661	NA	0.203039	3p	mmu-miR-3058-3p	20	miR-3058-3p	None	0.396487	0.56097	0.650609	0.488977	0.251286	0.642175	0.659321	none
1542	mmu-miR-3058-3p_22	0.719606	0.867559	0.406844	NA	0.148646	3p	mmu-miR-3058-3p	22	miR-3058-3p	None	0.809245	0.56097	0.650609	0.488977	0.251286	0.642175	0.659321	none
1543	mmu-miR-3058-5p_21	0.849654	0.884386	0.336689	NA	0.169382	5p	mmu-miR-3058-5p	21	miR-3058-5p	None	0.939293	0.769611	0.85925	0.367443	0.0362152	0.256974	1.82536	none
1544	mmu-miR-3058-5p_22	1.17854	0.433644	0.00657239	0.0567167	0.701696	5p	mmu-miR-3058-5p	22	miR-3058-5p	None	1.26818	0.769611	0.85925	0.367443	0.0362152	0.256974	1.82536	none
1545	mmu-miR-3058-5p_23	0.238413	0.454118	0.599582	0.818527	0.814498	5p	mmu-miR-3058-5p	23	miR-3058-5p	None	0.328052	0.769611	0.85925	0.367443	0.0362152	0.256974	1.82536	none
1546	mmu-miR-3061-3p_21	0.972712	0.842668	0.248367	NA	0.155873	3p	mmu-miR-3061-3p	21	miR-3061-3p	None	1.06235	0.365825	0.455464	0.487122	0.452657	0.777074	0.869678	none
1547	mmu-miR-3061-3p_22	0.181819	0.728418	0.80289	0.918732	0.262029	3p	mmu-miR-3061-3p	22	miR-3061-3p	None	0.271458	0.365825	0.455464	0.487122	0.452657	0.777074	0.869678	none
1548	mmu-miR-3061-3p_23	0.267716	0.66682	0.688065	0.869744	0.310289	3p	mmu-miR-3061-3p	23	miR-3061-3p	None	0.357356	0.365825	0.455464	0.487122	0.452657	0.777074	0.869678	none
1549	mmu-miR-3061-5p_20	0.397708	0.912301	0.662881	NA	0.155292	5p	mmu-miR-3061-5p	20	miR-3061-5p	None	0.487347	0.197444	0.287083	0.400314	0.621855	0.914135	1.00331	none
1550	mmu-miR-3061-5p_21	-0.149496	0.7153	0.83445	0.931199	0.353656	5p	mmu-miR-3061-5p	21	miR-3061-5p	None	-0.0598567	0.197444	0.287083	0.400314	0.621855	0.914135	1.00331	none
1551	mmu-miR-3061-5p_23	-0.048249	0.835939	0.953973	NA	0.202601	5p	mmu-miR-3061-5p	23	miR-3061-5p	None	0.0413902	0.197444	0.287083	0.400314	0.621855	0.914135	1.00331	none
1552	mmu-miR-3062-5p_22	-0.557304	0.54812	0.30927	0.622304	0.604738	5p	mmu-miR-3062-5p	22	miR-3062-5p	None	-0.467665	-0.359856	-0.270217	0.526446	0.494255	0.816359	0.632786	none
1553	mmu-miR-3064-5p_21	0.408019	0.790737	0.605856	NA	0.201069	5p	mmu-miR-3064-5p	21	miR-3064-5p	None	0.497658	-0.0676831	0.0219561	0.519221	0.896285	0.970618	0.644295	none
1554	mmu-miR-3066-5p_22	-0.351169	0.669716	0.600032	0.818806	0.408345	5p	mmu-miR-3066-5p	22	miR-3066-5p	None	-0.26153	-0.574805	-0.485166	0.408684	0.159582	0.527046	1.35588	none
1555	mmu-miR-3066-5p_23	-0.662519	0.49892	0.18421	0.470915	0.808507	5p	mmu-miR-3066-5p	23	miR-3066-5p	None	-0.572879	-0.574805	-0.485166	0.408684	0.159582	0.527046	1.35588	none
1556	mmu-miR-3068-5p_19	-0.284319	0.83351	0.733021	NA	0.217129	5p	mmu-miR-3068-5p	19	miR-3068-5p	None	-0.194679	-0.10078	-0.0111406	0.241346	0.676258	0.918988	57.388	Other passenger
1557	mmu-miR-3068-5p_20	0.23271	0.347099	0.502576	0.759522	2.90847	5p	mmu-miR-3068-5p	20	miR-3068-5p	None	0.322349	-0.10078	-0.0111406	0.241346	0.676258	0.918988	57.388	Other passenger
1558	mmu-miR-3068-5p_21	0.191482	0.320714	0.550476	0.794469	3.54693	5p	mmu-miR-3068-5p	21	miR-3068-5p	None	0.281121	-0.10078	-0.0111406	0.241346	0.676258	0.918988	57.388	Other passenger
1559	mmu-miR-3068-5p_22	0.191502	0.266823	0.472935	0.737844	8.53785	5p	mmu-miR-3068-5p	22	miR-3068-5p	None	0.281141	-0.10078	-0.0111406	0.241346	0.676258	0.918988	57.388	Other passenger
1560	mmu-miR-3068-5p_23	-0.0888944	0.251719	0.723977	0.887707	18.687	5p	mmu-miR-3068-5p	23	miR-3068-5p	None	0.000744817	-0.10078	-0.0111406	0.241346	0.676258	0.918988	57.388	Other passenger
1561	mmu-miR-3068-5p_24	-0.374569	0.252518	0.137985	0.408984	16.9038	5p	mmu-miR-3068-5p	24	miR-3068-5p	None	-0.28493	-0.10078	-0.0111406	0.241346	0.676258	0.918988	57.388	Other passenger
1562	mmu-miR-3068-5p_25	-0.112822	0.30527	0.711695	0.882562	2.88547	5p	mmu-miR-3068-5p	25	miR-3068-5p	None	-0.0231827	-0.10078	-0.0111406	0.241346	0.676258	0.918988	57.388	Other passenger
1563	mmu-miR-3068-5p_26	-0.583805	0.328245	0.0753109	0.29137	2.63738	5p	mmu-miR-3068-5p	26	miR-3068-5p	None	-0.494166	-0.10078	-0.0111406	0.241346	0.676258	0.918988	57.388	Other passenger
1564	mmu-miR-3068-5p_27	0.15494	0.566643	0.78452	0.909119	0.527492	5p	mmu-miR-3068-5p	27 or above	miR-3068-5p	None	0.244579	-0.10078	-0.0111406	0.241346	0.676258	0.918988	57.388	Other passenger
1565	mmu-miR-3077-3p_22	-0.101638	0.8087	0.899984	NA	0.22947	3p	mmu-miR-3077-3p	22	miR-3077-3p	None	-0.011999	0.111437	0.201076	0.486432	0.818798	0.954549	0.6407	none
1566	mmu-miR-3077-3p_23	-0.407617	0.750679	0.587131	0.813533	0.320801	3p	mmu-miR-3077-3p	23	miR-3077-3p	None	-0.317978	0.111437	0.201076	0.486432	0.818798	0.954549	0.6407	none
1567	mmu-miR-3082-5p_22	0.494691	0.824221	0.548378	NA	0.212237	5p	mmu-miR-3082-5p	22	miR-3082-5p	None	0.58433	0.320539	0.410178	0.756791	0.671894	0.918988	0.318994	none
1568	mmu-miR-3084-3p_20	0.618233	0.731028	0.397718	0.687582	0.271739	3p	mmu-miR-3084-3p	20	miR-3084-3p	None	0.707872	0.125541	0.21518	0.422085	0.766137	0.95227	1.30705	none
1569	mmu-miR-3084-3p_21	0.225891	0.737434	0.759361	0.90134	0.257649	3p	mmu-miR-3084-3p	21	miR-3084-3p	None	0.31553	0.125541	0.21518	0.422085	0.766137	0.95227	1.30705	none
1570	mmu-miR-3084-3p_22	0.139623	0.583065	0.810746	0.921391	0.424548	3p	mmu-miR-3084-3p	22	miR-3084-3p	None	0.229262	0.125541	0.21518	0.422085	0.766137	0.95227	1.30705	none
1571	mmu-miR-3084-5p_22	-0.257132	0.450194	0.567892	0.803688	1.00263	5p	mmu-miR-3084-5p	22	miR-3084-5p	None	-0.167493	-0.175008	-0.0853685	0.441817	0.692025	0.918988	1.1554	none
1572	mmu-miR-3089-3p_23	-0.674766	0.520232	0.194615	0.489993	0.78419	3p	mmu-miR-3089-3p	23	miR-3089-3p	None	-0.585126	-0.480638	-0.390999	0.494355	0.330925	0.690406	0.908455	none
1573	mmu-miR-3091-5p_21	1.04636	0.553878	0.0588705	0.258893	0.336281	5p	mmu-miR-3091-5p	21	miR-3091-5p	None	1.136	0.664522	0.754161	0.336061	0.0479985	0.293714	1.74149	none
1574	mmu-miR-3091-5p_22	0.628484	0.499905	0.208679	0.503736	0.550124	5p	mmu-miR-3091-5p	22	miR-3091-5p	None	0.718124	0.664522	0.754161	0.336061	0.0479985	0.293714	1.74149	none
1575	mmu-miR-3091-5p_23	1.13514	0.706192	0.107966	0.362534	0.26159	5p	mmu-miR-3091-5p	23	miR-3091-5p	None	1.22478	0.664522	0.754161	0.336061	0.0479985	0.293714	1.74149	none
1576	mmu-miR-3091-5p_24	-0.127408	0.720162	0.859574	0.939932	0.283641	5p	mmu-miR-3091-5p	24	miR-3091-5p	None	-0.0377692	0.664522	0.754161	0.336061	0.0479985	0.293714	1.74149	none
1577	mmu-miR-3095-3p_22	-0.52011	0.478793	0.277349	0.589747	0.845667	3p	mmu-miR-3095-3p	22	miR-3095-3p	None	-0.430471	-0.343376	-0.253737	0.32166	0.285741	0.67346	3.12976	none
1578	mmu-miR-3095-3p_23	-0.321812	0.387617	0.406408	0.695298	1.61321	3p	mmu-miR-3095-3p	23	miR-3095-3p	None	-0.232173	-0.343376	-0.253737	0.32166	0.285741	0.67346	3.12976	none
1579	mmu-miR-3095-3p_24	-0.386135	0.715146	0.589239	0.815775	0.394251	3p	mmu-miR-3095-3p	24	miR-3095-3p	None	-0.296496	-0.343376	-0.253737	0.32166	0.285741	0.67346	3.12976	none
1580	mmu-miR-3097-3p_21	-0.676675	0.676381	0.3171	0.627333	0.392644	3p	mmu-miR-3097-3p	21	miR-3097-3p	None	-0.587036	-0.537636	-0.447997	0.436523	0.218086	0.591315	1.52337	none
1581	mmu-miR-3097-3p_22	-0.532758	0.637798	0.403544	0.691819	0.515082	3p	mmu-miR-3097-3p	22	miR-3097-3p	None	-0.443119	-0.537636	-0.447997	0.436523	0.218086	0.591315	1.52337	none
1582	mmu-miR-3097-3p_23	-0.566922	0.621599	0.361749	0.661059	0.531659	3p	mmu-miR-3097-3p	23	miR-3097-3p	None	-0.477282	-0.537636	-0.447997	0.436523	0.218086	0.591315	1.52337	none
1583	mmu-miR-3097-5p_22	-0.295918	0.706918	0.675507	0.862112	0.340005	5p	mmu-miR-3097-5p	22	miR-3097-5p	None	-0.206278	-0.228511	-0.138872	0.459879	0.619264	0.914135	0.944085	none
1584	mmu-miR-3097-5p_23	-0.807582	0.854648	0.344695	NA	0.271084	5p	mmu-miR-3097-5p	23	miR-3097-5p	None	-0.717943	-0.228511	-0.138872	0.459879	0.619264	0.914135	0.944085	none
1585	mmu-miR-3098-3p_22	-0.473502	0.809737	0.558709	NA	0.253708	3p	mmu-miR-3098-3p	22	miR-3098-3p	None	-0.383863	-0.666117	-0.576478	0.49278	0.176454	0.549976	0.831352	Other passenger
1586	mmu-miR-3098-3p_23	-0.79083	0.828882	0.340037	NA	0.263857	3p	mmu-miR-3098-3p	23	miR-3098-3p	None	-0.701191	-0.666117	-0.576478	0.49278	0.176454	0.549976	0.831352	Other passenger
1587	mmu-miR-30a-3p|mmu-miR-30e-3p_17	0.496262	0.699905	0.478298	0.741893	0.26561	3p	mmu-miR-30a-3p|mmu-miR-30e-3p	17	miR-30a-3p	None	0.585901	-0.311096	-0.221457	0.229123	0.174536	0.54913	765.233	none
1588	mmu-miR-30a-3p|mmu-miR-30e-3p_18	0.33144	0.322517	0.304107	0.618802	1.91117	3p	mmu-miR-30a-3p|mmu-miR-30e-3p	18	miR-30a-3p	None	0.42108	-0.311096	-0.221457	0.229123	0.174536	0.54913	765.233	none
1589	mmu-miR-30a-3p|mmu-miR-30e-3p_19	0.0265904	0.222511	0.904878	0.95992	16.0249	3p	mmu-miR-30a-3p|mmu-miR-30e-3p	19	miR-30a-3p	None	0.11623	-0.311096	-0.221457	0.229123	0.174536	0.54913	765.233	none
1590	mmu-miR-30a-3p|mmu-miR-30e-3p_20	-0.0943098	0.211976	0.656386	0.850417	39.5377	3p	mmu-miR-30a-3p|mmu-miR-30e-3p	20	miR-30a-3p	None	-0.00467059	-0.311096	-0.221457	0.229123	0.174536	0.54913	765.233	none
1591	mmu-miR-30a-3p|mmu-miR-30e-3p_21	-0.169867	0.228599	0.457435	0.727849	130.878	3p	mmu-miR-30a-3p|mmu-miR-30e-3p	21	miR-30a-3p	None	-0.0802273	-0.311096	-0.221457	0.229123	0.174536	0.54913	765.233	none
1592	mmu-miR-30a-3p|mmu-miR-30e-3p_22	-0.376855	0.23829	0.113764	0.371531	498.782	3p	mmu-miR-30a-3p|mmu-miR-30e-3p	22	miR-30a-3p	None	-0.287216	-0.311096	-0.221457	0.229123	0.174536	0.54913	765.233	none
1593	mmu-miR-30a-3p|mmu-miR-30e-3p_23	-0.35989	0.242299	0.137462	0.408695	66.2455	3p	mmu-miR-30a-3p|mmu-miR-30e-3p	23	miR-30a-3p	None	-0.270251	-0.311096	-0.221457	0.229123	0.174536	0.54913	765.233	none
1594	mmu-miR-30a-3p|mmu-miR-30e-3p_24	-0.49273	0.298537	0.0988441	0.343326	7.8191	3p	mmu-miR-30a-3p|mmu-miR-30e-3p	24	miR-30a-3p	None	-0.40309	-0.311096	-0.221457	0.229123	0.174536	0.54913	765.233	none
1595	mmu-miR-30a-3p|mmu-miR-30e-3p_25	-0.238033	0.663804	0.719903	0.88572	0.421996	3p	mmu-miR-30a-3p|mmu-miR-30e-3p	25	miR-30a-3p	None	-0.148394	-0.311096	-0.221457	0.229123	0.174536	0.54913	765.233	none
1596	mmu-miR-30a-5p_16	0.589184	0.852397	0.489434	NA	0.185881	5p	mmu-miR-30a-5p	16	miR-30a-5p	None	0.678823	-0.463801	-0.374162	0.236564	0.0499286	0.295492	4820.13	none
1597	mmu-miR-30a-5p_17	-0.0571706	0.457002	0.900445	0.958575	0.851801	5p	mmu-miR-30a-5p	17	miR-30a-5p	None	0.0324686	-0.463801	-0.374162	0.236564	0.0499286	0.295492	4820.13	none
1598	mmu-miR-30a-5p_18	-0.162104	0.359848	0.652364	0.849502	1.70637	5p	mmu-miR-30a-5p	18	miR-30a-5p	None	-0.0724652	-0.463801	-0.374162	0.236564	0.0499286	0.295492	4820.13	none
1599	mmu-miR-30a-5p_19	-0.0137439	0.244558	0.955183	0.97946	38.9164	5p	mmu-miR-30a-5p	19	miR-30a-5p	None	0.0758953	-0.463801	-0.374162	0.236564	0.0499286	0.295492	4820.13	none
1600	mmu-miR-30a-5p_20	-0.0519773	0.231948	0.822687	0.928939	376.413	5p	mmu-miR-30a-5p	20	miR-30a-5p	None	0.0376619	-0.463801	-0.374162	0.236564	0.0499286	0.295492	4820.13	none
1601	mmu-miR-30a-5p_21	-0.173583	0.22555	0.441537	0.717094	725.29	5p	mmu-miR-30a-5p	21	miR-30a-5p	None	-0.0839442	-0.463801	-0.374162	0.236564	0.0499286	0.295492	4820.13	none
1602	mmu-miR-30a-5p_22	-0.406235	0.237501	0.0871809	0.31703	1242.24	5p	mmu-miR-30a-5p	22	miR-30a-5p	None	-0.316596	-0.463801	-0.374162	0.236564	0.0499286	0.295492	4820.13	none
1603	mmu-miR-30a-5p_23	-0.614018	0.251655	0.0146903	0.101102	1171.29	5p	mmu-miR-30a-5p	23	miR-30a-5p	None	-0.524379	-0.463801	-0.374162	0.236564	0.0499286	0.295492	4820.13	none
1604	mmu-miR-30a-5p_24	-0.759999	0.242335	0.00171185	0.0190072	1112.35	5p	mmu-miR-30a-5p	24	miR-30a-5p	None	-0.67036	-0.463801	-0.374162	0.236564	0.0499286	0.295492	4820.13	none
1605	mmu-miR-30a-5p_25	-0.806329	0.235348	0.000612284	0.00819083	88.1825	5p	mmu-miR-30a-5p	25	miR-30a-5p	None	-0.71669	-0.463801	-0.374162	0.236564	0.0499286	0.295492	4820.13	none
1606	mmu-miR-30a-5p_26	-0.868754	0.264923	0.00104075	0.0124256	26.8963	5p	mmu-miR-30a-5p	26	miR-30a-5p	None	-0.779115	-0.463801	-0.374162	0.236564	0.0499286	0.295492	4820.13	none
1607	mmu-miR-30a-5p_27	-0.975673	0.291725	0.000824308	0.0102454	8.96353	5p	mmu-miR-30a-5p	27 or above	miR-30a-5p	None	-0.886034	-0.463801	-0.374162	0.236564	0.0499286	0.295492	4820.13	none
1608	mmu-miR-30a-5p_28	-0.735264	0.354827	0.038249	0.194813	4.09336	5p	mmu-miR-30a-5p	27 or above	miR-30a-5p	None	-0.645625	-0.463801	-0.374162	0.236564	0.0499286	0.295492	4820.13	none
1609	mmu-miR-30a-5p_29	-0.954466	0.393141	0.015191	0.103546	2.177	5p	mmu-miR-30a-5p	27 or above	miR-30a-5p	None	-0.864827	-0.463801	-0.374162	0.236564	0.0499286	0.295492	4820.13	none
1610	mmu-miR-30a-5p_30	-1.17466	0.52448	0.0251128	0.145172	0.881374	5p	mmu-miR-30a-5p	27 or above	miR-30a-5p	None	-1.08502	-0.463801	-0.374162	0.236564	0.0499286	0.295492	4820.13	none
1611	mmu-miR-30a-5p_31	-0.36775	0.76464	0.630555	NA	0.270645	5p	mmu-miR-30a-5p	27 or above	miR-30a-5p	None	-0.278111	-0.463801	-0.374162	0.236564	0.0499286	0.295492	4820.13	none
1612	mmu-miR-30b-3p_21	0.531074	0.503308	0.291349	0.604286	0.567283	3p	mmu-miR-30b-3p	21	miR-30b-3p	None	0.620713	-0.360763	-0.271124	0.254447	0.15624	0.523679	8.3001	none
1613	mmu-miR-30b-3p_22	-0.515276	0.277835	0.0636516	0.267032	5.53916	3p	mmu-miR-30b-3p	22	miR-30b-3p	None	-0.425637	-0.360763	-0.271124	0.254447	0.15624	0.523679	8.3001	none
1614	mmu-miR-30b-3p_23	-0.312452	0.339778	0.357793	0.660321	2.04091	3p	mmu-miR-30b-3p	23	miR-30b-3p	None	-0.222813	-0.360763	-0.271124	0.254447	0.15624	0.523679	8.3001	none
1615	mmu-miR-30b-5p|mmu-miR-30c-5p_13	1.32149	0.867383	0.127625	NA	0.126379	5p	mmu-miR-30b-5p|mmu-miR-30c-5p	15 or below	miR-30b-5p	None	1.41113	-0.114308	-0.0246692	0.177581	0.519771	0.835019	13649	none
1616	mmu-miR-30b-5p|mmu-miR-30c-5p_15	-0.685876	0.552163	0.214177	0.509581	0.636204	5p	mmu-miR-30b-5p|mmu-miR-30c-5p	15 or below	miR-30b-5p	None	-0.596236	-0.114308	-0.0246692	0.177581	0.519771	0.835019	13649	none
1617	mmu-miR-30b-5p|mmu-miR-30c-5p_16	0.224216	0.352695	0.524957	0.776135	1.73426	5p	mmu-miR-30b-5p|mmu-miR-30c-5p	16	miR-30b-5p	None	0.313855	-0.114308	-0.0246692	0.177581	0.519771	0.835019	13649	none
1618	mmu-miR-30b-5p|mmu-miR-30c-5p_17	0.531595	0.399146	0.182916	0.469409	1.09901	5p	mmu-miR-30b-5p|mmu-miR-30c-5p	17	miR-30b-5p	None	0.621234	-0.114308	-0.0246692	0.177581	0.519771	0.835019	13649	none
1619	mmu-miR-30b-5p|mmu-miR-30c-5p_18	0.370648	0.28429	0.192314	0.486775	4.06313	5p	mmu-miR-30b-5p|mmu-miR-30c-5p	18	miR-30b-5p	None	0.460287	-0.114308	-0.0246692	0.177581	0.519771	0.835019	13649	none
1620	mmu-miR-30b-5p|mmu-miR-30c-5p_19	0.455108	0.225171	0.0432625	0.211301	46.6824	5p	mmu-miR-30b-5p|mmu-miR-30c-5p	19	miR-30b-5p	None	0.544747	-0.114308	-0.0246692	0.177581	0.519771	0.835019	13649	none
1621	mmu-miR-30b-5p|mmu-miR-30c-5p_20	0.434493	0.213502	0.041843	0.20671	134.971	5p	mmu-miR-30b-5p|mmu-miR-30c-5p	20	miR-30b-5p	None	0.524132	-0.114308	-0.0246692	0.177581	0.519771	0.835019	13649	none
1622	mmu-miR-30b-5p|mmu-miR-30c-5p_21	0.32527	0.206517	0.11525	0.37277	931.334	5p	mmu-miR-30b-5p|mmu-miR-30c-5p	21	miR-30b-5p	None	0.414909	-0.114308	-0.0246692	0.177581	0.519771	0.835019	13649	none
1623	mmu-miR-30b-5p|mmu-miR-30c-5p_22	-0.00509053	0.18899	0.978511	0.990404	5023.64	5p	mmu-miR-30b-5p|mmu-miR-30c-5p	22	miR-30b-5p	None	0.0845487	-0.114308	-0.0246692	0.177581	0.519771	0.835019	13649	none
1624	mmu-miR-30b-5p|mmu-miR-30c-5p_23	-0.149201	0.209467	0.476285	0.740646	3100.99	5p	mmu-miR-30b-5p|mmu-miR-30c-5p	23	miR-30b-5p	None	-0.059562	-0.114308	-0.0246692	0.177581	0.519771	0.835019	13649	none
1625	mmu-miR-30b-5p|mmu-miR-30c-5p_24	-0.37262	0.23098	0.106698	0.360093	3858.18	5p	mmu-miR-30b-5p|mmu-miR-30c-5p	24	miR-30b-5p	None	-0.282981	-0.114308	-0.0246692	0.177581	0.519771	0.835019	13649	none
1626	mmu-miR-30b-5p|mmu-miR-30c-5p_25	-0.426516	0.211211	0.0434474	0.211894	304.577	5p	mmu-miR-30b-5p|mmu-miR-30c-5p	25	miR-30b-5p	None	-0.336877	-0.114308	-0.0246692	0.177581	0.519771	0.835019	13649	none
1627	mmu-miR-30b-5p|mmu-miR-30c-5p_26	-0.543871	0.216481	0.0119938	0.0883876	127.716	5p	mmu-miR-30b-5p|mmu-miR-30c-5p	26	miR-30b-5p	None	-0.454232	-0.114308	-0.0246692	0.177581	0.519771	0.835019	13649	none
1628	mmu-miR-30b-5p|mmu-miR-30c-5p_27	-0.502362	0.209274	0.0163728	0.108904	36.883	5p	mmu-miR-30b-5p|mmu-miR-30c-5p	27 or above	miR-30b-5p	None	-0.412722	-0.114308	-0.0246692	0.177581	0.519771	0.835019	13649	none
1629	mmu-miR-30b-5p|mmu-miR-30c-5p_28	-0.602409	0.225694	0.00760458	0.0641288	14.5341	5p	mmu-miR-30b-5p|mmu-miR-30c-5p	27 or above	miR-30b-5p	None	-0.512769	-0.114308	-0.0246692	0.177581	0.519771	0.835019	13649	none
1630	mmu-miR-30b-5p|mmu-miR-30c-5p_29	-0.856302	0.282205	0.00241077	0.0256558	4.83192	5p	mmu-miR-30b-5p|mmu-miR-30c-5p	27 or above	miR-30b-5p	None	-0.766663	-0.114308	-0.0246692	0.177581	0.519771	0.835019	13649	none
1631	mmu-miR-30b-5p|mmu-miR-30c-5p_30	-0.952628	0.378685	0.0118822	0.08776	1.69995	5p	mmu-miR-30b-5p|mmu-miR-30c-5p	27 or above	miR-30b-5p	None	-0.862989	-0.114308	-0.0246692	0.177581	0.519771	0.835019	13649	none
1632	mmu-miR-30b-5p|mmu-miR-30c-5p_31	-0.263976	0.565466	0.640622	0.843443	0.597511	5p	mmu-miR-30b-5p|mmu-miR-30c-5p	27 or above	miR-30b-5p	None	-0.174337	-0.114308	-0.0246692	0.177581	0.519771	0.835019	13649	none
1633	mmu-miR-30c-1-3p_19	-0.605061	0.658535	0.358201	0.660321	0.431194	3p	mmu-miR-30c-1-3p	19	miR-30c-1-3p	None	-0.515422	-0.371408	-0.281769	0.264713	0.160599	0.527682	15.8879	none
1634	mmu-miR-30c-1-3p_20	-0.147373	0.316988	0.641991	0.844578	2.22737	3p	mmu-miR-30c-1-3p	20	miR-30c-1-3p	None	-0.0577339	-0.371408	-0.281769	0.264713	0.160599	0.527682	15.8879	none
1635	mmu-miR-30c-1-3p_21	-0.0761094	0.320888	0.812514	0.922969	2.45027	3p	mmu-miR-30c-1-3p	21	miR-30c-1-3p	None	0.0135298	-0.371408	-0.281769	0.264713	0.160599	0.527682	15.8879	none
1636	mmu-miR-30c-1-3p_22	-0.422154	0.299104	0.158129	0.43748	7.18392	3p	mmu-miR-30c-1-3p	22	miR-30c-1-3p	None	-0.332515	-0.371408	-0.281769	0.264713	0.160599	0.527682	15.8879	none
1637	mmu-miR-30c-1-3p_23	-0.576335	0.361333	0.110707	0.366155	2.81634	3p	mmu-miR-30c-1-3p	23	miR-30c-1-3p	None	-0.486696	-0.371408	-0.281769	0.264713	0.160599	0.527682	15.8879	none
1638	mmu-miR-30c-1-3p_24	-0.999997	0.719656	0.164666	0.446663	0.462004	3p	mmu-miR-30c-1-3p	24	miR-30c-1-3p	None	-0.910358	-0.371408	-0.281769	0.264713	0.160599	0.527682	15.8879	none
1639	mmu-miR-30c-2-3p_19	0.255212	0.712283	0.720118	0.88572	0.288021	3p	mmu-miR-30c-2-3p	19	miR-30c-2-3p	None	0.344851	-0.590767	-0.501128	0.264508	0.0255188	0.210229	31.6906	none
1640	mmu-miR-30c-2-3p_20	-0.331592	0.304237	0.27575	0.587667	2.83196	3p	mmu-miR-30c-2-3p	20	miR-30c-2-3p	None	-0.241953	-0.590767	-0.501128	0.264508	0.0255188	0.210229	31.6906	none
1641	mmu-miR-30c-2-3p_21	-0.310222	0.313798	0.322857	0.630253	3.00784	3p	mmu-miR-30c-2-3p	21	miR-30c-2-3p	None	-0.220583	-0.590767	-0.501128	0.264508	0.0255188	0.210229	31.6906	none
1642	mmu-miR-30c-2-3p_22	-0.674595	0.274082	0.0138438	0.0972862	22.4051	3p	mmu-miR-30c-2-3p	22	miR-30c-2-3p	None	-0.584956	-0.590767	-0.501128	0.264508	0.0255188	0.210229	31.6906	none
1643	mmu-miR-30c-2-3p_23	-0.865709	0.373452	0.0204423	0.125634	2.61898	3p	mmu-miR-30c-2-3p	23	miR-30c-2-3p	None	-0.77607	-0.590767	-0.501128	0.264508	0.0255188	0.210229	31.6906	none
1644	mmu-miR-30c-2-3p_24	0.285512	0.660667	0.665627	0.854894	0.315402	3p	mmu-miR-30c-2-3p	24	miR-30c-2-3p	None	0.375151	-0.590767	-0.501128	0.264508	0.0255188	0.210229	31.6906	none
1645	mmu-miR-30d-3p_20	0.452876	0.634913	0.475667	0.74005	0.418493	3p	mmu-miR-30d-3p	20	miR-30d-3p	None	0.542516	-0.163687	-0.0740475	0.208662	0.432771	0.76163	13.2266	none
1646	mmu-miR-30d-3p_21	0.103396	0.367511	0.778448	0.908643	1.49319	3p	mmu-miR-30d-3p	21	miR-30d-3p	None	0.193035	-0.163687	-0.0740475	0.208662	0.432771	0.76163	13.2266	none
1647	mmu-miR-30d-3p_22	-0.293071	0.235957	0.214217	0.509581	8.63512	3p	mmu-miR-30d-3p	22	miR-30d-3p	None	-0.203432	-0.163687	-0.0740475	0.208662	0.432771	0.76163	13.2266	none
1648	mmu-miR-30d-3p_23	-0.118241	0.329918	0.720046	0.88572	2.19452	3p	mmu-miR-30d-3p	23	miR-30d-3p	None	-0.0286023	-0.163687	-0.0740475	0.208662	0.432771	0.76163	13.2266	none
1649	mmu-miR-30d-3p_24	-0.130548	0.61616	0.832205	0.931199	0.390235	3p	mmu-miR-30d-3p	24	miR-30d-3p	None	-0.0409092	-0.163687	-0.0740475	0.208662	0.432771	0.76163	13.2266	none
1650	mmu-miR-30d-5p_14	0.723719	0.593132	0.222402	0.520239	0.367386	5p	mmu-miR-30d-5p	15 or below	miR-30d-5p	None	0.813359	-0.0509171	0.0387221	0.179205	0.776312	0.95227	2733.24	none
1651	mmu-miR-30d-5p_17	0.226583	0.647895	0.726548	0.888068	0.386073	5p	mmu-miR-30d-5p	17	miR-30d-5p	None	0.316222	-0.0509171	0.0387221	0.179205	0.776312	0.95227	2733.24	none
1652	mmu-miR-30d-5p_18	0.106466	0.382803	0.780919	0.908779	1.21385	5p	mmu-miR-30d-5p	18	miR-30d-5p	None	0.196105	-0.0509171	0.0387221	0.179205	0.776312	0.95227	2733.24	none
1653	mmu-miR-30d-5p_19	0.589487	0.271373	0.0298376	0.164279	21.5981	5p	mmu-miR-30d-5p	19	miR-30d-5p	None	0.679127	-0.0509171	0.0387221	0.179205	0.776312	0.95227	2733.24	none
1654	mmu-miR-30d-5p_20	0.302715	0.238654	0.204646	0.499412	235.61	5p	mmu-miR-30d-5p	20	miR-30d-5p	None	0.392354	-0.0509171	0.0387221	0.179205	0.776312	0.95227	2733.24	none
1655	mmu-miR-30d-5p_21	0.239211	0.224758	0.287191	0.598751	393.643	5p	mmu-miR-30d-5p	21	miR-30d-5p	None	0.328851	-0.0509171	0.0387221	0.179205	0.776312	0.95227	2733.24	none
1656	mmu-miR-30d-5p_22	-0.0122766	0.200384	0.951148	0.977259	704.492	5p	mmu-miR-30d-5p	22	miR-30d-5p	None	0.0773626	-0.0509171	0.0387221	0.179205	0.776312	0.95227	2733.24	none
1657	mmu-miR-30d-5p_23	-0.188596	0.184406	0.306438	0.620137	643.924	5p	mmu-miR-30d-5p	23	miR-30d-5p	None	-0.0989572	-0.0509171	0.0387221	0.179205	0.776312	0.95227	2733.24	none
1658	mmu-miR-30d-5p_24	-0.316899	0.189656	0.0947393	0.335363	603.823	5p	mmu-miR-30d-5p	24	miR-30d-5p	None	-0.22726	-0.0509171	0.0387221	0.179205	0.776312	0.95227	2733.24	none
1659	mmu-miR-30d-5p_25	-0.379798	0.22113	0.0858814	0.315111	54.844	5p	mmu-miR-30d-5p	25	miR-30d-5p	None	-0.290159	-0.0509171	0.0387221	0.179205	0.776312	0.95227	2733.24	none
1660	mmu-miR-30d-5p_26	-0.372895	0.246293	0.130017	0.397251	27.2742	5p	mmu-miR-30d-5p	26	miR-30d-5p	None	-0.283256	-0.0509171	0.0387221	0.179205	0.776312	0.95227	2733.24	none
1661	mmu-miR-30d-5p_27	-0.528025	0.278	0.0575154	0.255105	13.5173	5p	mmu-miR-30d-5p	27 or above	miR-30d-5p	None	-0.438386	-0.0509171	0.0387221	0.179205	0.776312	0.95227	2733.24	none
1662	mmu-miR-30d-5p_28	-0.522938	0.278773	0.0606752	0.263163	8.17804	5p	mmu-miR-30d-5p	27 or above	miR-30d-5p	None	-0.433299	-0.0509171	0.0387221	0.179205	0.776312	0.95227	2733.24	none
1663	mmu-miR-30d-5p_29	-0.516877	0.280328	0.0652074	0.270157	5.26064	5p	mmu-miR-30d-5p	27 or above	miR-30d-5p	None	-0.427238	-0.0509171	0.0387221	0.179205	0.776312	0.95227	2733.24	none
1664	mmu-miR-30d-5p_30	-0.25336	0.357418	0.478411	0.741893	3.53587	5p	mmu-miR-30d-5p	27 or above	miR-30d-5p	None	-0.16372	-0.0509171	0.0387221	0.179205	0.776312	0.95227	2733.24	none
1665	mmu-miR-30d-5p_31	-0.0892432	0.349215	0.798295	0.916383	2.52628	5p	mmu-miR-30d-5p	27 or above	miR-30d-5p	None	0.000396006	-0.0509171	0.0387221	0.179205	0.776312	0.95227	2733.24	none
1666	mmu-miR-30e-5p_17	0.314949	0.490064	0.520439	0.772975	0.635548	5p	mmu-miR-30e-5p	17	miR-30e-5p	None	0.404588	-0.228137	-0.138498	0.202585	0.260111	0.647354	6503.21	none
1667	mmu-miR-30e-5p_18	0.347454	0.341974	0.309617	0.622304	1.90978	5p	mmu-miR-30e-5p	18	miR-30e-5p	None	0.437093	-0.228137	-0.138498	0.202585	0.260111	0.647354	6503.21	none
1668	mmu-miR-30e-5p_19	0.264579	0.219446	0.227947	0.528387	57.6013	5p	mmu-miR-30e-5p	19	miR-30e-5p	None	0.354218	-0.228137	-0.138498	0.202585	0.260111	0.647354	6503.21	none
1669	mmu-miR-30e-5p_20	0.182765	0.202263	0.366208	0.664762	571.898	5p	mmu-miR-30e-5p	20	miR-30e-5p	None	0.272404	-0.228137	-0.138498	0.202585	0.260111	0.647354	6503.21	none
1670	mmu-miR-30e-5p_21	0.0503096	0.187947	0.788945	0.911859	884.96	5p	mmu-miR-30e-5p	21	miR-30e-5p	None	0.139949	-0.228137	-0.138498	0.202585	0.260111	0.647354	6503.21	none
1671	mmu-miR-30e-5p_22	-0.18635	0.204338	0.361786	0.661059	1219.77	5p	mmu-miR-30e-5p	22	miR-30e-5p	None	-0.0967103	-0.228137	-0.138498	0.202585	0.260111	0.647354	6503.21	none
1672	mmu-miR-30e-5p_23	-0.324266	0.236437	0.170229	0.453903	1471.12	5p	mmu-miR-30e-5p	23	miR-30e-5p	None	-0.234627	-0.228137	-0.138498	0.202585	0.260111	0.647354	6503.21	none
1673	mmu-miR-30e-5p_24	-0.449103	0.240804	0.0621792	0.26452	2040.11	5p	mmu-miR-30e-5p	24	miR-30e-5p	None	-0.359464	-0.228137	-0.138498	0.202585	0.260111	0.647354	6503.21	none
1674	mmu-miR-30e-5p_25	-0.589025	0.268048	0.0279874	0.156683	157.282	5p	mmu-miR-30e-5p	25	miR-30e-5p	None	-0.499386	-0.228137	-0.138498	0.202585	0.260111	0.647354	6503.21	none
1675	mmu-miR-30e-5p_26	-0.649872	0.297372	0.0288609	0.160762	46.8016	5p	mmu-miR-30e-5p	26	miR-30e-5p	None	-0.560233	-0.228137	-0.138498	0.202585	0.260111	0.647354	6503.21	none
1676	mmu-miR-30e-5p_27	-0.60198	0.271924	0.0268438	0.151823	15.4737	5p	mmu-miR-30e-5p	27 or above	miR-30e-5p	None	-0.51234	-0.228137	-0.138498	0.202585	0.260111	0.647354	6503.21	none
1677	mmu-miR-30e-5p_28	-0.796128	0.32155	0.0132899	0.0945913	6.15371	5p	mmu-miR-30e-5p	27 or above	miR-30e-5p	None	-0.706489	-0.228137	-0.138498	0.202585	0.260111	0.647354	6503.21	none
1678	mmu-miR-30e-5p_29	-0.836576	0.357227	0.0191878	0.12105	2.35456	5p	mmu-miR-30e-5p	27 or above	miR-30e-5p	None	-0.746936	-0.228137	-0.138498	0.202585	0.260111	0.647354	6503.21	none
1679	mmu-miR-30e-5p_30	0.330279	0.539134	0.540134	0.784643	0.67191	5p	mmu-miR-30e-5p	27 or above	miR-30e-5p	None	0.419918	-0.228137	-0.138498	0.202585	0.260111	0.647354	6503.21	none
1680	mmu-miR-30e-5p_31	-0.447877	0.811524	0.581019	NA	0.273788	5p	mmu-miR-30e-5p	27 or above	miR-30e-5p	None	-0.358238	-0.228137	-0.138498	0.202585	0.260111	0.647354	6503.21	none
1681	mmu-miR-31-3p_19	-0.295735	0.370147	0.42431	0.706616	1.46778	3p	mmu-miR-31-3p	19	miR-31-3p	None	-0.206096	-0.386601	-0.296962	0.255855	0.130784	0.484025	375.458	none
1682	mmu-miR-31-3p_20	-0.123411	0.319434	0.699242	0.87563	5.47832	3p	mmu-miR-31-3p	20	miR-31-3p	None	-0.033772	-0.386601	-0.296962	0.255855	0.130784	0.484025	375.458	none
1683	mmu-miR-31-3p_21	-0.215486	0.266374	0.418537	0.704024	31.3088	3p	mmu-miR-31-3p	21	miR-31-3p	None	-0.125847	-0.386601	-0.296962	0.255855	0.130784	0.484025	375.458	none
1684	mmu-miR-31-3p_22	-0.292917	0.261589	0.262816	0.573306	90.0644	3p	mmu-miR-31-3p	22	miR-31-3p	None	-0.203278	-0.386601	-0.296962	0.255855	0.130784	0.484025	375.458	none
1685	mmu-miR-31-3p_23	-0.445827	0.250014	0.074552	0.290095	202.865	3p	mmu-miR-31-3p	23	miR-31-3p	None	-0.356188	-0.386601	-0.296962	0.255855	0.130784	0.484025	375.458	none
1686	mmu-miR-31-3p_24	-0.491307	0.265752	0.0644953	0.268878	41.5307	3p	mmu-miR-31-3p	24	miR-31-3p	None	-0.401668	-0.386601	-0.296962	0.255855	0.130784	0.484025	375.458	none
1687	mmu-miR-31-3p_25	-0.819596	0.509437	0.107655	0.361854	0.960218	3p	mmu-miR-31-3p	25	miR-31-3p	None	-0.729956	-0.386601	-0.296962	0.255855	0.130784	0.484025	375.458	none
1688	mmu-miR-31-5p_14	-0.167305	0.816226	0.837593	NA	0.243777	5p	mmu-miR-31-5p	15 or below	miR-31-5p	None	-0.0776656	-0.475279	-0.38564	0.23105	0.0396827	0.274385	3132.69	none
1689	mmu-miR-31-5p_15	-0.644019	0.324491	0.0471775	0.223087	3.14115	5p	mmu-miR-31-5p	15 or below	miR-31-5p	None	-0.55438	-0.475279	-0.38564	0.23105	0.0396827	0.274385	3132.69	none
1690	mmu-miR-31-5p_16	0.711788	0.650637	0.273961	0.586746	0.31124	5p	mmu-miR-31-5p	16	miR-31-5p	None	0.801427	-0.475279	-0.38564	0.23105	0.0396827	0.274385	3132.69	none
1691	mmu-miR-31-5p_17	1.07247	0.397815	0.00701979	0.0599562	0.737541	5p	mmu-miR-31-5p	17	miR-31-5p	None	1.16211	-0.475279	-0.38564	0.23105	0.0396827	0.274385	3132.69	none
1692	mmu-miR-31-5p_18	0.30242	0.303063	0.318338	0.627333	2.96753	5p	mmu-miR-31-5p	18	miR-31-5p	None	0.39206	-0.475279	-0.38564	0.23105	0.0396827	0.274385	3132.69	none
1693	mmu-miR-31-5p_19	-0.188378	0.220101	0.392068	0.684834	49.0123	5p	mmu-miR-31-5p	19	miR-31-5p	None	-0.0987393	-0.475279	-0.38564	0.23105	0.0396827	0.274385	3132.69	none
1694	mmu-miR-31-5p_20	-0.303303	0.220305	0.168592	0.452157	115.662	5p	mmu-miR-31-5p	20	miR-31-5p	None	-0.213664	-0.475279	-0.38564	0.23105	0.0396827	0.274385	3132.69	none
1695	mmu-miR-31-5p_21	-0.36675	0.229078	0.109381	0.364189	543.527	5p	mmu-miR-31-5p	21	miR-31-5p	None	-0.27711	-0.475279	-0.38564	0.23105	0.0396827	0.274385	3132.69	none
1696	mmu-miR-31-5p_22	-0.472944	0.248807	0.0573221	0.254587	764.157	5p	mmu-miR-31-5p	22	miR-31-5p	None	-0.383305	-0.475279	-0.38564	0.23105	0.0396827	0.274385	3132.69	none
1697	mmu-miR-31-5p_23	-0.518368	0.235572	0.0277736	0.155747	1443.03	5p	mmu-miR-31-5p	23	miR-31-5p	None	-0.428729	-0.475279	-0.38564	0.23105	0.0396827	0.274385	3132.69	none
1698	mmu-miR-31-5p_24	-0.671206	0.249206	0.0070733	0.0602587	96.5863	5p	mmu-miR-31-5p	24	miR-31-5p	None	-0.581567	-0.475279	-0.38564	0.23105	0.0396827	0.274385	3132.69	none
1699	mmu-miR-31-5p_25	-0.748741	0.24834	0.00256995	0.0268354	73.4301	5p	mmu-miR-31-5p	25	miR-31-5p	None	-0.659102	-0.475279	-0.38564	0.23105	0.0396827	0.274385	3132.69	none
1700	mmu-miR-31-5p_26	-0.8632	0.250364	0.000565204	0.00770579	17.6557	5p	mmu-miR-31-5p	26	miR-31-5p	None	-0.77356	-0.475279	-0.38564	0.23105	0.0396827	0.274385	3132.69	none
1701	mmu-miR-31-5p_27	-0.694794	0.31179	0.0258536	0.147774	5.85047	5p	mmu-miR-31-5p	27 or above	miR-31-5p	None	-0.605155	-0.475279	-0.38564	0.23105	0.0396827	0.274385	3132.69	none
1702	mmu-miR-31-5p_28	-0.919953	0.373642	0.0138117	0.0972661	2.37237	5p	mmu-miR-31-5p	27 or above	miR-31-5p	None	-0.830314	-0.475279	-0.38564	0.23105	0.0396827	0.274385	3132.69	none
1703	mmu-miR-31-5p_29	0.0732558	0.466053	0.8751	0.947646	0.72323	5p	mmu-miR-31-5p	27 or above	miR-31-5p	None	0.162895	-0.475279	-0.38564	0.23105	0.0396827	0.274385	3132.69	none
1704	mmu-miR-31-5p_30	-0.749637	0.752584	0.319209	0.627333	0.345991	5p	mmu-miR-31-5p	27 or above	miR-31-5p	None	-0.659998	-0.475279	-0.38564	0.23105	0.0396827	0.274385	3132.69	none
1705	mmu-miR-3101-5p_21	-0.357324	0.788896	0.650591	0.849184	0.322191	5p	mmu-miR-3101-5p	21	miR-3101-5p	None	-0.267685	-0.669961	-0.580322	0.660527	0.310448	0.676695	0.697286	none
1706	mmu-miR-3102-3p_18	1.28084	0.588124	0.0294177	0.162505	0.307441	3p	mmu-miR-3102-3p	18	miR-3102-3p	None	1.37048	0.29707	0.386709	0.190237	0.118388	0.462229	145.338	none
1707	mmu-miR-3102-3p_19	1.34874	0.436178	0.00198692	0.0215524	0.953138	3p	mmu-miR-3102-3p	19	miR-3102-3p	None	1.43838	0.29707	0.386709	0.190237	0.118388	0.462229	145.338	none
1708	mmu-miR-3102-3p_20	1.00433	0.384538	0.00900703	0.0727593	0.928536	3p	mmu-miR-3102-3p	20	miR-3102-3p	None	1.09397	0.29707	0.386709	0.190237	0.118388	0.462229	145.338	none
1709	mmu-miR-3102-3p_21	0.681179	0.329418	0.0386564	0.195098	3.6284	3p	mmu-miR-3102-3p	21	miR-3102-3p	None	0.770819	0.29707	0.386709	0.190237	0.118388	0.462229	145.338	none
1710	mmu-miR-3102-3p_22	0.51293	0.229466	0.0253967	0.145856	16.4543	3p	mmu-miR-3102-3p	22	miR-3102-3p	None	0.602569	0.29707	0.386709	0.190237	0.118388	0.462229	145.338	none
1711	mmu-miR-3102-3p_23	0.435161	0.214114	0.042115	0.207216	59.748	3p	mmu-miR-3102-3p	23	miR-3102-3p	None	0.5248	0.29707	0.386709	0.190237	0.118388	0.462229	145.338	none
1712	mmu-miR-3102-3p_24	0.0970428	0.200899	0.629065	0.83616	35.5045	3p	mmu-miR-3102-3p	24	miR-3102-3p	None	0.186682	0.29707	0.386709	0.190237	0.118388	0.462229	145.338	none
1713	mmu-miR-3102-3p_25	-0.141552	0.21115	0.502613	0.759522	22.85	3p	mmu-miR-3102-3p	25	miR-3102-3p	None	-0.0519125	0.29707	0.386709	0.190237	0.118388	0.462229	145.338	none
1714	mmu-miR-3102-3p_26	-0.241916	0.30869	0.433223	0.712377	2.49393	3p	mmu-miR-3102-3p	26	miR-3102-3p	None	-0.152277	0.29707	0.386709	0.190237	0.118388	0.462229	145.338	none
1715	mmu-miR-3102-3p_27	-0.0605688	0.406023	0.881415	0.950603	1.29125	3p	mmu-miR-3102-3p	27 or above	miR-3102-3p	None	0.0290704	0.29707	0.386709	0.190237	0.118388	0.462229	145.338	none
1716	mmu-miR-3102-3p_28	-0.533196	0.773204	0.49045	NA	0.310727	3p	mmu-miR-3102-3p	27 or above	miR-3102-3p	None	-0.443557	0.29707	0.386709	0.190237	0.118388	0.462229	145.338	none
1717	mmu-miR-3102-3p.2_20	0.850404	0.840741	0.31178	NA	0.149523	3p	mmu-miR-3102-3p.2	20	miR-3102-3p.2	None	0.940043	0.295828	0.385467	0.207914	0.154784	0.523679	18.5357	none
1718	mmu-miR-3102-3p.2_21	0.833949	0.445814	0.0613975	0.264392	0.850924	3p	mmu-miR-3102-3p.2	21	miR-3102-3p.2	None	0.923589	0.295828	0.385467	0.207914	0.154784	0.523679	18.5357	none
1719	mmu-miR-3102-3p.2_22	0.300647	0.277166	0.278046	0.589919	4.40436	3p	mmu-miR-3102-3p.2	22	miR-3102-3p.2	None	0.390286	0.295828	0.385467	0.207914	0.154784	0.523679	18.5357	none
1720	mmu-miR-3102-3p.2_23	0.317453	0.236134	0.178827	0.465489	7.49755	3p	mmu-miR-3102-3p.2	23	miR-3102-3p.2	None	0.407092	0.295828	0.385467	0.207914	0.154784	0.523679	18.5357	none
1721	mmu-miR-3102-3p.2_24	0.0997071	0.277953	0.719805	0.88572	4.24653	3p	mmu-miR-3102-3p.2	24	miR-3102-3p.2	None	0.189346	0.295828	0.385467	0.207914	0.154784	0.523679	18.5357	none
1722	mmu-miR-3102-3p.2_25	0.118014	0.429201	0.783345	0.908779	0.938906	3p	mmu-miR-3102-3p.2	25	miR-3102-3p.2	None	0.207653	0.295828	0.385467	0.207914	0.154784	0.523679	18.5357	none
1723	mmu-miR-3102-5p_22	0.185817	0.730032	0.799083	0.916383	0.252176	5p	mmu-miR-3102-5p	22	miR-3102-5p	None	0.275457	-0.30576	-0.216121	0.497809	0.539075	0.840101	0.697361	none
1724	mmu-miR-3102-5p_23	-0.755451	0.710607	0.287734	0.5994	0.361396	5p	mmu-miR-3102-5p	23	miR-3102-5p	None	-0.665812	-0.30576	-0.216121	0.497809	0.539075	0.840101	0.697361	none
1725	mmu-miR-3102-5p.2_18	0.612033	0.4761	0.198613	0.494448	0.61065	5p	mmu-miR-3102-5p.2	18	miR-3102-5p.2	None	0.701672	0.267362	0.357002	0.199431	0.180043	0.551575	28.4019	none
1726	mmu-miR-3102-5p.2_19	0.144021	0.326694	0.659327	0.853231	1.94803	5p	mmu-miR-3102-5p.2	19	miR-3102-5p.2	None	0.23366	0.267362	0.357002	0.199431	0.180043	0.551575	28.4019	none
1727	mmu-miR-3102-5p.2_20	0.295741	0.259925	0.255207	0.564098	7.88061	5p	mmu-miR-3102-5p.2	20	miR-3102-5p.2	None	0.38538	0.267362	0.357002	0.199431	0.180043	0.551575	28.4019	none
1728	mmu-miR-3102-5p.2_21	0.161203	0.271118	0.552119	0.796459	4.44692	5p	mmu-miR-3102-5p.2	21	miR-3102-5p.2	None	0.250842	0.267362	0.357002	0.199431	0.180043	0.551575	28.4019	none
1729	mmu-miR-3102-5p.2_22	0.294625	0.24334	0.225991	0.526417	5.88484	5p	mmu-miR-3102-5p.2	22	miR-3102-5p.2	None	0.384264	0.267362	0.357002	0.199431	0.180043	0.551575	28.4019	none
1730	mmu-miR-3102-5p.2_23	0.498753	0.269728	0.0644434	0.268878	3.15503	5p	mmu-miR-3102-5p.2	23	miR-3102-5p.2	None	0.588392	0.267362	0.357002	0.199431	0.180043	0.551575	28.4019	none
1731	mmu-miR-3102-5p.2_24	0.0996717	0.301807	0.741211	0.892539	2.36332	5p	mmu-miR-3102-5p.2	24	miR-3102-5p.2	None	0.189311	0.267362	0.357002	0.199431	0.180043	0.551575	28.4019	none
1732	mmu-miR-3102-5p.2_25	-0.354374	0.41565	0.393894	0.685404	1.35899	5p	mmu-miR-3102-5p.2	25	miR-3102-5p.2	None	-0.264734	0.267362	0.357002	0.199431	0.180043	0.551575	28.4019	none
1733	mmu-miR-3102-5p.2_26	0.715928	0.575262	0.213307	0.508775	0.345335	5p	mmu-miR-3102-5p.2	26	miR-3102-5p.2	None	0.805567	0.267362	0.357002	0.199431	0.180043	0.551575	28.4019	none
1734	mmu-miR-3108-5p_22	0.178538	0.538244	0.740112	0.892539	0.559834	5p	mmu-miR-3108-5p	22	miR-3108-5p	None	0.268178	-0.77122	-0.681581	0.35806	0.0312492	0.234194	2.526	none
1735	mmu-miR-3108-5p_23	-1.30278	0.453149	0.00404087	0.038239	1.39586	5p	mmu-miR-3108-5p	23	miR-3108-5p	None	-1.21314	-0.77122	-0.681581	0.35806	0.0312492	0.234194	2.526	none
1736	mmu-miR-3108-5p_24	-1.39393	0.842322	0.0979508	0.342006	0.44689	5p	mmu-miR-3108-5p	24	miR-3108-5p	None	-1.30429	-0.77122	-0.681581	0.35806	0.0312492	0.234194	2.526	none
1737	mmu-miR-3109-3p_20	-0.461021	0.811258	0.569845	NA	0.278966	3p	mmu-miR-3109-3p	20	miR-3109-3p	None	-0.371382	0.0487233	0.138363	0.536018	0.927573	0.982703	0.748957	none
1738	mmu-miR-3109-3p_21	0.0899476	0.859709	0.916673	0.964203	0.268817	3p	mmu-miR-3109-3p	21	miR-3109-3p	None	0.179587	0.0487233	0.138363	0.536018	0.927573	0.982703	0.748957	none
1739	mmu-miR-3109-5p_23	0.411796	0.564856	0.465984	0.731713	0.521506	5p	mmu-miR-3109-5p	23	miR-3109-5p	None	0.501436	0.740116	0.829755	0.445572	0.0967043	0.413473	0.836703	none
1740	mmu-miR-3109-5p_24	0.776608	0.889595	0.382668	NA	0.156607	5p	mmu-miR-3109-5p	24	miR-3109-5p	None	0.866248	0.740116	0.829755	0.445572	0.0967043	0.413473	0.836703	none
1741	mmu-miR-3110-5p_20	0.232395	0.352111	0.509251	0.764105	1.36652	5p	mmu-miR-3110-5p	20	miR-3110-5p	None	0.322034	0.10594	0.195579	0.228423	0.6428	0.917149	5.34624	none
1742	mmu-miR-3110-5p_21	0.295719	0.361452	0.413275	0.700062	1.34395	5p	mmu-miR-3110-5p	21	miR-3110-5p	None	0.385359	0.10594	0.195579	0.228423	0.6428	0.917149	5.34624	none
1743	mmu-miR-3110-5p_22	-0.322332	0.416795	0.43931	0.716271	1.34681	5p	mmu-miR-3110-5p	22	miR-3110-5p	None	-0.232693	0.10594	0.195579	0.228423	0.6428	0.917149	5.34624	none
1744	mmu-miR-3110-5p_23	0.0536021	0.541315	0.921121	0.965467	0.511357	5p	mmu-miR-3110-5p	23	miR-3110-5p	None	0.143241	0.10594	0.195579	0.228423	0.6428	0.917149	5.34624	none
1745	mmu-miR-3110-5p_24	0.372911	0.597839	0.532782	0.780975	0.435214	5p	mmu-miR-3110-5p	24	miR-3110-5p	None	0.46255	0.10594	0.195579	0.228423	0.6428	0.917149	5.34624	none
1746	mmu-miR-3113-5p_22	0.806218	0.847574	0.341499	NA	0.170697	5p	mmu-miR-3113-5p	22	miR-3113-5p	None	0.895857	0.624911	0.714551	0.562867	0.2669	0.647354	0.46581	none
1747	mmu-miR-3154_22	0.441876	0.774391	0.568263	NA	0.197783	Unknown	mmu-miR-3154	22	miR-3154	None	0.531515	-0.170629	-0.08099	0.429993	0.691501	0.918988	0.963725	none
1748	mmu-miR-32-3p_20	-0.102216	0.452525	0.821295	0.928311	1.00562	3p	mmu-miR-32-3p	20	miR-32-3p	None	-0.0125771	0.0455302	0.135169	0.234922	0.846325	0.954549	11.6299	none
1749	mmu-miR-32-3p_21	0.0176589	0.237631	0.940762	0.97249	9.20772	3p	mmu-miR-32-3p	21	miR-32-3p	None	0.107298	0.0455302	0.135169	0.234922	0.846325	0.954549	11.6299	none
1750	mmu-miR-32-3p_22	0.283886	0.42129	0.500407	0.758131	1.19304	3p	mmu-miR-32-3p	22	miR-32-3p	None	0.373525	0.0455302	0.135169	0.234922	0.846325	0.954549	11.6299	none
1751	mmu-miR-32-5p_18	0.611249	0.632229	0.333636	0.637775	0.313574	5p	mmu-miR-32-5p	18	miR-32-5p	None	0.700889	-0.119244	-0.0296048	0.181825	0.511941	0.828861	1148.14	none
1752	mmu-miR-32-5p_19	0.213869	0.287798	0.457407	0.727849	2.64841	5p	mmu-miR-32-5p	19	miR-32-5p	None	0.303509	-0.119244	-0.0296048	0.181825	0.511941	0.828861	1148.14	none
1753	mmu-miR-32-5p_20	0.243075	0.198074	0.219749	0.51767	44.6373	5p	mmu-miR-32-5p	20	miR-32-5p	None	0.332714	-0.119244	-0.0296048	0.181825	0.511941	0.828861	1148.14	none
1754	mmu-miR-32-5p_21	-0.0166443	0.192947	0.931257	0.96938	684.711	5p	mmu-miR-32-5p	21	miR-32-5p	None	0.0729949	-0.119244	-0.0296048	0.181825	0.511941	0.828861	1148.14	none
1755	mmu-miR-32-5p_22	-0.334163	0.228349	0.143361	0.415999	294.757	5p	mmu-miR-32-5p	22	miR-32-5p	None	-0.244524	-0.119244	-0.0296048	0.181825	0.511941	0.828861	1148.14	none
1756	mmu-miR-32-5p_23	-0.418329	0.223278	0.0609878	0.263832	106.273	5p	mmu-miR-32-5p	23	miR-32-5p	None	-0.32869	-0.119244	-0.0296048	0.181825	0.511941	0.828861	1148.14	none
1757	mmu-miR-32-5p_24	-0.669667	0.260218	0.0100681	0.0781746	8.85056	5p	mmu-miR-32-5p	24	miR-32-5p	None	-0.580028	-0.119244	-0.0296048	0.181825	0.511941	0.828861	1148.14	none
1758	mmu-miR-32-5p_25	-0.924277	0.487971	0.058209	0.257359	0.907726	5p	mmu-miR-32-5p	25	miR-32-5p	None	-0.834637	-0.119244	-0.0296048	0.181825	0.511941	0.828861	1148.14	none
1759	mmu-miR-320-3p_13	1.87153	0.512157	0.000257975	0.00394181	0.330807	3p	mmu-miR-320-3p	15 or below	miR-320-3p	None	1.96117	0.0264233	0.116063	0.181646	0.884343	0.963818	1651.43	none
1760	mmu-miR-320-3p_14	0.954932	0.359492	0.00789952	0.0661138	1.51225	3p	mmu-miR-320-3p	15 or below	miR-320-3p	None	1.04457	0.0264233	0.116063	0.181646	0.884343	0.963818	1651.43	none
1761	mmu-miR-320-3p_15	0.314568	0.32722	0.336384	0.640283	1.76529	3p	mmu-miR-320-3p	15 or below	miR-320-3p	None	0.404207	0.0264233	0.116063	0.181646	0.884343	0.963818	1651.43	none
1762	mmu-miR-320-3p_16	0.176063	0.3522	0.61715	0.829004	1.81559	3p	mmu-miR-320-3p	16	miR-320-3p	None	0.265702	0.0264233	0.116063	0.181646	0.884343	0.963818	1651.43	none
1763	mmu-miR-320-3p_17	0.218546	0.356255	0.539578	0.784519	1.79354	3p	mmu-miR-320-3p	17	miR-320-3p	None	0.308185	0.0264233	0.116063	0.181646	0.884343	0.963818	1651.43	none
1764	mmu-miR-320-3p_18	0.225611	0.230242	0.327144	0.635403	11.7576	3p	mmu-miR-320-3p	18	miR-320-3p	None	0.31525	0.0264233	0.116063	0.181646	0.884343	0.963818	1651.43	none
1765	mmu-miR-320-3p_19	0.402022	0.24765	0.104516	0.356873	9.91012	3p	mmu-miR-320-3p	19	miR-320-3p	None	0.491661	0.0264233	0.116063	0.181646	0.884343	0.963818	1651.43	none
1766	mmu-miR-320-3p_20	0.32802	0.217714	0.131899	0.400388	22.5365	3p	mmu-miR-320-3p	20	miR-320-3p	None	0.417659	0.0264233	0.116063	0.181646	0.884343	0.963818	1651.43	none
1767	mmu-miR-320-3p_21	0.174663	0.209627	0.404729	0.693137	61.8199	3p	mmu-miR-320-3p	21	miR-320-3p	None	0.264302	0.0264233	0.116063	0.181646	0.884343	0.963818	1651.43	none
1768	mmu-miR-320-3p_22	0.0898576	0.219317	0.682014	0.866936	636.572	3p	mmu-miR-320-3p	22	miR-320-3p	None	0.179497	0.0264233	0.116063	0.181646	0.884343	0.963818	1651.43	none
1769	mmu-miR-320-3p_23	0.0137363	0.203817	0.946267	0.974637	324.51	3p	mmu-miR-320-3p	23	miR-320-3p	None	0.103376	0.0264233	0.116063	0.181646	0.884343	0.963818	1651.43	none
1770	mmu-miR-320-3p_24	-0.0685726	0.189073	0.716845	0.884152	420.132	3p	mmu-miR-320-3p	24	miR-320-3p	None	0.0210666	0.0264233	0.116063	0.181646	0.884343	0.963818	1651.43	none
1771	mmu-miR-320-3p_25	-0.15224	0.192996	0.430213	0.71082	114.901	3p	mmu-miR-320-3p	25	miR-320-3p	None	-0.0626012	0.0264233	0.116063	0.181646	0.884343	0.963818	1651.43	none
1772	mmu-miR-320-3p_26	-0.17361	0.201727	0.38945	0.684705	23.5133	3p	mmu-miR-320-3p	26	miR-320-3p	None	-0.0839704	0.0264233	0.116063	0.181646	0.884343	0.963818	1651.43	none
1773	mmu-miR-320-3p_27	-0.379812	0.236864	0.108824	0.363948	7.53232	3p	mmu-miR-320-3p	27 or above	miR-320-3p	None	-0.290173	0.0264233	0.116063	0.181646	0.884343	0.963818	1651.43	none
1774	mmu-miR-320-3p_28	0.0262894	0.318648	0.934247	0.97037	2.28096	3p	mmu-miR-320-3p	27 or above	miR-320-3p	None	0.115929	0.0264233	0.116063	0.181646	0.884343	0.963818	1651.43	none
1775	mmu-miR-320-3p_29	-0.353678	0.472882	0.454508	0.727849	1.06339	3p	mmu-miR-320-3p	27 or above	miR-320-3p	None	-0.264039	0.0264233	0.116063	0.181646	0.884343	0.963818	1651.43	none
1776	mmu-miR-320-3p_30	-0.563056	0.566872	0.320579	0.627817	0.551878	3p	mmu-miR-320-3p	27 or above	miR-320-3p	None	-0.473416	0.0264233	0.116063	0.181646	0.884343	0.963818	1651.43	none
1777	mmu-miR-320-3p_31	-0.0662964	0.741076	0.928717	0.968552	0.320437	3p	mmu-miR-320-3p	27 or above	miR-320-3p	None	0.0233428	0.0264233	0.116063	0.181646	0.884343	0.963818	1651.43	none
1778	mmu-miR-322-3p.1_17	0.935396	0.534364	0.0800349	0.30364	0.441342	3p	mmu-miR-322-3p.1	17	miR-322-3p.1	None	1.02504	0.506933	0.596572	0.227639	0.0259527	0.211103	126.391	BBUM passenger
1779	mmu-miR-322-3p.1_18	0.807518	0.33381	0.0155593	0.104885	1.43508	3p	mmu-miR-322-3p.1	18	miR-322-3p.1	None	0.897157	0.506933	0.596572	0.227639	0.0259527	0.211103	126.391	BBUM passenger
1780	mmu-miR-322-3p.1_19	0.632644	0.280063	0.0238875	0.140582	6.48658	3p	mmu-miR-322-3p.1	19	miR-322-3p.1	None	0.722283	0.506933	0.596572	0.227639	0.0259527	0.211103	126.391	BBUM passenger
1781	mmu-miR-322-3p.1_20	0.549386	0.233737	0.0187509	0.119883	45.5809	3p	mmu-miR-322-3p.1	20	miR-322-3p.1	None	0.639025	0.506933	0.596572	0.227639	0.0259527	0.211103	126.391	BBUM passenger
1782	mmu-miR-322-3p.1_21	0.429187	0.232765	0.0652033	0.270157	58.2089	3p	mmu-miR-322-3p.1	21	miR-322-3p.1	None	0.518826	0.506933	0.596572	0.227639	0.0259527	0.211103	126.391	BBUM passenger
1783	mmu-miR-322-3p.1_22	0.591965	0.249566	0.0176931	0.115026	12.8928	3p	mmu-miR-322-3p.1	22	miR-322-3p.1	None	0.681605	0.506933	0.596572	0.227639	0.0259527	0.211103	126.391	BBUM passenger
1784	mmu-miR-322-3p.1_23	0.266004	0.475581	0.57594	0.807771	0.637593	3p	mmu-miR-322-3p.1	23	miR-322-3p.1	None	0.355644	0.506933	0.596572	0.227639	0.0259527	0.211103	126.391	BBUM passenger
1785	mmu-miR-322-3p.2_19	0.766449	0.528572	0.147048	0.421892	0.480035	3p	mmu-miR-322-3p.2	19	miR-322-3p.2	None	0.856089	0.543772	0.633411	0.262619	0.0383986	0.269599	24.3524	BBUM passenger
1786	mmu-miR-322-3p.2_20	0.857298	0.323443	0.00803644	0.0669235	2.42302	3p	mmu-miR-322-3p.2	20	miR-322-3p.2	None	0.946937	0.543772	0.633411	0.262619	0.0383986	0.269599	24.3524	BBUM passenger
1787	mmu-miR-322-3p.2_21	0.526604	0.265538	0.0473499	0.223087	6.32303	3p	mmu-miR-322-3p.2	21	miR-322-3p.2	None	0.616243	0.543772	0.633411	0.262619	0.0383986	0.269599	24.3524	BBUM passenger
1788	mmu-miR-322-3p.2_22	0.520237	0.278404	0.0616727	0.264392	12.9385	3p	mmu-miR-322-3p.2	22	miR-322-3p.2	None	0.609876	0.543772	0.633411	0.262619	0.0383986	0.269599	24.3524	BBUM passenger
1789	mmu-miR-322-3p.2_23	0.234038	0.338977	0.489928	0.752745	1.95811	3p	mmu-miR-322-3p.2	23	miR-322-3p.2	None	0.323677	0.543772	0.633411	0.262619	0.0383986	0.269599	24.3524	BBUM passenger
1790	mmu-miR-324-5p_18	1.31524	0.633137	0.0377699	0.193854	0.237209	5p	mmu-miR-324-5p	18	miR-324-5p	None	1.40488	-0.277367	-0.187728	0.154254	0.072158	0.352951	433.611	Other passenger
1791	mmu-miR-324-5p_19	0.940957	0.436698	0.0311847	0.17001	0.850777	5p	mmu-miR-324-5p	19	miR-324-5p	None	1.0306	-0.277367	-0.187728	0.154254	0.072158	0.352951	433.611	Other passenger
1792	mmu-miR-324-5p_20	0.311446	0.234661	0.184437	0.47106	8.67007	5p	mmu-miR-324-5p	20	miR-324-5p	None	0.401085	-0.277367	-0.187728	0.154254	0.072158	0.352951	433.611	Other passenger
1793	mmu-miR-324-5p_21	-0.0561845	0.20439	0.783402	0.908779	41.0439	5p	mmu-miR-324-5p	21	miR-324-5p	None	0.0334547	-0.277367	-0.187728	0.154254	0.072158	0.352951	433.611	Other passenger
1794	mmu-miR-324-5p_22	-0.180823	0.207227	0.382888	0.677756	42.9449	5p	mmu-miR-324-5p	22	miR-324-5p	None	-0.091184	-0.277367	-0.187728	0.154254	0.072158	0.352951	433.611	Other passenger
1795	mmu-miR-324-5p_23	-0.339121	0.18529	0.0672181	0.274056	293.492	5p	mmu-miR-324-5p	23	miR-324-5p	None	-0.249482	-0.277367	-0.187728	0.154254	0.072158	0.352951	433.611	Other passenger
1796	mmu-miR-324-5p_24	-0.408894	0.212948	0.0548379	0.247139	16.3023	5p	mmu-miR-324-5p	24	miR-324-5p	None	-0.319255	-0.277367	-0.187728	0.154254	0.072158	0.352951	433.611	Other passenger
1797	mmu-miR-324-5p_25	-0.409908	0.227503	0.0715818	0.284392	20.34	5p	mmu-miR-324-5p	25	miR-324-5p	None	-0.320269	-0.277367	-0.187728	0.154254	0.072158	0.352951	433.611	Other passenger
1798	mmu-miR-324-5p_26	-0.409708	0.26038	0.115602	0.37277	5.21857	5p	mmu-miR-324-5p	26	miR-324-5p	None	-0.320069	-0.277367	-0.187728	0.154254	0.072158	0.352951	433.611	Other passenger
1799	mmu-miR-324-5p_27	-0.385922	0.451554	0.392743	0.684977	1.48101	5p	mmu-miR-324-5p	27 or above	miR-324-5p	None	-0.296283	-0.277367	-0.187728	0.154254	0.072158	0.352951	433.611	Other passenger
1800	mmu-miR-324-5p_28	-0.486104	0.597833	0.416155	0.702948	0.676655	5p	mmu-miR-324-5p	27 or above	miR-324-5p	None	-0.396465	-0.277367	-0.187728	0.154254	0.072158	0.352951	433.611	Other passenger
1801	mmu-miR-324-5p_29	0.00514146	0.823861	0.995021	NA	0.238086	5p	mmu-miR-324-5p	27 or above	miR-324-5p	None	0.0947807	-0.277367	-0.187728	0.154254	0.072158	0.352951	433.611	Other passenger
1802	mmu-miR-326-3p_20	1.08495	0.918161	0.237342	NA	0.120467	3p	mmu-miR-326-3p	20	miR-326-3p	None	1.17459	-0.330506	-0.240867	0.355424	0.352427	0.709818	8.72027	none
1803	mmu-miR-326-3p_21	-0.532986	0.382579	0.163578	0.445525	4.13111	3p	mmu-miR-326-3p	21	miR-326-3p	None	-0.443347	-0.330506	-0.240867	0.355424	0.352427	0.709818	8.72027	none
1804	mmu-miR-326-3p_22	-0.196167	0.414511	0.636035	0.84173	1.60176	3p	mmu-miR-326-3p	22	miR-326-3p	None	-0.106528	-0.330506	-0.240867	0.355424	0.352427	0.709818	8.72027	none
1805	mmu-miR-326-3p_23	-0.134302	0.3864	0.728161	0.888714	2.02449	3p	mmu-miR-326-3p	23	miR-326-3p	None	-0.0446628	-0.330506	-0.240867	0.355424	0.352427	0.709818	8.72027	none
1806	mmu-miR-326-3p_24	-0.697431	0.583232	0.231773	0.532022	0.634529	3p	mmu-miR-326-3p	24	miR-326-3p	None	-0.607791	-0.330506	-0.240867	0.355424	0.352427	0.709818	8.72027	none
1807	mmu-miR-328-3p|mmu-miR-6395_18	1.32962	0.415858	0.00138725	0.0158251	0.900129	3p	mmu-miR-328-3p|mmu-miR-6395	18	miR-328-3p	None	1.41926	0.164279	0.253918	0.188879	0.384434	0.738773	490.809	none
1808	mmu-miR-328-3p|mmu-miR-6395_19	0.520627	0.283641	0.0664298	0.272845	4.39639	3p	mmu-miR-328-3p|mmu-miR-6395	19	miR-328-3p	None	0.610266	0.164279	0.253918	0.188879	0.384434	0.738773	490.809	none
1809	mmu-miR-328-3p|mmu-miR-6395_20	0.558461	0.233044	0.0165583	0.109841	6.34598	3p	mmu-miR-328-3p|mmu-miR-6395	20	miR-328-3p	None	0.6481	0.164279	0.253918	0.188879	0.384434	0.738773	490.809	none
1810	mmu-miR-328-3p|mmu-miR-6395_21	0.152735	0.229134	0.505044	0.760878	23.9751	3p	mmu-miR-328-3p|mmu-miR-6395	21	miR-328-3p	None	0.242374	0.164279	0.253918	0.188879	0.384434	0.738773	490.809	none
1811	mmu-miR-328-3p|mmu-miR-6395_22	0.114318	0.209939	0.586078	0.812412	244.47	3p	mmu-miR-328-3p|mmu-miR-6395	22	miR-328-3p	None	0.203957	0.164279	0.253918	0.188879	0.384434	0.738773	490.809	none
1812	mmu-miR-328-3p|mmu-miR-6395_23	0.204392	0.203391	0.314937	0.624725	111.492	3p	mmu-miR-328-3p|mmu-miR-6395	23	miR-328-3p	None	0.294031	0.164279	0.253918	0.188879	0.384434	0.738773	490.809	none
1813	mmu-miR-328-3p|mmu-miR-6395_24	0.211651	0.214144	0.322978	0.630253	82.8022	3p	mmu-miR-328-3p|mmu-miR-6395	24	miR-328-3p	None	0.30129	0.164279	0.253918	0.188879	0.384434	0.738773	490.809	none
1814	mmu-miR-328-3p|mmu-miR-6395_25	-0.00986421	0.246123	0.968031	0.986335	11.4994	3p	mmu-miR-328-3p|mmu-miR-6395	25	miR-328-3p	None	0.079775	0.164279	0.253918	0.188879	0.384434	0.738773	490.809	none
1815	mmu-miR-328-3p|mmu-miR-6395_26	-0.0282835	0.320548	0.92969	0.96896	2.15261	3p	mmu-miR-328-3p|mmu-miR-6395	26	miR-328-3p	None	0.0613557	0.164279	0.253918	0.188879	0.384434	0.738773	490.809	none
1816	mmu-miR-328-3p|mmu-miR-6395_27	0.179549	0.598131	0.764038	0.903749	0.384979	3p	mmu-miR-328-3p|mmu-miR-6395	27 or above	miR-328-3p	None	0.269188	0.164279	0.253918	0.188879	0.384434	0.738773	490.809	none
1817	mmu-miR-328-5p_22	0.598173	0.843021	0.477977	NA	0.172229	5p	mmu-miR-328-5p	22	miR-328-5p	None	0.687812	0.468612	0.558251	0.556153	0.399455	0.740101	0.437297	none
1818	mmu-miR-33-3p_19	1.23437	0.307753	6.04861e-05	0.00118517	1.84699	3p	mmu-miR-33-3p	19	miR-33-3p	None	1.32401	0.293373	0.383012	0.20763	0.157669	0.525825	58.744	BBUM passenger
1819	mmu-miR-33-3p_20	0.849104	0.258365	0.00101458	0.0122006	3.3634	3p	mmu-miR-33-3p	20	miR-33-3p	None	0.938743	0.293373	0.383012	0.20763	0.157669	0.525825	58.744	BBUM passenger
1820	mmu-miR-33-3p_21	0.388011	0.238887	0.104324	0.356779	22.4736	3p	mmu-miR-33-3p	21	miR-33-3p	None	0.47765	0.293373	0.383012	0.20763	0.157669	0.525825	58.744	BBUM passenger
1821	mmu-miR-33-3p_22	0.109091	0.224333	0.62676	0.834095	23.2367	3p	mmu-miR-33-3p	22	miR-33-3p	None	0.19873	0.293373	0.383012	0.20763	0.157669	0.525825	58.744	BBUM passenger
1822	mmu-miR-33-3p_23	-0.189507	0.258615	0.463693	0.729944	5.94377	3p	mmu-miR-33-3p	23	miR-33-3p	None	-0.0998682	0.293373	0.383012	0.20763	0.157669	0.525825	58.744	BBUM passenger
1823	mmu-miR-33-3p_24	0.0175316	0.407456	0.96568	0.985201	1.10565	3p	mmu-miR-33-3p	24	miR-33-3p	None	0.107171	0.293373	0.383012	0.20763	0.157669	0.525825	58.744	BBUM passenger
1824	mmu-miR-33-3p_25	0.0731327	0.706883	0.917599	0.964203	0.292475	3p	mmu-miR-33-3p	25	miR-33-3p	None	0.162772	0.293373	0.383012	0.20763	0.157669	0.525825	58.744	BBUM passenger
1825	mmu-miR-331-3p_15	2.16945	1.04853	0.0385435	NA	0.0636648	3p	mmu-miR-331-3p	15 or below	miR-331-3p	None	2.25909	0.220692	0.310331	0.188462	0.241592	0.627012	552.515	none
1826	mmu-miR-331-3p_16	1.04469	0.867566	0.228528	NA	0.141345	3p	mmu-miR-331-3p	16	miR-331-3p	None	1.13433	0.220692	0.310331	0.188462	0.241592	0.627012	552.515	none
1827	mmu-miR-331-3p_17	0.770901	0.558896	0.167794	0.451438	0.393083	3p	mmu-miR-331-3p	17	miR-331-3p	None	0.86054	0.220692	0.310331	0.188462	0.241592	0.627012	552.515	none
1828	mmu-miR-331-3p_18	0.617023	0.361965	0.0882595	0.319223	1.78509	3p	mmu-miR-331-3p	18	miR-331-3p	None	0.706663	0.220692	0.310331	0.188462	0.241592	0.627012	552.515	none
1829	mmu-miR-331-3p_19	0.542402	0.242036	0.0250264	0.144979	12.2015	3p	mmu-miR-331-3p	19	miR-331-3p	None	0.632041	0.220692	0.310331	0.188462	0.241592	0.627012	552.515	none
1830	mmu-miR-331-3p_20	0.255876	0.207995	0.21862	0.516838	152.31	3p	mmu-miR-331-3p	20	miR-331-3p	None	0.345516	0.220692	0.310331	0.188462	0.241592	0.627012	552.515	none
1831	mmu-miR-331-3p_21	0.235408	0.201604	0.242938	0.548764	129.478	3p	mmu-miR-331-3p	21	miR-331-3p	None	0.325048	0.220692	0.310331	0.188462	0.241592	0.627012	552.515	none
1832	mmu-miR-331-3p_22	0.175849	0.204363	0.389528	0.684705	216.825	3p	mmu-miR-331-3p	22	miR-331-3p	None	0.265489	0.220692	0.310331	0.188462	0.241592	0.627012	552.515	none
1833	mmu-miR-331-3p_23	0.10591	0.218122	0.627284	0.834459	32.9971	3p	mmu-miR-331-3p	23	miR-331-3p	None	0.195549	0.220692	0.310331	0.188462	0.241592	0.627012	552.515	none
1834	mmu-miR-331-3p_24	0.175627	0.283402	0.53545	0.78293	3.80205	3p	mmu-miR-331-3p	24	miR-331-3p	None	0.265266	0.220692	0.310331	0.188462	0.241592	0.627012	552.515	none
1835	mmu-miR-331-3p_25	0.281975	0.707174	0.690088	0.870658	0.263857	3p	mmu-miR-331-3p	25	miR-331-3p	None	0.371614	0.220692	0.310331	0.188462	0.241592	0.627012	552.515	none
1836	mmu-miR-331-5p_20	0.930393	0.472047	0.0487266	0.227642	0.571081	5p	mmu-miR-331-5p	20	miR-331-5p	None	1.02003	0.439877	0.529516	0.222892	0.0484386	0.293714	5.63664	none
1837	mmu-miR-331-5p_21	0.479949	0.349529	0.169711	0.453334	1.64628	5p	mmu-miR-331-5p	21	miR-331-5p	None	0.569589	0.439877	0.529516	0.222892	0.0484386	0.293714	5.63664	none
1838	mmu-miR-331-5p_22	0.423624	0.318411	0.183376	0.469866	1.79326	5p	mmu-miR-331-5p	22	miR-331-5p	None	0.513263	0.439877	0.529516	0.222892	0.0484386	0.293714	5.63664	none
1839	mmu-miR-331-5p_23	0.338734	0.444154	0.445671	0.720178	0.711988	5p	mmu-miR-331-5p	23	miR-331-5p	None	0.428373	0.439877	0.529516	0.222892	0.0484386	0.293714	5.63664	none
1840	mmu-miR-331-5p_24	0.152065	0.592532	0.797461	0.916235	0.456822	5p	mmu-miR-331-5p	24	miR-331-5p	None	0.241704	0.439877	0.529516	0.222892	0.0484386	0.293714	5.63664	none
1841	mmu-miR-331-5p_25	-0.596385	0.848888	0.482337	NA	0.230125	5p	mmu-miR-331-5p	25	miR-331-5p	None	-0.506746	0.439877	0.529516	0.222892	0.0484386	0.293714	5.63664	none
1842	mmu-miR-335-5p_18	-0.488506	0.929255	0.599099	NA	0.256338	5p	mmu-miR-335-5p	18	miR-335-5p	None	-0.398867	-0.931027	-0.841388	0.392925	0.0178131	0.177333	321.628	BBUM passenger
1843	mmu-miR-335-5p_19	-0.93918	0.67001	0.160993	0.44283	0.748428	5p	mmu-miR-335-5p	19	miR-335-5p	None	-0.849541	-0.931027	-0.841388	0.392925	0.0178131	0.177333	321.628	BBUM passenger
1844	mmu-miR-335-5p_20	-0.552468	0.51417	0.282605	0.594452	1.33112	5p	mmu-miR-335-5p	20	miR-335-5p	None	-0.462829	-0.931027	-0.841388	0.392925	0.0178131	0.177333	321.628	BBUM passenger
1845	mmu-miR-335-5p_21	-0.785217	0.364117	0.0310451	0.169527	35.7848	5p	mmu-miR-335-5p	21	miR-335-5p	None	-0.695577	-0.931027	-0.841388	0.392925	0.0178131	0.177333	321.628	BBUM passenger
1846	mmu-miR-335-5p_22	-0.909031	0.354137	0.0102615	0.079306	118.385	5p	mmu-miR-335-5p	22	miR-335-5p	None	-0.819392	-0.931027	-0.841388	0.392925	0.0178131	0.177333	321.628	BBUM passenger
1847	mmu-miR-335-5p_23	-0.975593	0.367724	0.00797668	0.0665923	153.159	5p	mmu-miR-335-5p	23	miR-335-5p	None	-0.885953	-0.931027	-0.841388	0.392925	0.0178131	0.177333	321.628	BBUM passenger
1848	mmu-miR-335-5p_24	-1.16925	0.412914	0.00462991	0.0424855	9.86322	5p	mmu-miR-335-5p	24	miR-335-5p	None	-1.07961	-0.931027	-0.841388	0.392925	0.0178131	0.177333	321.628	BBUM passenger
1849	mmu-miR-335-5p_25	-0.890507	0.722087	0.217486	0.514887	0.529471	5p	mmu-miR-335-5p	25	miR-335-5p	None	-0.800868	-0.931027	-0.841388	0.392925	0.0178131	0.177333	321.628	BBUM passenger
1850	mmu-miR-338-3p_22	1.32398	2.10643	0.529648	NA	0.142079	3p	mmu-miR-338-3p	22	miR-338-3p	None	1.41362	1.50748	1.59712	0.795075	0.0579564	0.306418	0.33124	none
1851	mmu-miR-338-3p_23	1.25688	0.83745	0.133397	0.403279	0.17486	3p	mmu-miR-338-3p	23	miR-338-3p	None	1.34652	1.50748	1.59712	0.795075	0.0579564	0.306418	0.33124	none
1852	mmu-miR-339-3p_19	0.255474	0.489005	0.601367	0.819764	0.683153	3p	mmu-miR-339-3p	19	miR-339-3p	None	0.345113	0.00554563	0.0951848	0.23485	0.981161	0.998944	26.8647	none
1853	mmu-miR-339-3p_20	0.0590071	0.276667	0.83111	0.931199	3.4459	3p	mmu-miR-339-3p	20	miR-339-3p	None	0.148646	0.00554563	0.0951848	0.23485	0.981161	0.998944	26.8647	none
1854	mmu-miR-339-3p_21	0.0750278	0.267042	0.778742	0.908643	6.40928	3p	mmu-miR-339-3p	21	miR-339-3p	None	0.164667	0.00554563	0.0951848	0.23485	0.981161	0.998944	26.8647	none
1855	mmu-miR-339-3p_22	0.15204	0.312369	0.62645	0.834014	2.88637	3p	mmu-miR-339-3p	22	miR-339-3p	None	0.241679	0.00554563	0.0951848	0.23485	0.981161	0.998944	26.8647	none
1856	mmu-miR-339-3p_23	-0.0430775	0.249109	0.862709	0.941574	7.36906	3p	mmu-miR-339-3p	23	miR-339-3p	None	0.0465617	0.00554563	0.0951848	0.23485	0.981161	0.998944	26.8647	none
1857	mmu-miR-339-3p_24	-0.18155	0.343172	0.596782	0.816572	3.43481	3p	mmu-miR-339-3p	24	miR-339-3p	None	-0.0919107	0.00554563	0.0951848	0.23485	0.981161	0.998944	26.8647	none
1858	mmu-miR-339-3p_25	-0.122373	0.48691	0.801562	0.917842	1.22824	3p	mmu-miR-339-3p	25	miR-339-3p	None	-0.0327342	0.00554563	0.0951848	0.23485	0.981161	0.998944	26.8647	none
1859	mmu-miR-339-3p_26	-0.0224969	0.588394	0.969501	0.986775	0.607369	3p	mmu-miR-339-3p	26	miR-339-3p	None	0.0671423	0.00554563	0.0951848	0.23485	0.981161	0.998944	26.8647	none
1860	mmu-miR-339-3p_27	0.235653	0.817753	0.773216	NA	0.2348	3p	mmu-miR-339-3p	27 or above	miR-339-3p	None	0.325292	0.00554563	0.0951848	0.23485	0.981161	0.998944	26.8647	none
1861	mmu-miR-339-5p_17	2.36215	0.490227	1.44658e-06	4.81855e-05	0.380821	5p	mmu-miR-339-5p	17	miR-339-5p	None	2.45179	0.124784	0.214424	0.209593	0.5516	0.85166	637.397	none
1862	mmu-miR-339-5p_18	1.7202	0.285944	1.78907e-09	9.76952e-08	2.61769	5p	mmu-miR-339-5p	18	miR-339-5p	None	1.80984	0.124784	0.214424	0.209593	0.5516	0.85166	637.397	none
1863	mmu-miR-339-5p_19	0.347739	0.207308	0.0934643	0.331908	18.8164	5p	mmu-miR-339-5p	19	miR-339-5p	None	0.437378	0.124784	0.214424	0.209593	0.5516	0.85166	637.397	none
1864	mmu-miR-339-5p_20	0.213234	0.228701	0.351145	0.654907	79.4163	5p	mmu-miR-339-5p	20	miR-339-5p	None	0.302873	0.124784	0.214424	0.209593	0.5516	0.85166	637.397	none
1865	mmu-miR-339-5p_21	0.041577	0.215786	0.847212	0.935851	269.996	5p	mmu-miR-339-5p	21	miR-339-5p	None	0.131216	0.124784	0.214424	0.209593	0.5516	0.85166	637.397	none
1866	mmu-miR-339-5p_22	0.214311	0.214837	0.318497	0.627333	121.783	5p	mmu-miR-339-5p	22	miR-339-5p	None	0.303951	0.124784	0.214424	0.209593	0.5516	0.85166	637.397	none
1867	mmu-miR-339-5p_23	0.0344396	0.234992	0.883482	0.95074	115.457	5p	mmu-miR-339-5p	23	miR-339-5p	None	0.124079	0.124784	0.214424	0.209593	0.5516	0.85166	637.397	none
1868	mmu-miR-339-5p_24	0.0862064	0.273574	0.752676	0.89766	19.43	5p	mmu-miR-339-5p	24	miR-339-5p	None	0.175846	0.124784	0.214424	0.209593	0.5516	0.85166	637.397	none
1869	mmu-miR-339-5p_25	0.0615919	0.343408	0.857659	0.939757	3.64816	5p	mmu-miR-339-5p	25	miR-339-5p	None	0.151231	0.124784	0.214424	0.209593	0.5516	0.85166	637.397	none
1870	mmu-miR-339-5p_26	0.164193	0.361537	0.649719	0.84909	1.89986	5p	mmu-miR-339-5p	26	miR-339-5p	None	0.253832	0.124784	0.214424	0.209593	0.5516	0.85166	637.397	none
1871	mmu-miR-339-5p_27	-0.167095	0.466265	0.720068	0.88572	0.771273	5p	mmu-miR-339-5p	27 or above	miR-339-5p	None	-0.0774554	0.124784	0.214424	0.209593	0.5516	0.85166	637.397	none
1872	mmu-miR-339-5p_28	0.525705	0.756555	0.487139	NA	0.213626	5p	mmu-miR-339-5p	27 or above	miR-339-5p	None	0.615344	0.124784	0.214424	0.209593	0.5516	0.85166	637.397	none
1873	mmu-miR-340-3p_19	0.403715	0.710594	0.569942	0.804439	0.282547	3p	mmu-miR-340-3p	19	miR-340-3p	None	0.493354	-0.31104	-0.2214	0.170467	0.0680573	0.34131	42.6229	Other passenger
1874	mmu-miR-340-3p_20	-0.341255	0.675578	0.613467	0.826077	0.379067	3p	mmu-miR-340-3p	20	miR-340-3p	None	-0.251615	-0.31104	-0.2214	0.170467	0.0680573	0.34131	42.6229	Other passenger
1875	mmu-miR-340-3p_21	0.184847	0.252717	0.464513	0.730796	4.76014	3p	mmu-miR-340-3p	21	miR-340-3p	None	0.274486	-0.31104	-0.2214	0.170467	0.0680573	0.34131	42.6229	Other passenger
1876	mmu-miR-340-3p_22	-0.309347	0.209767	0.140288	0.412445	19.3895	3p	mmu-miR-340-3p	22	miR-340-3p	None	-0.219708	-0.31104	-0.2214	0.170467	0.0680573	0.34131	42.6229	Other passenger
1877	mmu-miR-340-3p_23	-0.509928	0.222714	0.0220443	0.131594	15.3827	3p	mmu-miR-340-3p	23	miR-340-3p	None	-0.420288	-0.31104	-0.2214	0.170467	0.0680573	0.34131	42.6229	Other passenger
1878	mmu-miR-340-3p_24	-0.458796	0.336881	0.173232	0.458692	2.17999	3p	mmu-miR-340-3p	24	miR-340-3p	None	-0.369157	-0.31104	-0.2214	0.170467	0.0680573	0.34131	42.6229	Other passenger
1879	mmu-miR-342-3p_15	0.00728794	0.817712	0.992889	NA	0.220415	3p	mmu-miR-342-3p	15 or below	miR-342-3p	None	0.0969271	0.430942	0.520582	0.215182	0.0452109	0.284487	385.861	none
1880	mmu-miR-342-3p_19	1.30124	0.817847	0.111598	NA	0.138936	3p	mmu-miR-342-3p	19	miR-342-3p	None	1.39088	0.430942	0.520582	0.215182	0.0452109	0.284487	385.861	none
1881	mmu-miR-342-3p_20	0.438077	0.513852	0.393916	0.685404	0.631311	3p	mmu-miR-342-3p	20	miR-342-3p	None	0.527717	0.430942	0.520582	0.215182	0.0452109	0.284487	385.861	none
1882	mmu-miR-342-3p_21	1.12187	0.33892	0.000932545	0.0113784	1.87897	3p	mmu-miR-342-3p	21	miR-342-3p	None	1.21151	0.430942	0.520582	0.215182	0.0452109	0.284487	385.861	none
1883	mmu-miR-342-3p_22	0.891269	0.198878	7.4122e-06	0.000191396	22.6421	3p	mmu-miR-342-3p	22	miR-342-3p	None	0.980908	0.430942	0.520582	0.215182	0.0452109	0.284487	385.861	none
1884	mmu-miR-342-3p_23	0.622015	0.2222	0.00512069	0.0458522	195.395	3p	mmu-miR-342-3p	23	miR-342-3p	None	0.711654	0.430942	0.520582	0.215182	0.0452109	0.284487	385.861	none
1885	mmu-miR-342-3p_24	0.171719	0.247959	0.488606	0.751753	111.569	3p	mmu-miR-342-3p	24	miR-342-3p	None	0.261358	0.430942	0.520582	0.215182	0.0452109	0.284487	385.861	none
1886	mmu-miR-342-3p_25	-0.2429	0.232312	0.295755	0.608353	49.6381	3p	mmu-miR-342-3p	25	miR-342-3p	None	-0.153261	0.430942	0.520582	0.215182	0.0452109	0.284487	385.861	none
1887	mmu-miR-342-3p_26	0.0680633	0.361974	0.85085	0.936352	1.51115	3p	mmu-miR-342-3p	26	miR-342-3p	None	0.157703	0.430942	0.520582	0.215182	0.0452109	0.284487	385.861	none
1888	mmu-miR-342-3p_27	0.10191	0.619244	0.869281	0.945957	0.412286	3p	mmu-miR-342-3p	27 or above	miR-342-3p	None	0.191549	0.430942	0.520582	0.215182	0.0452109	0.284487	385.861	none
1889	mmu-miR-342-5p_21	0.896467	0.344671	0.00929694	0.0737316	1.32833	5p	mmu-miR-342-5p	21	miR-342-5p	None	0.986106	0.501853	0.591492	0.236688	0.0339795	0.244156	9.50299	none
1890	mmu-miR-342-5p_22	0.597876	0.293483	0.0416326	0.20671	3.17715	5p	mmu-miR-342-5p	22	miR-342-5p	None	0.687515	0.501853	0.591492	0.236688	0.0339795	0.244156	9.50299	none
1891	mmu-miR-342-5p_23	0.341377	0.27785	0.219207	0.517124	3.45978	5p	mmu-miR-342-5p	23	miR-342-5p	None	0.431016	0.501853	0.591492	0.236688	0.0339795	0.244156	9.50299	none
1892	mmu-miR-342-5p_24	0.432331	0.515015	0.401215	0.691329	0.519461	5p	mmu-miR-342-5p	24	miR-342-5p	None	0.52197	0.501853	0.591492	0.236688	0.0339795	0.244156	9.50299	none
1893	mmu-miR-342-5p_25	0.392601	0.709368	0.579954	0.809307	0.307367	5p	mmu-miR-342-5p	25	miR-342-5p	None	0.48224	0.501853	0.591492	0.236688	0.0339795	0.244156	9.50299	none
1894	mmu-miR-342-5p_26	0.179824	0.79462	0.820967	0.928256	0.275463	5p	mmu-miR-342-5p	26	miR-342-5p	None	0.269463	0.501853	0.591492	0.236688	0.0339795	0.244156	9.50299	none
1895	mmu-miR-344-3p_21	1.27902	0.552783	0.0206793	0.12639	0.322191	3p	mmu-miR-344-3p	21	miR-344-3p	None	1.36866	0.699166	0.788806	0.249832	0.00513332	0.0728495	7.97177	none
1896	mmu-miR-344-3p_22	0.204388	0.570887	0.720329	0.88572	0.54669	3p	mmu-miR-344-3p	22	miR-344-3p	None	0.294028	0.699166	0.788806	0.249832	0.00513332	0.0728495	7.97177	none
1897	mmu-miR-344-3p_23	0.716017	0.251451	0.00440586	0.0407664	6.43658	3p	mmu-miR-344-3p	23	miR-344-3p	None	0.805656	0.699166	0.788806	0.249832	0.00513332	0.0728495	7.97177	none
1898	mmu-miR-344-3p_24	0.356695	0.604482	0.555134	0.796459	0.459816	3p	mmu-miR-344-3p	24	miR-344-3p	None	0.446335	0.699166	0.788806	0.249832	0.00513332	0.0728495	7.97177	none
1899	mmu-miR-344b-3p_22	0.792709	0.536239	0.139334	0.410364	0.622912	3p	mmu-miR-344b-3p	22	miR-344b-3p	None	0.882348	0.821709	0.911348	0.54154	0.129177	0.484025	0.889323	none
1900	mmu-miR-344b-3p_23	0.873749	0.789145	0.268203	0.577495	0.207857	3p	mmu-miR-344b-3p	23	miR-344b-3p	None	0.963388	0.821709	0.911348	0.54154	0.129177	0.484025	0.889323	none
1901	mmu-miR-344c-3p_22	0.712919	0.884068	0.420008	NA	0.156607	3p	mmu-miR-344c-3p	22	miR-344c-3p	None	0.802559	0.414289	0.503928	0.320688	0.196401	0.574681	2.08564	none
1902	mmu-miR-344c-3p_23	0.316012	0.354669	0.372926	0.669486	1.61161	3p	mmu-miR-344c-3p	23	miR-344c-3p	None	0.405651	0.414289	0.503928	0.320688	0.196401	0.574681	2.08564	none
1903	mmu-miR-344d-3p_20	1.32594	0.913803	0.146775	NA	0.104185	3p	mmu-miR-344d-3p	20	miR-344d-3p	None	1.41558	0.396484	0.486123	0.493878	0.422092	0.757101	2.68504	none
1904	mmu-miR-344d-3p_21	0.472328	0.668901	0.48011	0.743472	0.347449	3p	mmu-miR-344d-3p	21	miR-344d-3p	None	0.561967	0.396484	0.486123	0.493878	0.422092	0.757101	2.68504	none
1905	mmu-miR-344d-3p_22	0.416085	0.498831	0.404213	0.692609	1.99015	3p	mmu-miR-344d-3p	22	miR-344d-3p	None	0.505724	0.396484	0.486123	0.493878	0.422092	0.757101	2.68504	none
1906	mmu-miR-345-5p_18	2.93254	0.821915	0.000359798	0.00535038	0.0790698	5p	mmu-miR-345-5p	18	miR-345-5p	None	3.02218	0.147299	0.236938	0.161839	0.362741	0.711613	261.332	BBUM passenger
1907	mmu-miR-345-5p_19	0.879616	0.305401	0.00397421	0.0378231	1.94023	5p	mmu-miR-345-5p	19	miR-345-5p	None	0.969255	0.147299	0.236938	0.161839	0.362741	0.711613	261.332	BBUM passenger
1908	mmu-miR-345-5p_20	0.479627	0.257564	0.0625792	0.264532	7.39678	5p	mmu-miR-345-5p	20	miR-345-5p	None	0.569266	0.147299	0.236938	0.161839	0.362741	0.711613	261.332	BBUM passenger
1909	mmu-miR-345-5p_21	0.230703	0.192984	0.231911	0.532022	92.5002	5p	mmu-miR-345-5p	21	miR-345-5p	None	0.320342	0.147299	0.236938	0.161839	0.362741	0.711613	261.332	BBUM passenger
1910	mmu-miR-345-5p_22	-0.00011729	0.188134	0.999503	0.999759	99.4554	5p	mmu-miR-345-5p	22	miR-345-5p	None	0.0895219	0.147299	0.236938	0.161839	0.362741	0.711613	261.332	BBUM passenger
1911	mmu-miR-345-5p_23	0.187977	0.195933	0.33736	0.640614	35.9645	5p	mmu-miR-345-5p	23	miR-345-5p	None	0.277617	0.147299	0.236938	0.161839	0.362741	0.711613	261.332	BBUM passenger
1912	mmu-miR-345-5p_24	0.0855744	0.221231	0.698897	0.87563	16.9292	5p	mmu-miR-345-5p	24	miR-345-5p	None	0.175214	0.147299	0.236938	0.161839	0.362741	0.711613	261.332	BBUM passenger
1913	mmu-miR-345-5p_25	0.201218	0.28558	0.481061	0.743594	3.46263	5p	mmu-miR-345-5p	25	miR-345-5p	None	0.290858	0.147299	0.236938	0.161839	0.362741	0.711613	261.332	BBUM passenger
1914	mmu-miR-345-5p_26	0.0631998	0.355896	0.859053	0.939932	1.57518	5p	mmu-miR-345-5p	26	miR-345-5p	None	0.152839	0.147299	0.236938	0.161839	0.362741	0.711613	261.332	BBUM passenger
1915	mmu-miR-345-5p_27	0.240686	0.536351	0.653613	0.849754	0.510919	5p	mmu-miR-345-5p	27 or above	miR-345-5p	None	0.330326	0.147299	0.236938	0.161839	0.362741	0.711613	261.332	BBUM passenger
1916	mmu-miR-3474_22	0.000727024	0.779746	0.999256	NA	0.227716	Unknown	mmu-miR-3474	22	miR-3474	None	0.0903662	0.285363	0.375002	0.566138	0.614225	0.912445	0.427183	none
1917	mmu-miR-34a-3p.1_20	0.556262	0.602702	0.356035	0.659695	0.354971	3p	mmu-miR-34a-3p.1	20	miR-34a-3p.1	None	0.645901	-0.154441	-0.0648017	0.216999	0.476642	0.804861	111.026	none
1918	mmu-miR-34a-3p.1_21	-0.292507	0.242394	0.227532	0.528159	12.1618	3p	mmu-miR-34a-3p.1	21	miR-34a-3p.1	None	-0.202868	-0.154441	-0.0648017	0.216999	0.476642	0.804861	111.026	none
1919	mmu-miR-34a-3p.1_22	-0.249168	0.230249	0.279177	0.591564	73.3489	3p	mmu-miR-34a-3p.1	22	miR-34a-3p.1	None	-0.159529	-0.154441	-0.0648017	0.216999	0.476642	0.804861	111.026	none
1920	mmu-miR-34a-3p.1_23	0.150814	0.220809	0.494603	0.756663	21.2205	3p	mmu-miR-34a-3p.1	23	miR-34a-3p.1	None	0.240453	-0.154441	-0.0648017	0.216999	0.476642	0.804861	111.026	none
1921	mmu-miR-34a-3p.1_24	-0.0298284	0.296877	0.919968	0.96517	3.19102	3p	mmu-miR-34a-3p.1	24	miR-34a-3p.1	None	0.0598108	-0.154441	-0.0648017	0.216999	0.476642	0.804861	111.026	none
1922	mmu-miR-34a-3p.1_25	0.508076	0.846121	0.548189	NA	0.183255	3p	mmu-miR-34a-3p.1	25	miR-34a-3p.1	None	0.597715	-0.154441	-0.0648017	0.216999	0.476642	0.804861	111.026	none
1923	mmu-miR-34a-3p.2_21	1.12137	0.550865	0.0417843	0.20671	0.460176	3p	mmu-miR-34a-3p.2	21	miR-34a-3p.2	None	1.21101	0.108373	0.198012	0.234484	0.643954	0.917149	34.6564	none
1924	mmu-miR-34a-3p.2_22	0.014883	0.276899	0.957135	0.98099	4.12327	3p	mmu-miR-34a-3p.2	22	miR-34a-3p.2	None	0.104522	0.108373	0.198012	0.234484	0.643954	0.917149	34.6564	none
1925	mmu-miR-34a-3p.2_23	-0.0429036	0.24324	0.859992	0.939932	24.79	3p	mmu-miR-34a-3p.2	23	miR-34a-3p.2	None	0.0467356	0.108373	0.198012	0.234484	0.643954	0.917149	34.6564	none
1926	mmu-miR-34a-3p.2_24	0.563029	0.263272	0.0324697	0.175295	4.66347	3p	mmu-miR-34a-3p.2	24	miR-34a-3p.2	None	0.652668	0.108373	0.198012	0.234484	0.643954	0.917149	34.6564	none
1927	mmu-miR-34a-3p.2_25	1.59383	0.581468	0.00612443	0.0538573	0.288459	3p	mmu-miR-34a-3p.2	25	miR-34a-3p.2	None	1.68347	0.108373	0.198012	0.234484	0.643954	0.917149	34.6564	none
1928	mmu-miR-34a-5p_14	0.485742	0.549464	0.376681	0.671677	0.426814	5p	mmu-miR-34a-5p	15 or below	miR-34a-5p	None	0.575381	-0.346725	-0.257085	0.211399	0.100975	0.426269	8775.54	none
1929	mmu-miR-34a-5p_15	0.58975	0.614913	0.337519	0.640614	0.360519	5p	mmu-miR-34a-5p	15 or below	miR-34a-5p	None	0.679389	-0.346725	-0.257085	0.211399	0.100975	0.426269	8775.54	none
1930	mmu-miR-34a-5p_16	-0.221363	0.390284	0.570589	0.804671	1.21276	5p	mmu-miR-34a-5p	16	miR-34a-5p	None	-0.131724	-0.346725	-0.257085	0.211399	0.100975	0.426269	8775.54	none
1931	mmu-miR-34a-5p_17	0.813909	0.407053	0.0455528	0.218326	0.828292	5p	mmu-miR-34a-5p	17	miR-34a-5p	None	0.903548	-0.346725	-0.257085	0.211399	0.100975	0.426269	8775.54	none
1932	mmu-miR-34a-5p_18	0.563091	0.232504	0.0154414	0.104543	10.4389	5p	mmu-miR-34a-5p	18	miR-34a-5p	None	0.65273	-0.346725	-0.257085	0.211399	0.100975	0.426269	8775.54	none
1933	mmu-miR-34a-5p_19	0.327076	0.245159	0.182159	0.468649	13.4619	5p	mmu-miR-34a-5p	19	miR-34a-5p	None	0.416715	-0.346725	-0.257085	0.211399	0.100975	0.426269	8775.54	none
1934	mmu-miR-34a-5p_20	-0.0644496	0.219491	0.769039	0.903906	40.635	5p	mmu-miR-34a-5p	20	miR-34a-5p	None	0.0251896	-0.346725	-0.257085	0.211399	0.100975	0.426269	8775.54	none
1935	mmu-miR-34a-5p_21	-0.196377	0.227353	0.387724	0.682976	203.495	5p	mmu-miR-34a-5p	21	miR-34a-5p	None	-0.106738	-0.346725	-0.257085	0.211399	0.100975	0.426269	8775.54	none
1936	mmu-miR-34a-5p_22	-0.362785	0.219959	0.0990798	0.343786	4509.01	5p	mmu-miR-34a-5p	22	miR-34a-5p	None	-0.273146	-0.346725	-0.257085	0.211399	0.100975	0.426269	8775.54	none
1937	mmu-miR-34a-5p_23	-0.384412	0.222027	0.0833849	0.309649	2505.02	5p	mmu-miR-34a-5p	23	miR-34a-5p	None	-0.294773	-0.346725	-0.257085	0.211399	0.100975	0.426269	8775.54	none
1938	mmu-miR-34a-5p_24	-0.275707	0.218733	0.207499	0.50231	1164.76	5p	mmu-miR-34a-5p	24	miR-34a-5p	None	-0.186067	-0.346725	-0.257085	0.211399	0.100975	0.426269	8775.54	none
1939	mmu-miR-34a-5p_25	-0.311274	0.226442	0.169247	0.452821	222.234	5p	mmu-miR-34a-5p	25	miR-34a-5p	None	-0.221634	-0.346725	-0.257085	0.211399	0.100975	0.426269	8775.54	none
1940	mmu-miR-34a-5p_26	-0.342093	0.237304	0.149421	0.42504	47.7399	5p	mmu-miR-34a-5p	26	miR-34a-5p	None	-0.252454	-0.346725	-0.257085	0.211399	0.100975	0.426269	8775.54	none
1941	mmu-miR-34a-5p_27	-0.354903	0.26498	0.180455	0.466327	13.0724	5p	mmu-miR-34a-5p	27 or above	miR-34a-5p	None	-0.265263	-0.346725	-0.257085	0.211399	0.100975	0.426269	8775.54	none
1942	mmu-miR-34a-5p_28	-0.396023	0.279406	0.156374	0.435155	4.57711	5p	mmu-miR-34a-5p	27 or above	miR-34a-5p	None	-0.306384	-0.346725	-0.257085	0.211399	0.100975	0.426269	8775.54	none
1943	mmu-miR-34a-5p_29	-0.582577	0.348984	0.095048	0.336099	2.04893	5p	mmu-miR-34a-5p	27 or above	miR-34a-5p	None	-0.492938	-0.346725	-0.257085	0.211399	0.100975	0.426269	8775.54	none
1944	mmu-miR-34a-5p_30	-0.429958	0.537874	0.424078	0.706616	0.6649	5p	mmu-miR-34a-5p	27 or above	miR-34a-5p	None	-0.340319	-0.346725	-0.257085	0.211399	0.100975	0.426269	8775.54	none
1945	mmu-miR-34a-5p_31	0.525197	0.625911	0.401418	0.691329	0.328398	5p	mmu-miR-34a-5p	27 or above	miR-34a-5p	None	0.614836	-0.346725	-0.257085	0.211399	0.100975	0.426269	8775.54	none
1946	mmu-miR-34b-3p_18	1.79771	0.972189	0.0644387	NA	0.0927212	3p	mmu-miR-34b-3p	18	miR-34b-3p	None	1.88735	0.696788	0.786427	0.379757	0.0665311	0.33875	330.23	none
1947	mmu-miR-34b-3p_19	2.15002	0.640198	0.000784051	0.00989271	0.203916	3p	mmu-miR-34b-3p	19	miR-34b-3p	None	2.23966	0.696788	0.786427	0.379757	0.0665311	0.33875	330.23	none
1948	mmu-miR-34b-3p_20	1.15328	0.380274	0.00242322	0.0257062	3.91227	3p	mmu-miR-34b-3p	20	miR-34b-3p	None	1.24292	0.696788	0.786427	0.379757	0.0665311	0.33875	330.23	none
1949	mmu-miR-34b-3p_21	0.869515	0.353914	0.0140161	0.0977663	27.6768	3p	mmu-miR-34b-3p	21	miR-34b-3p	None	0.959154	0.696788	0.786427	0.379757	0.0665311	0.33875	330.23	none
1950	mmu-miR-34b-3p_22	0.650567	0.354211	0.0662592	0.272481	243.792	3p	mmu-miR-34b-3p	22	miR-34b-3p	None	0.740206	0.696788	0.786427	0.379757	0.0665311	0.33875	330.23	none
1951	mmu-miR-34b-3p_23	0.769206	0.334478	0.0214641	0.129524	49.6836	3p	mmu-miR-34b-3p	23	miR-34b-3p	None	0.858845	0.696788	0.786427	0.379757	0.0665311	0.33875	330.23	none
1952	mmu-miR-34b-3p_24	0.595214	0.365505	0.103425	0.354434	2.99017	3p	mmu-miR-34b-3p	24	miR-34b-3p	None	0.684853	0.696788	0.786427	0.379757	0.0665311	0.33875	330.23	none
1953	mmu-miR-34b-3p_25	0.150756	0.598867	0.801246	0.917796	0.454121	3p	mmu-miR-34b-3p	25	miR-34b-3p	None	0.240395	0.696788	0.786427	0.379757	0.0665311	0.33875	330.23	none
1954	mmu-miR-34b-5p_19	1.28975	0.59955	0.0314602	0.170674	0.273493	5p	mmu-miR-34b-5p	19	miR-34b-5p	None	1.37939	0.379792	0.469431	0.323492	0.240379	0.627012	1059.2	none
1955	mmu-miR-34b-5p_20	1.30717	0.453384	0.00393733	0.0376875	0.609773	5p	mmu-miR-34b-5p	20	miR-34b-5p	None	1.39681	0.379792	0.469431	0.323492	0.240379	0.627012	1059.2	none
1956	mmu-miR-34b-5p_21	0.519901	0.295443	0.0784526	0.298813	8.35014	5p	mmu-miR-34b-5p	21	miR-34b-5p	None	0.609541	0.379792	0.469431	0.323492	0.240379	0.627012	1059.2	none
1957	mmu-miR-34b-5p_22	0.562349	0.297987	0.0591387	0.259199	38.8914	5p	mmu-miR-34b-5p	22	miR-34b-5p	None	0.651988	0.379792	0.469431	0.323492	0.240379	0.627012	1059.2	none
1958	mmu-miR-34b-5p_23	0.377139	0.305801	0.217471	0.514887	963.573	5p	mmu-miR-34b-5p	23	miR-34b-5p	None	0.466778	0.379792	0.469431	0.323492	0.240379	0.627012	1059.2	none
1959	mmu-miR-34b-5p_24	0.161372	0.295772	0.585343	0.811939	33.4824	5p	mmu-miR-34b-5p	24	miR-34b-5p	None	0.251012	0.379792	0.469431	0.323492	0.240379	0.627012	1059.2	none
1960	mmu-miR-34b-5p_25	0.305569	0.308898	0.322554	0.630163	9.02659	5p	mmu-miR-34b-5p	25	miR-34b-5p	None	0.395208	0.379792	0.469431	0.323492	0.240379	0.627012	1059.2	none
1961	mmu-miR-34b-5p_26	0.358851	0.562261	0.523325	0.775146	0.481641	5p	mmu-miR-34b-5p	26	miR-34b-5p	None	0.44849	0.379792	0.469431	0.323492	0.240379	0.627012	1059.2	none
1962	mmu-miR-34c-3p_19	0.87465	0.569012	0.124259	0.387192	0.337157	3p	mmu-miR-34c-3p	19	miR-34c-3p	None	0.96429	0.758566	0.848205	0.385784	0.0492647	0.295492	184.5	none
1963	mmu-miR-34c-3p_20	1.46535	0.398612	0.0002368	0.00370319	2.57824	3p	mmu-miR-34c-3p	20	miR-34c-3p	None	1.55499	0.758566	0.848205	0.385784	0.0492647	0.295492	184.5	none
1964	mmu-miR-34c-3p_21	0.91289	0.372633	0.0142921	0.0990755	12.7518	3p	mmu-miR-34c-3p	21	miR-34c-3p	None	1.00253	0.758566	0.848205	0.385784	0.0492647	0.295492	184.5	none
1965	mmu-miR-34c-3p_22	0.722584	0.367183	0.0490783	0.228963	116.651	3p	mmu-miR-34c-3p	22	miR-34c-3p	None	0.812224	0.758566	0.848205	0.385784	0.0492647	0.295492	184.5	none
1966	mmu-miR-34c-3p_23	0.788304	0.329438	0.016717	0.110048	40.7861	3p	mmu-miR-34c-3p	23	miR-34c-3p	None	0.877944	0.758566	0.848205	0.385784	0.0492647	0.295492	184.5	none
1967	mmu-miR-34c-3p_24	0.547836	0.323974	0.0908395	0.325712	7.7812	3p	mmu-miR-34c-3p	24	miR-34c-3p	None	0.637475	0.758566	0.848205	0.385784	0.0492647	0.295492	184.5	none
1968	mmu-miR-34c-3p_25	0.708499	0.395957	0.0735609	0.287258	2.39434	3p	mmu-miR-34c-3p	25	miR-34c-3p	None	0.798138	0.758566	0.848205	0.385784	0.0492647	0.295492	184.5	none
1969	mmu-miR-34c-3p_26	0.750725	0.725754	0.300946	0.615378	0.231002	3p	mmu-miR-34c-3p	26	miR-34c-3p	None	0.840364	0.758566	0.848205	0.385784	0.0492647	0.295492	184.5	none
1970	mmu-miR-34c-5p_18	0.689705	0.81116	0.395175	0.685811	0.201724	5p	mmu-miR-34c-5p	18	miR-34c-5p	None	0.779344	0.33944	0.429079	0.324576	0.295657	0.674615	1379.29	none
1971	mmu-miR-34c-5p_19	0.630141	0.411539	0.125724	0.389933	1.48194	5p	mmu-miR-34c-5p	19	miR-34c-5p	None	0.71978	0.33944	0.429079	0.324576	0.295657	0.674615	1379.29	none
1972	mmu-miR-34c-5p_20	0.640143	0.332466	0.0541743	0.245516	2.91753	5p	mmu-miR-34c-5p	20	miR-34c-5p	None	0.729782	0.33944	0.429079	0.324576	0.295657	0.674615	1379.29	none
1973	mmu-miR-34c-5p_21	0.48499	0.269465	0.0718878	0.284392	35.4331	5p	mmu-miR-34c-5p	21	miR-34c-5p	None	0.574629	0.33944	0.429079	0.324576	0.295657	0.674615	1379.29	none
1974	mmu-miR-34c-5p_22	0.562686	0.303758	0.0639662	0.268014	131.193	5p	mmu-miR-34c-5p	22	miR-34c-5p	None	0.652325	0.33944	0.429079	0.324576	0.295657	0.674615	1379.29	none
1975	mmu-miR-34c-5p_23	0.311368	0.307643	0.311487	0.622304	1132.56	5p	mmu-miR-34c-5p	23	miR-34c-5p	None	0.401007	0.33944	0.429079	0.324576	0.295657	0.674615	1379.29	none
1976	mmu-miR-34c-5p_24	0.228559	0.303372	0.451212	0.725379	62.0986	5p	mmu-miR-34c-5p	24	miR-34c-5p	None	0.318199	0.33944	0.429079	0.324576	0.295657	0.674615	1379.29	none
1977	mmu-miR-34c-5p_25	0.314817	0.282473	0.265065	0.575199	6.39964	5p	mmu-miR-34c-5p	25	miR-34c-5p	None	0.404456	0.33944	0.429079	0.324576	0.295657	0.674615	1379.29	none
1978	mmu-miR-34c-5p_26	-0.178297	0.46271	0.699991	0.876238	0.940723	5p	mmu-miR-34c-5p	26	miR-34c-5p	None	-0.0886581	0.33944	0.429079	0.324576	0.295657	0.674615	1379.29	none
1979	mmu-miR-350-3p_19	-0.0181702	0.400822	0.963842	0.983929	1.05842	3p	mmu-miR-350-3p	19	miR-350-3p	None	0.071469	-0.264373	-0.174734	0.198806	0.183583	0.551575	912.608	none
1980	mmu-miR-350-3p_20	0.268111	0.287514	0.351071	0.654907	7.70365	3p	mmu-miR-350-3p	20	miR-350-3p	None	0.35775	-0.264373	-0.174734	0.198806	0.183583	0.551575	912.608	none
1981	mmu-miR-350-3p_21	0.105024	0.247827	0.671726	0.859593	177.836	3p	mmu-miR-350-3p	21	miR-350-3p	None	0.194663	-0.264373	-0.174734	0.198806	0.183583	0.551575	912.608	none
1982	mmu-miR-350-3p_22	-0.296426	0.212614	0.163258	0.445382	432.761	3p	mmu-miR-350-3p	22	miR-350-3p	None	-0.206787	-0.264373	-0.174734	0.198806	0.183583	0.551575	912.608	none
1983	mmu-miR-350-3p_23	-0.511118	0.20378	0.0121354	0.0891197	219.223	3p	mmu-miR-350-3p	23	miR-350-3p	None	-0.421479	-0.264373	-0.174734	0.198806	0.183583	0.551575	912.608	none
1984	mmu-miR-350-3p_24	-0.546324	0.214835	0.0109905	0.0832032	63.6228	3p	mmu-miR-350-3p	24	miR-350-3p	None	-0.456685	-0.264373	-0.174734	0.198806	0.183583	0.551575	912.608	none
1985	mmu-miR-350-3p_25	-0.37567	0.255733	0.141835	0.413733	6.29538	3p	mmu-miR-350-3p	25	miR-350-3p	None	-0.286031	-0.264373	-0.174734	0.198806	0.183583	0.551575	912.608	none
1986	mmu-miR-350-5p_19	0.109862	0.456634	0.809872	0.920711	0.99621	5p	mmu-miR-350-5p	19	miR-350-5p	None	0.199501	-0.140188	-0.0505484	0.17846	0.432137	0.76163	29.7603	none
1987	mmu-miR-350-5p_20	0.0790121	0.237997	0.739899	0.892539	6.44666	5p	mmu-miR-350-5p	20	miR-350-5p	None	0.168651	-0.140188	-0.0505484	0.17846	0.432137	0.76163	29.7603	none
1988	mmu-miR-350-5p_21	-0.15268	0.230928	0.508511	0.763683	11.3087	5p	mmu-miR-350-5p	21	miR-350-5p	None	-0.0630408	-0.140188	-0.0505484	0.17846	0.432137	0.76163	29.7603	none
1989	mmu-miR-350-5p_22	-0.268951	0.234083	0.250575	0.559232	8.32328	5p	mmu-miR-350-5p	22	miR-350-5p	None	-0.179311	-0.140188	-0.0505484	0.17846	0.432137	0.76163	29.7603	none
1990	mmu-miR-350-5p_23	-0.634875	0.377017	0.0921931	0.328796	1.59446	5p	mmu-miR-350-5p	23	miR-350-5p	None	-0.545236	-0.140188	-0.0505484	0.17846	0.432137	0.76163	29.7603	none
1991	mmu-miR-350-5p_24	0.0716317	0.564749	0.899068	0.957834	0.465581	5p	mmu-miR-350-5p	24	miR-350-5p	None	0.161271	-0.140188	-0.0505484	0.17846	0.432137	0.76163	29.7603	none
1992	mmu-miR-351-3p_20	1.14829	0.527252	0.0294156	0.162505	0.387171	3p	mmu-miR-351-3p	20	miR-351-3p	None	1.23793	0.612916	0.702555	0.275989	0.0263646	0.21187	5.48169	LFC passenger
1993	mmu-miR-351-3p_21	0.568934	0.314354	0.0703186	0.281618	2.61242	3p	mmu-miR-351-3p	21	miR-351-3p	None	0.658574	0.612916	0.702555	0.275989	0.0263646	0.21187	5.48169	LFC passenger
1994	mmu-miR-351-3p_22	0.432475	0.364546	0.235488	0.538006	1.71061	3p	mmu-miR-351-3p	22	miR-351-3p	None	0.522114	0.612916	0.702555	0.275989	0.0263646	0.21187	5.48169	LFC passenger
1995	mmu-miR-351-3p_23	0.978144	0.640409	0.126668	0.391766	0.327739	3p	mmu-miR-351-3p	23	miR-351-3p	None	1.06778	0.612916	0.702555	0.275989	0.0263646	0.21187	5.48169	LFC passenger
1996	mmu-miR-351-3p_24	0.666864	0.78337	0.394616	0.685811	0.236037	3p	mmu-miR-351-3p	24	miR-351-3p	None	0.756503	0.612916	0.702555	0.275989	0.0263646	0.21187	5.48169	LFC passenger
1997	mmu-miR-3547-3p_22	0.156606	0.601643	0.794635	0.915259	0.501066	3p	mmu-miR-3547-3p	22	miR-3547-3p	None	0.246245	0.158658	0.248297	0.587084	0.78697	0.95227	0.668264	none
1998	mmu-miR-3572-3p_23	0.451594	0.943292	0.632122	NA	0.17486	3p	mmu-miR-3572-3p	23	miR-3572-3p	None	0.541233	-0.0546407	0.0349985	0.566079	0.923104	0.98043	0.57019	none
1999	mmu-miR-3572-3p_24	-0.81545	0.763855	0.285725	NA	0.329418	3p	mmu-miR-3572-3p	24	miR-3572-3p	None	-0.725811	-0.0546407	0.0349985	0.566079	0.923104	0.98043	0.57019	none
[truncated: 1,614 more rows]

## Sheet: S2
	species	log2FoldChange_species	lfcSE_species	pvalue_species	padj_species	expr_WT_species	strand	miRNA	length	miRNA_label	annotation_species	log2FoldChange_sub_species	log2FoldChange_summedcounts	log2FoldChange_sub_summedcounts	lfcSE_summedcounts	pvalue_summedcounts	padj_summedcounts	expr_WT_summedcounts	annotation_summedcounts
1	dme-bantam-3p_13	-0.602024	0.218102	0.00577516	0.0136852	135.937	3p	dme-bantam-3p	15 or below	bantam-3p	None	-0.174527	-0.482881	-0.0553834	0.227492	0.033785	0.0929087	314951	none
2	dme-bantam-3p_14	0.989873	0.223557	9.51881e-06	3.56634e-05	15.8992	3p	dme-bantam-3p	15 or below	bantam-3p	None	1.41737	-0.482881	-0.0553834	0.227492	0.033785	0.0929087	314951	none
3	dme-bantam-3p_15	0.595978	0.259504	0.0216415	0.0449553	44.6874	3p	dme-bantam-3p	15 or below	bantam-3p	None	1.02348	-0.482881	-0.0553834	0.227492	0.033785	0.0929087	314951	none
4	dme-bantam-3p_16	0.00676811	0.240138	0.977515	0.988187	19.1265	3p	dme-bantam-3p	16	bantam-3p	None	0.434265	-0.482881	-0.0553834	0.227492	0.033785	0.0929087	314951	none
5	dme-bantam-3p_17	-0.239476	0.235496	0.309201	0.438496	29.7781	3p	dme-bantam-3p	17	bantam-3p	None	0.188021	-0.482881	-0.0553834	0.227492	0.033785	0.0929087	314951	none
6	dme-bantam-3p_18	-0.0344652	0.221837	0.876535	0.913607	73.4933	3p	dme-bantam-3p	18	bantam-3p	None	0.393032	-0.482881	-0.0553834	0.227492	0.033785	0.0929087	314951	none
7	dme-bantam-3p_19	0.638439	0.217524	0.00333512	0.00836798	441.491	3p	dme-bantam-3p	19	bantam-3p	None	1.06594	-0.482881	-0.0553834	0.227492	0.033785	0.0929087	314951	none
8	dme-bantam-3p_20	0.444964	0.22106	0.0441286	0.0848155	1947.03	3p	dme-bantam-3p	20	bantam-3p	None	0.872461	-0.482881	-0.0553834	0.227492	0.033785	0.0929087	314951	none
9	dme-bantam-3p_21	-0.0565813	0.209984	0.787579	0.844705	10655.7	3p	dme-bantam-3p	21	bantam-3p	None	0.370916	-0.482881	-0.0553834	0.227492	0.033785	0.0929087	314951	none
10	dme-bantam-3p_22	-0.333072	0.204102	0.102703	0.177965	49483	3p	dme-bantam-3p	22	bantam-3p	None	0.0944251	-0.482881	-0.0553834	0.227492	0.033785	0.0929087	314951	none
11	dme-bantam-3p_23	-0.570238	0.210056	0.00663359	0.0154877	209006	3p	dme-bantam-3p	23	bantam-3p	None	-0.142741	-0.482881	-0.0553834	0.227492	0.033785	0.0929087	314951	none
12	dme-bantam-3p_24	-0.27249	0.201766	0.176848	0.286129	5063.78	3p	dme-bantam-3p	24	bantam-3p	None	0.155007	-0.482881	-0.0553834	0.227492	0.033785	0.0929087	314951	none
13	dme-bantam-3p_25	-0.35435	0.218352	0.104624	0.180728	207.053	3p	dme-bantam-3p	25	bantam-3p	None	0.0731475	-0.482881	-0.0553834	0.227492	0.033785	0.0929087	314951	none
14	dme-bantam-3p_26	-0.272076	0.26235	0.299703	0.428865	26.0691	3p	dme-bantam-3p	26	bantam-3p	None	0.155422	-0.482881	-0.0553834	0.227492	0.033785	0.0929087	314951	none
15	dme-bantam-3p_27	-0.196845	0.31969	0.538069	0.652972	4.74879	3p	dme-bantam-3p	27 or above	bantam-3p	None	0.230653	-0.482881	-0.0553834	0.227492	0.033785	0.0929087	314951	none
16	dme-bantam-3p_28	-0.219767	0.518098	0.671435	0.757499	0.892423	3p	dme-bantam-3p	27 or above	bantam-3p	None	0.207731	-0.482881	-0.0553834	0.227492	0.033785	0.0929087	314951	none
17	dme-bantam-3p_29	-0.544613	0.602197	0.365795	0.496774	0.676163	3p	dme-bantam-3p	27 or above	bantam-3p	None	-0.117116	-0.482881	-0.0553834	0.227492	0.033785	0.0929087	314951	none
18	dme-bantam-5p_17	-0.136483	0.632633	0.829192	0.871634	0.547814	5p	dme-bantam-5p	17	bantam-5p	None	0.291014	-0.0548185	0.372679	0.232218	0.813382	0.900348	1953.29	none
19	dme-bantam-5p_18	2.80064	0.709908	7.9775e-05	0.000260207	0.138844	5p	dme-bantam-5p	18	bantam-5p	None	3.22814	-0.0548185	0.372679	0.232218	0.813382	0.900348	1953.29	none
20	dme-bantam-5p_19	3.55627	0.295532	2.37024e-33	3.45868e-32	1.28738	5p	dme-bantam-5p	19	bantam-5p	None	3.98377	-0.0548185	0.372679	0.232218	0.813382	0.900348	1953.29	none
21	dme-bantam-5p_20	2.38751	0.208919	3.03295e-30	4.05246e-29	25.0631	5p	dme-bantam-5p	20	bantam-5p	None	2.81501	-0.0548185	0.372679	0.232218	0.813382	0.900348	1953.29	none
22	dme-bantam-5p_21	0.581623	0.207274	0.00501519	0.012091	307.93	5p	dme-bantam-5p	21	bantam-5p	None	1.00912	-0.0548185	0.372679	0.232218	0.813382	0.900348	1953.29	none
23	dme-bantam-5p_22	0.0696779	0.213385	0.744019	0.81172	248.942	5p	dme-bantam-5p	22	bantam-5p	None	0.497175	-0.0548185	0.372679	0.232218	0.813382	0.900348	1953.29	none
24	dme-bantam-5p_23	-0.533763	0.229195	0.0198662	0.0416478	1129.44	5p	dme-bantam-5p	23	bantam-5p	None	-0.106266	-0.0548185	0.372679	0.232218	0.813382	0.900348	1953.29	none
25	dme-bantam-5p_24	-0.556046	0.293923	0.0585165	0.108158	5.04899	5p	dme-bantam-5p	24	bantam-5p	None	-0.128549	-0.0548185	0.372679	0.232218	0.813382	0.900348	1953.29	none
26	dme-bantam-5p_25	1.03797	0.863929	0.229577	0.351659	0.186598	5p	dme-bantam-5p	25	bantam-5p	None	1.46546	-0.0548185	0.372679	0.232218	0.813382	0.900348	1953.29	none
27	dme-let-7-5p_21	-0.709935	0.604169	0.239971	0.361586	0.84455	5p	dme-let-7-5p	21	let-7-5p	None	-0.282438	-0.174838	0.252659	0.401886	0.663531	0.810982	2.28048	none
28	dme-let-7-5p_22	-0.384072	0.610312	0.52915	0.647712	0.618164	5p	dme-let-7-5p	22	let-7-5p	None	0.0434257	-0.174838	0.252659	0.401886	0.663531	0.810982	2.28048	none
29	dme-miR-1-3p_22	0.290375	0.572886	0.61225	0.714722	0.613627	3p	dme-miR-1-3p	22	miR-1-3p	None	0.717873	0.804275	1.23177	0.521516	0.123028	0.237944	0.733082	none
30	dme-miR-10-3p_23	0.606673	0.837132	0.468633	0.600826	0.252499	3p	dme-miR-10-3p	23	miR-10-3p	None	1.03417	0.645264	1.07276	0.712795	0.365328	NA	0.325657	none
31	dme-miR-1000-5p_21	-0.0388579	0.710198	0.956366	0.973037	0.429807	5p	dme-miR-1000-5p	21	miR-1000-5p	None	0.388639	-0.461206	-0.0337089	0.495826	0.35228	0.529925	1.12735	none
32	dme-miR-1000-5p_22	-0.964029	0.804694	0.230914	0.353219	0.411748	5p	dme-miR-1000-5p	22	miR-1000-5p	None	-0.536532	-0.461206	-0.0337089	0.495826	0.35228	0.529925	1.12735	none
33	dme-miR-1002-3p_22	-0.712788	0.445484	0.109592	0.187557	1.41295	3p	dme-miR-1002-3p	22	miR-1002-3p	None	-0.285291	-0.774842	-0.347345	0.415347	0.0621075	0.14196	1.87481	LFC passenger
34	dme-miR-1003-3p_14	2.23389	1.03874	0.0315088	0.0626222	0.076645	3p	dme-miR-1003-3p	15 or below	miR-1003-3p	None	2.66139	-0.880145	-0.452648	0.220916	6.77453e-05	0.000397439	2310.49	Other passenger
35	dme-miR-1003-3p_15	1.75801	0.460304	0.000133863	0.000421743	0.71009	3p	dme-miR-1003-3p	15 or below	miR-1003-3p	None	2.18551	-0.880145	-0.452648	0.220916	6.77453e-05	0.000397439	2310.49	Other passenger
36	dme-miR-1003-3p_16	1.30961	0.410397	0.00141738	0.003806	1.47368	3p	dme-miR-1003-3p	16	miR-1003-3p	None	1.73711	-0.880145	-0.452648	0.220916	6.77453e-05	0.000397439	2310.49	Other passenger
37	dme-miR-1003-3p_17	0.217214	0.308063	0.480749	0.610712	10.836	3p	dme-miR-1003-3p	17	miR-1003-3p	None	0.644712	-0.880145	-0.452648	0.220916	6.77453e-05	0.000397439	2310.49	Other passenger
38	dme-miR-1003-3p_18	-0.208135	0.278536	0.454915	0.587996	35.8836	3p	dme-miR-1003-3p	18	miR-1003-3p	None	0.219362	-0.880145	-0.452648	0.220916	6.77453e-05	0.000397439	2310.49	Other passenger
39	dme-miR-1003-3p_19	-0.465144	0.240705	0.0533074	0.0991911	143.215	3p	dme-miR-1003-3p	19	miR-1003-3p	None	-0.0376463	-0.880145	-0.452648	0.220916	6.77453e-05	0.000397439	2310.49	Other passenger
40	dme-miR-1003-3p_20	-0.750838	0.225403	0.000865082	0.00240445	163.047	3p	dme-miR-1003-3p	20	miR-1003-3p	None	-0.323341	-0.880145	-0.452648	0.220916	6.77453e-05	0.000397439	2310.49	Other passenger
41	dme-miR-1003-3p_21	-0.982643	0.210953	3.19137e-06	1.25951e-05	580.073	3p	dme-miR-1003-3p	21	miR-1003-3p	None	-0.555146	-0.880145	-0.452648	0.220916	6.77453e-05	0.000397439	2310.49	Other passenger
42	dme-miR-1003-3p_22	-1.02442	0.201053	3.48251e-07	1.53258e-06	968.655	3p	dme-miR-1003-3p	22	miR-1003-3p	None	-0.596923	-0.880145	-0.452648	0.220916	6.77453e-05	0.000397439	2310.49	Other passenger
43	dme-miR-1003-3p_23	-0.633412	0.21383	0.00305429	0.00776883	124.912	3p	dme-miR-1003-3p	23	miR-1003-3p	None	-0.205914	-0.880145	-0.452648	0.220916	6.77453e-05	0.000397439	2310.49	Other passenger
44	dme-miR-1003-3p_24	-0.180599	0.304286	0.552836	0.664963	3.89128	3p	dme-miR-1003-3p	24	miR-1003-3p	None	0.246899	-0.880145	-0.452648	0.220916	6.77453e-05	0.000397439	2310.49	Other passenger
45	dme-miR-1004-3p_22	-0.0984317	0.853753	0.908213	0.940437	0.279697	3p	dme-miR-1004-3p	22	miR-1004-3p	None	0.329066	0.321487	0.748984	0.783152	0.681436	NA	0.317837	none
46	dme-miR-1005-3p_18	1.32762	0.661304	0.0446876	0.0855934	0.36548	3p	dme-miR-1005-3p	18	miR-1005-3p	None	1.75512	0.0693576	0.496855	0.323101	0.83003	0.907922	40.5656	none
47	dme-miR-1005-3p_19	0.873501	0.478716	0.06805	0.123434	0.959105	3p	dme-miR-1005-3p	19	miR-1005-3p	None	1.301	0.0693576	0.496855	0.323101	0.83003	0.907922	40.5656	none
48	dme-miR-1005-3p_20	0.624272	0.363737	0.0861121	0.152797	2.79017	3p	dme-miR-1005-3p	20	miR-1005-3p	None	1.05177	0.0693576	0.496855	0.323101	0.83003	0.907922	40.5656	none
49	dme-miR-1005-3p_21	-0.124729	0.296114	0.673593	0.759162	21.7547	3p	dme-miR-1005-3p	21	miR-1005-3p	None	0.302768	0.0693576	0.496855	0.323101	0.83003	0.907922	40.5656	none
50	dme-miR-1005-3p_22	0.0263242	0.325473	0.935538	0.95991	9.36849	3p	dme-miR-1005-3p	22	miR-1005-3p	None	0.453821	0.0693576	0.496855	0.323101	0.83003	0.907922	40.5656	none
51	dme-miR-1005-3p_23	1.1662	0.610128	0.0559531	0.103766	0.421135	3p	dme-miR-1005-3p	23	miR-1005-3p	None	1.5937	0.0693576	0.496855	0.323101	0.83003	0.907922	40.5656	none
52	dme-miR-1006-3p_15	4.79539	1.45145	0.000953634	0.00263736	0.010495	3p	dme-miR-1006-3p	15 or below	miR-1006-3p	None	5.22289	-0.698685	-0.271188	0.210488	0.000902259	0.00453779	971.782	Other passenger
53	dme-miR-1006-3p_16	2.94864	1.05722	0.00528608	0.0126843	0.0621995	3p	dme-miR-1006-3p	16	miR-1006-3p	None	3.37614	-0.698685	-0.271188	0.210488	0.000902259	0.00453779	971.782	Other passenger
54	dme-miR-1006-3p_17	1.70679	1.01315	0.0920582	0.162052	0.105352	3p	dme-miR-1006-3p	17	miR-1006-3p	None	2.13429	-0.698685	-0.271188	0.210488	0.000902259	0.00453779	971.782	Other passenger
55	dme-miR-1006-3p_18	1.51237	0.427203	0.000399875	0.00115485	1.1373	3p	dme-miR-1006-3p	18	miR-1006-3p	None	1.93987	-0.698685	-0.271188	0.210488	0.000902259	0.00453779	971.782	Other passenger
56	dme-miR-1006-3p_19	0.583284	0.309271	0.0592952	0.109415	5.91762	3p	dme-miR-1006-3p	19	miR-1006-3p	None	1.01078	-0.698685	-0.271188	0.210488	0.000902259	0.00453779	971.782	Other passenger
57	dme-miR-1006-3p_20	-0.209377	0.224569	0.351157	0.483168	29.0026	3p	dme-miR-1006-3p	20	miR-1006-3p	None	0.218121	-0.698685	-0.271188	0.210488	0.000902259	0.00453779	971.782	Other passenger
58	dme-miR-1006-3p_21	-0.568842	0.201424	0.00474127	0.0115562	204.785	3p	dme-miR-1006-3p	21	miR-1006-3p	None	-0.141345	-0.698685	-0.271188	0.210488	0.000902259	0.00453779	971.782	Other passenger
59	dme-miR-1006-3p_22	-0.752239	0.201961	0.000195569	0.000594209	86.2746	3p	dme-miR-1006-3p	22	miR-1006-3p	None	-0.324742	-0.698685	-0.271188	0.210488	0.000902259	0.00453779	971.782	Other passenger
60	dme-miR-1006-3p_23	-0.83427	0.191177	1.27789e-05	4.66176e-05	509.267	3p	dme-miR-1006-3p	23	miR-1006-3p	None	-0.406773	-0.698685	-0.271188	0.210488	0.000902259	0.00453779	971.782	Other passenger
61	dme-miR-1006-3p_24	-0.462425	0.218877	0.0346248	0.0679626	18.2514	3p	dme-miR-1006-3p	24	miR-1006-3p	None	-0.0349277	-0.698685	-0.271188	0.210488	0.000902259	0.00453779	971.782	Other passenger
62	dme-miR-1006-3p_25	0.0289552	0.874631	0.97359	0.986038	0.304637	3p	dme-miR-1006-3p	25	miR-1006-3p	None	0.456452	-0.698685	-0.271188	0.210488	0.000902259	0.00453779	971.782	Other passenger
63	dme-miR-1007-3p_20	-0.236625	0.432176	0.584021	0.691966	1.78859	3p	dme-miR-1007-3p	20	miR-1007-3p	None	0.190872	-0.757779	-0.330282	0.255898	0.00306384	0.0134809	73.9392	none
64	dme-miR-1007-3p_21	-0.114536	0.341837	0.73758	0.807767	7.6305	3p	dme-miR-1007-3p	21	miR-1007-3p	None	0.312962	-0.757779	-0.330282	0.255898	0.00306384	0.0134809	73.9392	none
65	dme-miR-1007-3p_22	-0.738917	0.249934	0.003112	0.00789751	18.0878	3p	dme-miR-1007-3p	22	miR-1007-3p	None	-0.311419	-0.757779	-0.330282	0.255898	0.00306384	0.0134809	73.9392	none
66	dme-miR-1007-3p_23	-1.0017	0.22584	9.18922e-06	3.49002e-05	28.8477	3p	dme-miR-1007-3p	23	miR-1007-3p	None	-0.574199	-0.757779	-0.330282	0.255898	0.00306384	0.0134809	73.9392	none
67	dme-miR-1007-3p_24	-0.944015	0.293393	0.00129277	0.00353122	8.12167	3p	dme-miR-1007-3p	24	miR-1007-3p	None	-0.516518	-0.757779	-0.330282	0.255898	0.00306384	0.0134809	73.9392	none
68	dme-miR-1007-3p_25	-0.643006	0.82361	0.434969	0.57019	0.36128	3p	dme-miR-1007-3p	25	miR-1007-3p	None	-0.215509	-0.757779	-0.330282	0.255898	0.00306384	0.0134809	73.9392	none
69	dme-miR-1008-3p_14	-0.381376	0.918372	0.677941	0.761275	0.254507	3p	dme-miR-1008-3p	15 or below	miR-1008-3p	None	0.0461214	-0.602273	-0.174775	0.231522	0.00928555	0.0355273	911.515	Other passenger
70	dme-miR-1008-3p_17	3.68817	0.686385	7.72948e-08	3.55684e-07	0.134308	3p	dme-miR-1008-3p	17	miR-1008-3p	None	4.11567	-0.602273	-0.174775	0.231522	0.00928555	0.0355273	911.515	Other passenger
71	dme-miR-1008-3p_18	1.69169	0.486087	0.000500985	0.00143564	0.803654	3p	dme-miR-1008-3p	18	miR-1008-3p	None	2.11919	-0.602273	-0.174775	0.231522	0.00928555	0.0355273	911.515	Other passenger
72	dme-miR-1008-3p_19	0.532284	0.363689	0.143312	0.237567	4.37213	3p	dme-miR-1008-3p	19	miR-1008-3p	None	0.959782	-0.602273	-0.174775	0.231522	0.00928555	0.0355273	911.515	Other passenger
73	dme-miR-1008-3p_20	-0.1841	0.330198	0.577156	0.687504	10.8937	3p	dme-miR-1008-3p	20	miR-1008-3p	None	0.243398	-0.602273	-0.174775	0.231522	0.00928555	0.0355273	911.515	Other passenger
74	dme-miR-1008-3p_21	-0.648121	0.237156	0.00627812	0.0147509	193.02	3p	dme-miR-1008-3p	21	miR-1008-3p	None	-0.220624	-0.602273	-0.174775	0.231522	0.00928555	0.0355273	911.515	Other passenger
75	dme-miR-1008-3p_22	-0.693616	0.204003	0.000673792	0.00189654	333.859	3p	dme-miR-1008-3p	22	miR-1008-3p	None	-0.266119	-0.602273	-0.174775	0.231522	0.00928555	0.0355273	911.515	Other passenger
76	dme-miR-1008-3p_23	-0.555787	0.202819	0.00613811	0.0144526	246.596	3p	dme-miR-1008-3p	23	miR-1008-3p	None	-0.12829	-0.602273	-0.174775	0.231522	0.00928555	0.0355273	911.515	Other passenger
77	dme-miR-1008-3p_24	-0.1825	0.257395	0.478309	0.609006	11.4445	3p	dme-miR-1008-3p	24	miR-1008-3p	None	0.244998	-0.602273	-0.174775	0.231522	0.00928555	0.0355273	911.515	Other passenger
78	dme-miR-1008-3p_25	-0.232972	0.629961	0.711517	0.787497	0.625294	3p	dme-miR-1008-3p	25	miR-1008-3p	None	0.194525	-0.602273	-0.174775	0.231522	0.00928555	0.0355273	911.515	Other passenger
79	dme-miR-1009-3p_20	-0.826332	0.661787	0.211798	0.32943	0.714779	3p	dme-miR-1009-3p	20	miR-1009-3p	None	-0.398835	-1.31646	-0.888962	0.222701	3.39352e-09	3.5133e-08	45.0555	none
80	dme-miR-1009-3p_21	-1.06569	0.338661	0.0016508	0.00436929	3.60777	3p	dme-miR-1009-3p	21	miR-1009-3p	None	-0.638195	-1.31646	-0.888962	0.222701	3.39352e-09	3.5133e-08	45.0555	none
81	dme-miR-1009-3p_22	-1.42477	0.24423	5.42033e-09	2.78294e-08	14.3414	3p	dme-miR-1009-3p	22	miR-1009-3p	None	-0.997275	-1.31646	-0.888962	0.222701	3.39352e-09	3.5133e-08	45.0555	none
82	dme-miR-1009-3p_23	-1.30479	0.22356	5.33293e-09	2.7508e-08	20.8073	3p	dme-miR-1009-3p	23	miR-1009-3p	None	-0.877296	-1.31646	-0.888962	0.222701	3.39352e-09	3.5133e-08	45.0555	none
83	dme-miR-1013-3p_20	-0.89967	0.481044	0.0614497	0.112882	1.85591	3p	dme-miR-1013-3p	20	miR-1013-3p	None	-0.472173	-0.790456	-0.362959	0.360385	0.028281	0.0791102	5.72294	none
84	dme-miR-1013-3p_21	-0.6067	0.405639	0.13474	0.224365	2.54053	3p	dme-miR-1013-3p	21	miR-1013-3p	None	-0.179203	-0.790456	-0.362959	0.360385	0.028281	0.0791102	5.72294	none
85	dme-miR-1013-3p_23	-1.54296	0.864333	0.0742374	0.133651	0.447432	3p	dme-miR-1013-3p	23	miR-1013-3p	None	-1.11546	-0.790456	-0.362959	0.360385	0.028281	0.0791102	5.72294	none
86	dme-miR-1015-3p_22	-1.72519	0.586626	0.00327301	0.00823076	1.06084	3p	dme-miR-1015-3p	22	miR-1015-3p	None	-1.29769	-1.35629	-0.928795	0.49041	0.00568128	0.0232536	1.62349	none
87	dme-miR-1016-3p_20	-1.50319	0.943971	0.111292	0.189589	0.358686	3p	dme-miR-1016-3p	20	miR-1016-3p	None	-1.0757	-1.60998	-1.18248	0.243948	4.12025e-11	4.83443e-10	21.4233	none
88	dme-miR-1016-3p_21	-1.7061	0.366354	3.20909e-06	1.26201e-05	4.45763	3p	dme-miR-1016-3p	21	miR-1016-3p	None	-1.2786	-1.60998	-1.18248	0.243948	4.12025e-11	4.83443e-10	21.4233	none
89	dme-miR-1016-3p_22	-1.59691	0.242924	4.90731e-11	2.92592e-10	13.5846	3p	dme-miR-1016-3p	22	miR-1016-3p	None	-1.16942	-1.60998	-1.18248	0.243948	4.12025e-11	4.83443e-10	21.4233	none
90	dme-miR-11-3p_13	0.18048	0.53824	0.737387	0.807767	0.697587	3p	dme-miR-11-3p	15 or below	miR-11-3p	None	0.607977	-0.00289148	0.424606	0.319814	0.992786	0.992948	19189.3	none
91	dme-miR-11-3p_14	2.10403	0.842963	0.0125605	0.0278036	0.121805	3p	dme-miR-11-3p	15 or below	miR-11-3p	None	2.53153	-0.00289148	0.424606	0.319814	0.992786	0.992948	19189.3	none
92	dme-miR-11-3p_15	1.77214	0.553014	0.00135288	0.00366832	0.405637	3p	dme-miR-11-3p	15 or below	miR-11-3p	None	2.19964	-0.00289148	0.424606	0.319814	0.992786	0.992948	19189.3	none
93	dme-miR-11-3p_16	0.872995	0.438714	0.0466026	0.0886488	2.69869	3p	dme-miR-11-3p	16	miR-11-3p	None	1.30049	-0.00289148	0.424606	0.319814	0.992786	0.992948	19189.3	none
94	dme-miR-11-3p_17	1.31629	0.531905	0.0133357	0.0292279	0.86998	3p	dme-miR-11-3p	17	miR-11-3p	None	1.74379	-0.00289148	0.424606	0.319814	0.992786	0.992948	19189.3	none
95	dme-miR-11-3p_18	1.02335	0.286684	0.000357526	0.00103795	8.41045	3p	dme-miR-11-3p	18	miR-11-3p	None	1.45085	-0.00289148	0.424606	0.319814	0.992786	0.992948	19189.3	none
96	dme-miR-11-3p_19	0.801091	0.265348	0.00253589	0.00649492	58.3735	3p	dme-miR-11-3p	19	miR-11-3p	None	1.22859	-0.00289148	0.424606	0.319814	0.992786	0.992948	19189.3	none
97	dme-miR-11-3p_20	0.630273	0.226027	0.00529562	0.0126843	721.677	3p	dme-miR-11-3p	20	miR-11-3p	None	1.05777	-0.00289148	0.424606	0.319814	0.992786	0.992948	19189.3	none
98	dme-miR-11-3p_21	0.324786	0.287662	0.258875	0.38279	2525.71	3p	dme-miR-11-3p	21	miR-11-3p	None	0.752283	-0.00289148	0.424606	0.319814	0.992786	0.992948	19189.3	none
99	dme-miR-11-3p_22	-0.125181	0.302398	0.678901	0.761275	13049.8	3p	dme-miR-11-3p	22	miR-11-3p	None	0.302316	-0.00289148	0.424606	0.319814	0.992786	0.992948	19189.3	none
100	dme-miR-11-3p_23	-0.115569	0.24455	0.636514	0.736841	485.993	3p	dme-miR-11-3p	23	miR-11-3p	None	0.311928	-0.00289148	0.424606	0.319814	0.992786	0.992948	19189.3	none
101	dme-miR-11-3p_24	-0.104319	0.26196	0.690465	0.769196	29.5873	3p	dme-miR-11-3p	24	miR-11-3p	None	0.323179	-0.00289148	0.424606	0.319814	0.992786	0.992948	19189.3	none
102	dme-miR-11-3p_25	-0.0280394	0.432468	0.948305	0.966608	1.66702	3p	dme-miR-11-3p	25	miR-11-3p	None	0.399458	-0.00289148	0.424606	0.319814	0.992786	0.992948	19189.3	none
103	dme-miR-11-3p_26	0.573543	0.768898	0.45571	0.588339	0.291548	3p	dme-miR-11-3p	26	miR-11-3p	None	1.00104	-0.00289148	0.424606	0.319814	0.992786	0.992948	19189.3	none
104	dme-miR-11-5p_18	2.20948	0.782831	0.00476627	0.0115663	0.153692	5p	dme-miR-11-5p	18	miR-11-5p	None	2.63698	-0.00648109	0.421016	0.228011	0.977324	0.992948	149.593	none
105	dme-miR-11-5p_19	1.37317	0.581445	0.0181934	0.0385048	0.449593	5p	dme-miR-11-5p	19	miR-11-5p	None	1.80067	-0.00648109	0.421016	0.228011	0.977324	0.992948	149.593	none
106	dme-miR-11-5p_20	0.862151	0.338367	0.0108349	0.0244723	4.03682	5p	dme-miR-11-5p	20	miR-11-5p	None	1.28965	-0.00648109	0.421016	0.228011	0.977324	0.992948	149.593	none
107	dme-miR-11-5p_21	0.221118	0.243099	0.363043	0.494006	11.1726	5p	dme-miR-11-5p	21	miR-11-5p	None	0.648616	-0.00648109	0.421016	0.228011	0.977324	0.992948	149.593	none
108	dme-miR-11-5p_22	-0.103563	0.208324	0.6191	0.720443	111.39	5p	dme-miR-11-5p	22	miR-11-5p	None	0.323934	-0.00648109	0.421016	0.228011	0.977324	0.992948	149.593	none
109	dme-miR-11-5p_23	0.0959363	0.287524	0.738633	0.807835	4.10147	5p	dme-miR-11-5p	23	miR-11-5p	None	0.523434	-0.00648109	0.421016	0.228011	0.977324	0.992948	149.593	none
110	dme-miR-11-5p_24	0.722089	0.85171	0.396543	0.529201	0.264818	5p	dme-miR-11-5p	24	miR-11-5p	None	1.14959	-0.00648109	0.421016	0.228011	0.977324	0.992948	149.593	none
111	dme-miR-12-3p_21	0.751766	0.344236	0.0289718	0.0579958	1.90672	3p	dme-miR-12-3p	21	miR-12-3p	None	1.17926	0.626721	1.05422	0.333753	0.0604085	0.141614	5.06645	BBUM passenger
112	dme-miR-12-3p_22	0.418676	0.402273	0.29798	0.426951	2.29111	3p	dme-miR-12-3p	22	miR-12-3p	None	0.846173	0.626721	1.05422	0.333753	0.0604085	0.141614	5.06645	BBUM passenger
113	dme-miR-12-3p_23	0.797713	0.94273	0.397456	0.529782	0.166965	3p	dme-miR-12-3p	23	miR-12-3p	None	1.22521	0.626721	1.05422	0.333753	0.0604085	0.141614	5.06645	BBUM passenger
114	dme-miR-125-5p_22	-0.412343	0.588183	0.483275	0.611817	0.768242	5p	dme-miR-125-5p	22	miR-125-5p	None	0.0151543	-0.306396	0.121101	0.496183	0.536901	0.68895	1.16919	none
115	dme-miR-133-3p_22	-0.291283	0.870253	0.737843	0.807767	0.347605	3p	dme-miR-133-3p	22	miR-133-3p	None	0.136214	-0.317146	0.110352	0.766764	0.679155	NA	0.477613	none
116	dme-miR-137-3p_22	-0.814288	0.284622	0.00422377	0.0103632	7.72427	3p	dme-miR-137-3p	22	miR-137-3p	None	-0.386791	-0.731523	-0.304025	0.295132	0.0131888	0.0455142	9.28964	none
117	dme-miR-137-3p_23	-0.354819	0.880435	0.686945	0.767966	0.287012	3p	dme-miR-137-3p	23	miR-137-3p	None	0.0726782	-0.731523	-0.304025	0.295132	0.0131888	0.0455142	9.28964	none
118	dme-miR-13a-3p|dme-miR-13b-3p_13	0.118752	0.526928	0.821694	0.869522	0.962308	3p	dme-miR-13a-3p|dme-miR-13b-3p	15 or below	miR-13a-3p	None	0.546249	-0.224538	0.202959	0.22076	0.309098	0.481427	28435.9	none
119	dme-miR-13a-3p|dme-miR-13b-3p_14	2.10705	0.910966	0.0207236	0.0432814	0.117268	3p	dme-miR-13a-3p|dme-miR-13b-3p	15 or below	miR-13a-3p	None	2.53455	-0.224538	0.202959	0.22076	0.309098	0.481427	28435.9	none
120	dme-miR-13a-3p|dme-miR-13b-3p_15	2.53	0.360386	2.21474e-12	1.49765e-11	0.82038	3p	dme-miR-13a-3p|dme-miR-13b-3p	15 or below	miR-13a-3p	None	2.9575	-0.224538	0.202959	0.22076	0.309098	0.481427	28435.9	none
121	dme-miR-13a-3p|dme-miR-13b-3p_16	2.32805	0.315646	1.63695e-13	1.21025e-12	1.32226	3p	dme-miR-13a-3p|dme-miR-13b-3p	16	miR-13a-3p	None	2.75555	-0.224538	0.202959	0.22076	0.309098	0.481427	28435.9	none
122	dme-miR-13a-3p|dme-miR-13b-3p_17	0.696857	0.336918	0.038609	0.0753826	2.19311	3p	dme-miR-13a-3p|dme-miR-13b-3p	17	miR-13a-3p	None	1.12435	-0.224538	0.202959	0.22076	0.309098	0.481427	28435.9	none
123	dme-miR-13a-3p|dme-miR-13b-3p_18	1.00489	0.343892	0.00347676	0.00868407	1.85647	3p	dme-miR-13a-3p|dme-miR-13b-3p	18	miR-13a-3p	None	1.43239	-0.224538	0.202959	0.22076	0.309098	0.481427	28435.9	none
124	dme-miR-13a-3p|dme-miR-13b-3p_19	0.742103	0.23817	0.00183409	0.00478658	20.6662	3p	dme-miR-13a-3p|dme-miR-13b-3p	19	miR-13a-3p	None	1.1696	-0.224538	0.202959	0.22076	0.309098	0.481427	28435.9	none
125	dme-miR-13a-3p|dme-miR-13b-3p_20	0.204338	0.210371	0.331387	0.461694	50.7129	3p	dme-miR-13a-3p|dme-miR-13b-3p	20	miR-13a-3p	None	0.631836	-0.224538	0.202959	0.22076	0.309098	0.481427	28435.9	none
126	dme-miR-13a-3p|dme-miR-13b-3p_21	0.0709415	0.204253	0.728349	0.802124	526.511	3p	dme-miR-13a-3p|dme-miR-13b-3p	21	miR-13a-3p	None	0.498439	-0.224538	0.202959	0.22076	0.309098	0.481427	28435.9	none
127	dme-miR-13a-3p|dme-miR-13b-3p_22	-0.185707	0.203574	0.361645	0.493268	3809.86	3p	dme-miR-13a-3p|dme-miR-13b-3p	22	miR-13a-3p	None	0.24179	-0.224538	0.202959	0.22076	0.309098	0.481427	28435.9	none
128	dme-miR-13a-3p|dme-miR-13b-3p_23	-0.245938	0.204379	0.228844	0.351021	19841.4	3p	dme-miR-13a-3p|dme-miR-13b-3p	23	miR-13a-3p	None	0.181559	-0.224538	0.202959	0.22076	0.309098	0.481427	28435.9	none
129	dme-miR-13a-3p|dme-miR-13b-3p_24	-0.196493	0.202158	0.331062	0.461694	720.137	3p	dme-miR-13a-3p|dme-miR-13b-3p	24	miR-13a-3p	None	0.231004	-0.224538	0.202959	0.22076	0.309098	0.481427	28435.9	none
130	dme-miR-13a-3p|dme-miR-13b-3p_25	-0.195085	0.222815	0.381276	0.512527	42.9219	3p	dme-miR-13a-3p|dme-miR-13b-3p	25	miR-13a-3p	None	0.232413	-0.224538	0.202959	0.22076	0.309098	0.481427	28435.9	none
131	dme-miR-13a-3p|dme-miR-13b-3p_26	-0.198643	0.358551	0.579567	0.689635	3.39946	3p	dme-miR-13a-3p|dme-miR-13b-3p	26	miR-13a-3p	None	0.228854	-0.224538	0.202959	0.22076	0.309098	0.481427	28435.9	none
132	dme-miR-13a-3p|dme-miR-13b-3p_27	0.0176126	0.650057	0.978385	0.988187	0.489412	3p	dme-miR-13a-3p|dme-miR-13b-3p	27 or above	miR-13a-3p	None	0.44511	-0.224538	0.202959	0.22076	0.309098	0.481427	28435.9	none
133	dme-miR-13b-2-5p_20	0.408386	0.654799	0.532837	0.651507	0.481142	5p	dme-miR-13b-2-5p	20	miR-13b-2-5p	None	0.835883	-0.0196079	0.407889	0.270546	0.942224	0.975479	56.9366	none
134	dme-miR-13b-2-5p_21	0.177892	0.280112	0.52538	0.646666	10.8353	5p	dme-miR-13b-2-5p	21	miR-13b-2-5p	None	0.605389	-0.0196079	0.407889	0.270546	0.942224	0.975479	56.9366	none
135	dme-miR-13b-2-5p_22	0.0818892	0.328104	0.80291	0.854536	5.94589	5p	dme-miR-13b-2-5p	22	miR-13b-2-5p	None	0.509386	-0.0196079	0.407889	0.270546	0.942224	0.975479	56.9366	none
136	dme-miR-13b-2-5p_23	-0.140985	0.270254	0.601896	0.70435	22.0871	5p	dme-miR-13b-2-5p	23	miR-13b-2-5p	None	0.286512	-0.0196079	0.407889	0.270546	0.942224	0.975479	56.9366	none
137	dme-miR-13b-2-5p_24	-0.106854	0.238764	0.654492	0.745973	9.76087	5p	dme-miR-13b-2-5p	24	miR-13b-2-5p	None	0.320643	-0.0196079	0.407889	0.270546	0.942224	0.975479	56.9366	none
138	dme-miR-13b-2-5p_25	0.226915	0.556428	0.683416	0.765564	0.751636	5p	dme-miR-13b-2-5p	25	miR-13b-2-5p	None	0.654412	-0.0196079	0.407889	0.270546	0.942224	0.975479	56.9366	none
139	dme-miR-14-3p_13	0.533397	0.285234	0.0614796	0.112882	3.61113	3p	dme-miR-14-3p	15 or below	miR-14-3p	None	0.960894	-0.212338	0.21516	0.221027	0.33671	0.510871	211565	none
140	dme-miR-14-3p_14	0.413296	0.20855	0.0475058	0.0900581	58.7259	3p	dme-miR-14-3p	15 or below	miR-14-3p	None	0.840793	-0.212338	0.21516	0.221027	0.33671	0.510871	211565	none
141	dme-miR-14-3p_15	4.14857	0.216655	1.00067e-81	3.57982e-80	10.6591	3p	dme-miR-14-3p	15 or below	miR-14-3p	None	4.57607	-0.212338	0.21516	0.221027	0.33671	0.510871	211565	none
142	dme-miR-14-3p_16	3.97655	0.272111	2.29681e-48	5.19829e-47	17.7244	3p	dme-miR-14-3p	16	miR-14-3p	None	4.40405	-0.212338	0.21516	0.221027	0.33671	0.510871	211565	none
143	dme-miR-14-3p_17	3.78837	0.208809	1.46468e-73	4.64096e-72	40.3736	3p	dme-miR-14-3p	17	miR-14-3p	None	4.21587	-0.212338	0.21516	0.221027	0.33671	0.510871	211565	none
144	dme-miR-14-3p_18	2.46991	0.206762	6.8379e-33	9.7221e-32	263.263	3p	dme-miR-14-3p	18	miR-14-3p	None	2.89741	-0.212338	0.21516	0.221027	0.33671	0.510871	211565	none
145	dme-miR-14-3p_19	1.07417	0.211753	3.9211e-07	1.71753e-06	2541.48	3p	dme-miR-14-3p	19	miR-14-3p	None	1.50167	-0.212338	0.21516	0.221027	0.33671	0.510871	211565	none
146	dme-miR-14-3p_20	0.424661	0.213131	0.0463174	0.0884096	18264.4	3p	dme-miR-14-3p	20	miR-14-3p	None	0.852158	-0.212338	0.21516	0.221027	0.33671	0.510871	211565	none
147	dme-miR-14-3p_21	-0.111397	0.207188	0.590809	0.696288	14648.4	3p	dme-miR-14-3p	21	miR-14-3p	None	0.3161	-0.212338	0.21516	0.221027	0.33671	0.510871	211565	none
148	dme-miR-14-3p_22	-0.402871	0.202947	0.0471333	0.0895049	146998	3p	dme-miR-14-3p	22	miR-14-3p	None	0.0246264	-0.212338	0.21516	0.221027	0.33671	0.510871	211565	none
149	dme-miR-14-3p_23	0.0896585	0.197292	0.649509	0.742582	3129.99	3p	dme-miR-14-3p	23	miR-14-3p	None	0.517156	-0.212338	0.21516	0.221027	0.33671	0.510871	211565	none
150	dme-miR-14-3p_24	-0.0608364	0.198587	0.759341	0.822373	186.101	3p	dme-miR-14-3p	24	miR-14-3p	None	0.366661	-0.212338	0.21516	0.221027	0.33671	0.510871	211565	none
151	dme-miR-14-3p_25	-0.080086	0.267456	0.764607	0.826461	9.13918	3p	dme-miR-14-3p	25	miR-14-3p	None	0.347411	-0.212338	0.21516	0.221027	0.33671	0.510871	211565	none
[truncated: 958 more rows]
