# Supplementary material for: The E3 ubiquitin ligase mechanism specifying targeted microRNA degradation
Source: Nature. 2026 Mar 18;652(8110):784–93. doi: 10.1038/s41586-026-10232-0 (PMC13083262; doi:10.1038/s41586-026-10232-0)
Supplement: Supplementary file 13 — Source Data Figs. 1, 3 and 4 and Extended Data Figs. 1, 2, 3, 4, 6, 8 and 9 [file 41586_2026_10232_MOESM13_ESM.xlsx]

## Sheet: Figure 1
	Figure 1e					Figure 1f
		Normalized fraction bound					Normalized fraction bound
		Rep 1	Rep 2	Rep 3			Rep 1	Rep 2	Rep 3
	Trigger (35 nt), 1000 nM ZSWIM8	0.285349	0.219224	0.266951		Trigger (120 nt), 300 nM ZSWIM8	1.29846	1.27509	1.81846
	Trigger (35 nt), 300 nM ZSWIM8	0.204322	0.153992	0.171856		Trigger (120 nt), 100 nM ZSWIM8	0.854635	0.852171	1.36467
	Trigger (35 nt), 100 nM ZSWIM8	0.0731855	0.0784533	0.0739452		Trigger (120 nt), 30 nM ZSWIM8	0.49517	0.44766	0.99387
	Trigger (35 nt), 30 nM ZSWIM8	0.0275019	0.0203735	0.0287092		Trigger (120 nt), 10 nM ZSWIM8	0.212982	0.226974	0.482538
	Trigger (35 nt), 10 nM ZSWIM8	0.0128959	0.00817984	0.0108068		Trigger (120 nt), 3 nM ZSWIM8	0.0688355	0.0733667	0.20538
	Trigger (35 nt), 3 nM ZSWIM8	0.00424377	0.00176022	0.0030903		Trigger (120 nt), 1 nM ZSWIM8	0.0197589	0.0521774	0.0223716
	Trigger (35 nt), 1 nM ZSWIM8	0.00181827	0.00146533	0.00281296
						Seed-only (135 nt), 300 nM ZSWIM8	0.0772442	0.0980582	0.0841076
	Seed-only (25 nt), 1000 nM ZSWIM8	0.00551552	0.00430833	0.00448086		Seed-only (135 nt), 100 nM ZSWIM8	0.0237829	0.0486191	0.0416235
	Seed-only (25 nt), 300 nM ZSWIM8	0.00364538	0.00233237	0.00267347		Seed-only (135 nt), 30 nM ZSWIM8	0.00671221	0.0279236	0.0196898
	Seed-only (25 nt), 100 nM ZSWIM8	0.00095941	0.00243598	0.00172607		Seed-only (135 nt), 10 nM ZSWIM8	2.487e-05	0.0252281	0.00620851
	Seed-only (25 nt), 30 nM ZSWIM8	0.00109682	0.00076155	0.00213695		Seed-only (135 nt), 3 nM ZSWIM8	-0.00058237	0.0223561	0.003592
	Seed-only (25 nt), 10 nM ZSWIM8	0.00118378	-0.00050687	0.00056844		Seed-only (135 nt), 1 nM ZSWIM8	-0.00200265	0.0241888	0.00428387
	Seed-only (25 nt), 3 nM ZSWIM8	0.0013923	-0.0006919	-0.00030139
	Seed-only (25 nt), 1 nM ZSWIM8	0.00102863	0.00033851	0.00169997		Trigger (85 nt), 300 nM ZSWIM8	1.12983	0.781891	0.693772
						Trigger (85 nt), 100 nM ZSWIM8	0.60465	0.342117	0.403234
						Trigger (85 nt), 30 nM ZSWIM8	0.204401	0.135823	0.157388
						Trigger (85 nt), 10 nM ZSWIM8	0.0778262	0.0426217	0.0581178
						Trigger (85 nt), 3 nM ZSWIM8	0.0274799	0.0159558	0.0233362
						Trigger (85 nt), 1 nM ZSWIM8	0.0105727	0.0023652	0.00699512
						Seed-only (72 nt), 300 nM ZSWIM8	0.066015	0.0470839	0.0391956
						Seed-only (72 nt), 100 nM ZSWIM8	0.0351758	0.0235589	0.0176769
						Seed-only (72 nt), 30 nM ZSWIM8	0.0118638	0.00760043	0.00501621
						Seed-only (72 nt), 10 nM ZSWIM8	0.0041758	0.00228435	0.00029854
						Seed-only (72 nt), 3 nM ZSWIM8	0.00139356	0.00319637	0.00046761
						Seed-only (72 nt), 1 nM ZSWIM8	0.00265701	0.00147801	-0.0011158
						Trigger (35 nt), 300 nM ZSWIM8	0.165973	0.132865	0.121511
						Trigger (35 nt), 100 nM ZSWIM8	0.0552703	0.0419699	0.0473743
						Trigger (35 nt), 30 nM ZSWIM8	0.0146852	0.0111023	0.0117034
						Trigger (35 nt), 10 nM ZSWIM8	0.00527002	0.00413846	0.00462726
						Trigger (35 nt), 3 nM ZSWIM8	0.00205817	0.00112798	0.00217368
						Trigger (35 nt), 1 nM ZSWIM8	0.00044332	0.0009349	-0.00033861
						Seed-only (25 nt), 300 nM ZSWIM8	0.00696982	0.00858612	0.0101448
						Seed-only (25 nt), 100 nM ZSWIM8	0.00252622	0.00415365	0.00561179
						Seed-only (25 nt), 30 nM ZSWIM8	0.00169315	0.0015679	0.00190703
						Seed-only (25 nt), 10 nM ZSWIM8	0.00089195	0.00173667	0.00221323
						Seed-only (25 nt), 3 nM ZSWIM8	0.00038266	0.00049162	0.0007202
						Seed-only (25 nt), 1 nM ZSWIM8	-0.00030993	0.00060744	-0.0005223

## Sheet: Figure 3
	Figure 3c				Figure 3g
		Normalized GFP fluorescence				Normalized fraction bound
		Rep 1	Rep 2			Rep 1	Rep 2	Rep 3
	BFP	0.350139	0.389573		Trigger (85 nt), 300 nM ZSWIM8, 24-nt miR-7	0.944269	0.775732	0.859069
	WT	1.01998	0.980019		Trigger (85 nt), 30 nM ZSWIM8, 24-nt miR-7	0.156991	0.107988	0.164819
	∆311–325	0.493053	0.614794		Trigger (85 nt), 3 nM ZSWIM8, 24-nt miR-7	0.0133002	0.0147129	0.0250023
	312–316A	0.343787	0.400953
	Y320A	1.02792	0.987429		Seed-only (72 nt), 300 nM ZSWIM8, 24-nt miR-7	0.0651361	0.0426809	0.0473306
	337–343A	0.996692	0.934233		Seed-only (72 nt), 30 nM ZSWIM8, 24-nt miR-7	0.0120374	0.007453	0.0072156
	L1372A, N1373A	1.20868	1.07821		Seed-only (72 nt), 3 nM ZSWIM8, 24-nt miR-7	0.0011989	0.000929	0.0002835
	T1303A, Y1304A	0.547836	0.612148
	F1261A	0.297737	0.31441		Trigger (85 nt), 300 nM ZSWIM8, 14-nt miR-7	0.211643	0.17214	0.241992
	R1345A, R1348A, R1350A	0.959111	0.921265		Trigger (85 nt), 30 nM ZSWIM8, 14-nt miR-7	0.005784	0.0045608	0.0162228
	R1345E, R1348E, R1350E	0.351198	0.412862		Trigger (85 nt), 3 nM ZSWIM8, 14-nt miR-7	-0.0039398	6.86e-05	0.0021098
	MID binding 7xA	0.770412	0.75268
	MID binding 9xA	0.337965	0.3684		Seed-only (72 nt), 300 nM ZSWIM8, 14-nt miR-7	0.208035	0.16327	0.197441
					Seed-only (72 nt), 30 nM ZSWIM8, 14-nt miR-7	0.0113943	0.0074708	0.0159972
					Seed-only (72 nt), 3 nM ZSWIM8, 14-nt miR-7	-0.0016273	0.0013476	0.0024394

## Sheet: Figure 4
	Figure 4c				Figure 4e
		Normalized GFP fluorescence				Normalized fraction bound
		Rep 1	Rep 2			Rep 1	Rep 2	Rep 3
	BFP	0.350139	0.389573		5′+3′ (85 nt), 1000 nM ZSWIM8	1.07723	0.903815	1.08171
	WT	1.01998	0.980019		5′+3′ (85 nt), 300 nM ZSWIM8	0.918887	0.922035	1.13451
	RBE1–>E	0.638084	0.640995		5′+3′ (85 nt), 100 nM ZSWIM8	0.534272	0.641401	0.620003
	RBE2–>E	0.862247	0.802964		5′+3′ (85 nt), 30 nM ZSWIM8	0.227222	0.295755	0.274697
	RBE3–>E	1.02157	0.953024
	RBE1–3–>E	0.301442	0.29906		3′-only (61 nt), 1000 nM ZSWIM8	0.457183	0.430571	0.44403
					3′-only (61 nt), 300 nM ZSWIM8	0.215036	0.248246	0.269209
					3′-only (61 nt), 100 nM ZSWIM8	0.068164	0.104927	0.091704
					3′-only (61 nt), 30 nM ZSWIM8	0.021006	0.031573	0.026547
					5′-only (52 nt), 1000 nM ZSWIM8	0.804485	0.695797	0.764265
					5′-only (52 nt), 300 nM ZSWIM8	0.594708	0.562653	0.646219
					5′-only (52 nt), 100 nM ZSWIM8	0.283649	0.333646	0.301257
					5′-only (52 nt), 30 nM ZSWIM8	0.103946	0.122862	0.112518
					No flank (28 nt), 1000 nM ZSWIM8	0.199888	0.172791	0.173185
					No flank (28 nt), 300 nM ZSWIM8	0.09133	0.08182	0.091104
					No flank (28 nt), 100 nM ZSWIM8	0.033508	0.033509	0.029986
					No flank (28 nt), 30 nM ZSWIM8	0.009432	0.011278	0.008118
					Seed-only (39 nt), 1000 nM ZSWIM8	0.083041	0.099309	0.073927
					Seed-only (39 nt), 300 nM ZSWIM8	0.058867	0.061357	0.057725
					Seed-only (39 nt), 100 nM ZSWIM8	0.027602	0.028502	0.023389
					Seed-only (39 nt), 30 nM ZSWIM8	0.013752	0.01301	0.012162

## Sheet: Extended Data Figure 1
	Extended Data Figure 1c					Extended Data Figure 1d					Extended Data Figure 1g
		Normalized fraction bound					Normalized fraction bound					Normalized fraction bound
		Rep 1	Rep 2	Rep 3			Rep 1	Rep 2	Rep 3			Rep 1	Rep 2	Rep 3
	Trigger (120 nt), 1000 nM ZSWIM8	1.55437	1.50303	1.468		Trigger (35 nt), 1000 nM ZSWIM8	0.929832	0.72801	0.853952		Trigger (33 nt), 1000 nM ZSWIM8	0.192791	0.174468	0.145046
	Trigger (120 nt), 300 nM ZSWIM8	0.309302	0.274092	0.295061		Trigger (35 nt), 300 nM ZSWIM8	0.605433	0.413013	0.421341		Trigger (33 nt), 300 nM ZSWIM8	0.0503972	0.0412202	0.0399994
	Trigger (120 nt), 100 nM ZSWIM8	0.0241562	0.00401978	0.0134315		Trigger (35 nt), 100 nM ZSWIM8	0.127165	0.0911786	0.100815		Trigger (33 nt), 100 nM ZSWIM8	0.0124851	0.00764847	0.00925095
	Trigger (120 nt), 30 nM ZSWIM8	0.005033	-0.0061404	0.00256448		Trigger (35 nt), 30 nM ZSWIM8	0.0280179	0.0175405	0.0181782		Trigger (33 nt), 30 nM ZSWIM8	0.00462475	0.00502443	0.0031052
	Seed-only (135 nt), 1000 nM ZSWIM8	-0.0024154	-0.00275813	-0.00151647		Seed-only (25 nt), 1000 nM ZSWIM8	0.0100611	0.00653492	0.0094886		Seed-only (25 nt), 1000 nM ZSWIM8	0.005704	0.00948811	0.00521548
	Seed-only (135 nt), 300 nM ZSWIM8	0.00545064	-0.00284859	0.0109475		Seed-only (25 nt), 300 nM ZSWIM8	0.00479722	0.00361869	0.00379874		Seed-only (25 nt), 300 nM ZSWIM8	0.00648561	0.00554501	0.00302783
	Seed-only (135 nt), 100 nM ZSWIM8	0.00151356	-0.00307887	-0.00466093		Seed-only (25 nt), 100 nM ZSWIM8	0.00121384	0.000973749	0.00222526		Seed-only (25 nt), 100 nM ZSWIM8	0.0035771	0.013882	0.00635331
	Seed-only (135 nt), 30 nM ZSWIM8	-0.0015	-0.00985098	0.00102346		Seed-only (25 nt), 30 nM ZSWIM8	-0.0002094	0.00028223	-0.000167746		Seed-only (25 nt), 30 nM ZSWIM8	0.00177989	0.0117975	0.00271058
	3′-supplementary (105 nt), 1000 nM ZSWIM8	0.0134672	0.021656	0.012026
	3′-supplementary (105 nt), 300 nM ZSWIM8	0.00217636	0.00125229	-0.00417617
	3′-supplementary (105 nt), 100 nM ZSWIM8	0.00672271	-0.00676874	0.00176
	3′-supplementary (105 nt), 30 nM ZSWIM8	0.000579532	0.0131968	0.0137116

## Sheet: Extended Data Figure 2
	Extended Data Figure 2a				Extended Data Figure 2b				Extended Data Figure 2c				Extended Data Figure 2d				Extended Data Figure 2e
		Normalized fraction bound				Normalized fraction bound				Normalized fraction bound				Normalized fraction bound				Fraction bound
		Rep 1	Rep 2			Rep 1	Rep 2			Rep 1	Rep 2			Rep 1	Rep 2			Rep 1	Rep 2	Rep 3
	Trigger (120 nt), 1000 nM ZSWIM8	1.064	1.60326		Trigger (120 nt), 1000 nM ZSWIM8	1.14012	1.11377		Trigger (CYRANO, 120 nt), 1000 nM ZSWIM8	1.30578	1.13665		Trigger (CYRANO, 120 nt), 1000 nM ZSWIM8	1.71351	1.83378		Trigger (120 nt), 1000 nM ZSWIM8	0.187224	0.26922	0.271172
	Trigger (120 nt), 300 nM ZSWIM8	1.21942	1.58708		Trigger (120 nt), 300 nM ZSWIM8	1.29541	1.48101		Trigger (CYRANO, 120 nt), 300 nM ZSWIM8	1.28833	1.32212		Trigger (CYRANO, 120 nt), 300 nM ZSWIM8	1.71185	2.0274		Trigger (120 nt), 300 nM ZSWIM8	0.0676269	0.0879126	0.107499
	Trigger (120 nt), 100 nM ZSWIM8	0.294427	0.338972		Trigger (120 nt), 100 nM ZSWIM8	0.717893	0.776927		Trigger (CYRANO, 120 nt), 100 nM ZSWIM8	0.65216	0.389995		Trigger (CYRANO, 120 nt), 100 nM ZSWIM8	0.452743	0.791422		Trigger (120 nt), 100 nM ZSWIM8	0.0233894	0.036511	0.0332534
	Trigger (120 nt), 30 nM ZSWIM8	0.0697908	0.0751895		Trigger (120 nt), 30 nM ZSWIM8	0.209685	0.255794		Trigger (CYRANO, 120 nt), 30 nM ZSWIM8	0.195249	0.0682843		Trigger (CYRANO, 120 nt), 30 nM ZSWIM8	0.117358	0.195028		Trigger (120 nt), 30 nM ZSWIM8	0.00750327	0.0130927	0.0126761
	Trigger (100 nt), 1000 nM ZSWIM8	1.08435	1.3571		Trigger (85 nt), 1000 nM ZSWIM8	1.27196	1.29685		Trigger (CYRANO, 85 nt), 1000 nM ZSWIM8	0.891285	1.01978		Trigger (CYRANO, 85 nt), 1000 nM ZSWIM8	0.913596	1.07751		Trigger (85 nt), 1000 nM ZSWIM8	0.131646	0.146179	0.130318
	Trigger (100 nt), 300 nM ZSWIM8	0.753874	0.715365		Trigger (85 nt), 300 nM ZSWIM8	1.29016	1.43907		Trigger (CYRANO, 85 nt), 300 nM ZSWIM8	0.714783	0.706356		Trigger (CYRANO, 85 nt), 300 nM ZSWIM8	0.506283	0.773914		Trigger (85 nt), 300 nM ZSWIM8	0.056941	0.0565894	0.0601701
	Trigger (100 nt), 100 nM ZSWIM8	0.116901	0.133539		Trigger (85 nt), 100 nM ZSWIM8	0.474553	0.469107		Trigger (CYRANO, 85 nt), 100 nM ZSWIM8	0.194252	0.108481		Trigger (CYRANO, 85 nt), 100 nM ZSWIM8	0.0906458	0.173548		Trigger (85 nt), 100 nM ZSWIM8	0.0235295	0.0256049	0.0267667
	Trigger (100 nt), 30 nM ZSWIM8	0.0264077	0.0295507		Trigger (85 nt), 30 nM ZSWIM8	0.119457	0.119999		Trigger (CYRANO, 85 nt), 30 nM ZSWIM8	0.0408202	0.0245146		Trigger (CYRANO, 85 nt), 30 nM ZSWIM8	0.0221761	0.0382749		Trigger (85 nt), 30 nM ZSWIM8	0.00864762	0.0128857	0.0137301
	Trigger (85 nt), 1000 nM ZSWIM8	0.998108	1.18631		Trigger (35 nt), 1000 nM ZSWIM8	0.72801	0.853952		Trigger (scramble 1, 100 nt), 1000 nM ZSWIM8	0.925689	0.889402		Trigger (scramble 2, 100 nt), 1000 nM ZSWIM8	0.953169	1.15379		Trigger (35 nt), 1000 nM ZSWIM8	0.0385007	0.0288161	0.0338701
	Trigger (85 nt), 300 nM ZSWIM8	0.54632	0.460492		Trigger (35 nt), 300 nM ZSWIM8	0.413013	0.421341		Trigger (scramble 1, 100 nt), 300 nM ZSWIM8	0.831188	0.637172		Trigger (scramble 2, 100 nt), 300 nM ZSWIM8	0.639689	1.00255		Trigger (35 nt), 300 nM ZSWIM8	0.0140479	0.0120557	0.0127166
	Trigger (85 nt), 100 nM ZSWIM8	0.0900512	0.0938406		Trigger (35 nt), 100 nM ZSWIM8	0.0911786	0.100815		Trigger (scramble 1, 100 nt), 100 nM ZSWIM8	0.229601	0.130683		Trigger (scramble 2, 100 nt), 100 nM ZSWIM8	0.129448	0.248116		Trigger (35 nt), 100 nM ZSWIM8	0.00833834	0.00663546	0.00555404
	Trigger (85 nt), 30 nM ZSWIM8	0.0203397	0.0276036		Trigger (35 nt), 30 nM ZSWIM8	0.0175405	0.0181782		Trigger (scramble 1, 100 nt), 30 nM ZSWIM8	0.0546221	0.019281		Trigger (scramble 2, 100 nt), 30 nM ZSWIM8	0.0377378	0.064679		Trigger (35 nt), 30 nM ZSWIM8	0.00223668	0.00394152	0.00396957
	Trigger (70 nt), 1000 nM ZSWIM8	0.932834	0.930636		Seed-only (135 nt), 1000 nM ZSWIM8	-0.0678796	-0.0504778		Trigger (scramble 1, 70 nt), 1000 nM ZSWIM8	0.745113	0.744986		Trigger (scramble 2, 70 nt), 1000 nM ZSWIM8	0.714718	0.868417		Trigger (28 nt), 1000 nM ZSWIM8	0.0170144	0.0178903	0.0193045
	Trigger (70 nt), 300 nM ZSWIM8	0.494511	0.412154		Seed-only (135 nt), 300 nM ZSWIM8	0.0109187	0.0710067		Trigger (scramble 1, 70 nt), 300 nM ZSWIM8	0.499533	0.392508		Trigger (scramble 2, 70 nt), 300 nM ZSWIM8	0.375146	0.568237		Trigger (28 nt), 300 nM ZSWIM8	0.00708765	0.0112501	0.0109434
	Trigger (70 nt), 100 nM ZSWIM8	0.0860014	0.0773431		Seed-only (135 nt), 100 nM ZSWIM8	0.0333209	0.0652236		Trigger (scramble 1, 70 nt), 100 nM ZSWIM8	0.127913	0.0818958		Trigger (scramble 2, 70 nt), 100 nM ZSWIM8	0.0800142	0.133139		Trigger (28 nt), 100 nM ZSWIM8	0.00223836	0.0075803	0.00704944
	Trigger (70 nt), 30 nM ZSWIM8	0.0185329	0.0216435		Seed-only (135 nt), 30 nM ZSWIM8	0.0291629	0.046136		Trigger (scramble 1, 70 nt), 30 nM ZSWIM8	0.0296888	0.0154132		Trigger (scramble 2, 70 nt), 30 nM ZSWIM8	0.0236447	0.0322889		Trigger (28 nt), 30 nM ZSWIM8	0.000321242	0.00410313	0.00455908
	Seed-only (135 nt), 1000 nM ZSWIM8	-0.0617273	-0.0909925		Seed-only (72 nt), 1000 nM ZSWIM8	0.0745225	0.092944		Seed-only (CYRANO, 135 nt), 1000 nM ZSWIM8	0.0198974	-0.111253		Seed-only (CYRANO, 135 nt), 1000 nM ZSWIM8	-0.11508	-0.0714568
	Seed-only (135 nt), 300 nM ZSWIM8	0.044007	-0.0311063		Seed-only (72 nt), 300 nM ZSWIM8	0.0595349	0.0552335		Seed-only (CYRANO, 135 nt), 300 nM ZSWIM8	0.0714249	0.0148096		Seed-only (CYRANO, 135 nt), 300 nM ZSWIM8	0.0400291	0.0729828
	Seed-only (135 nt), 100 nM ZSWIM8	0.0341908	-0.013197		Seed-only (72 nt), 100 nM ZSWIM8	0.0229567	0.0203619		Seed-only (CYRANO, 135 nt), 100 nM ZSWIM8	0.0633369	0.00931841		Seed-only (CYRANO, 135 nt), 100 nM ZSWIM8	0.0250088	0.0117236
	Seed-only (135 nt), 30 nM ZSWIM8	0.0117692	-0.0301726		Seed-only (72 nt), 30 nM ZSWIM8	0.00889809	0.0152889		Seed-only (CYRANO, 135 nt), 30 nM ZSWIM8	0.0523813	-0.021397		Seed-only (CYRANO, 135 nt), 30 nM ZSWIM8	0.0038995	0.0180425
					Seed-only (25 nt), 1000 nM ZSWIM8	0.00653492	0.0094886
					Seed-only (25 nt), 300 nM ZSWIM8	0.00361869	0.00379874
					Seed-only (25 nt), 100 nM ZSWIM8	0.000973749	0.00222526
					Seed-only (25 nt), 30 nM ZSWIM8	0.00028223	-0.000167746

## Sheet: Extended Data Figure 3
	Extended Data Figure 3f				Extended Data Figure 3n
		Normalized GFP fluorescence				Normalized GFP fluorescence
		Rep 1	Rep 2			Rep 1	Rep 2
	Uninduced	0.42583	0.409157		BFP	0.350139	0.389573
	BFP	0.350139	0.389573		WT	1.01998	0.980019
	WT	1.01998	0.980019		mono	0.295885	0.317322
	∆SWIM	0.291385	0.295885		∆dimer	0.293238	0.304618

## Sheet: Extended Data Figure 4
	Extended Data Figure 4b				Extended Data Figure 4h					Extended Data Figure 4j
		Normalized GFP fluorescence			Rep1						Normalized GFP fluorescence
		Rep 1	Rep 2			Rmax					Rep 1	Rep 2
	BFP	0.350139	0.389573		conc. ZSWIM8 (nM)	CUL3	CUL3 ∆N	CUL2		BFP	0.350139	0.389573
	WT	1.01998	0.980019		650	2.65	2.25	0.44		WT	1.01998	0.980019
	∆BC-box	0.284769	0.285298		217	2.31	1.65	0.288		E91R, E94R	0.279476	0.297208
	∆CUL3-box	0.371311	0.336377		72	1.78	0.905	0.157
					24.1	0.83	0.35	0.057
					8.02	0.22	0.11	0.003
					2.67	0.088	0.042	0.006
					0.891	0.034	0.011	0.002
					Rep2
						Rmax
					conc. ZSWIM8 (nM)	CUL3	CUL3 ∆N	CUL2
					500	1.2002	1.6405	0.258
					167	0.975	1.1139	0.123
					55.6	0.7737	0.6216	0.03
					18.5	0.55	0.2895	0.008
					6.17	0.2602	0.0928	0.005
					2.06	0.0468	0.006	0.003

## Sheet: Extended Data Figure 6
	Extended Data Figure 6c				Extended Data Figure 6e
		Relative miR-7				Normalized fraction bound
		Rep 1	Rep 2			Rep 1	Rep 2
	WT	0.954797	1.04734		AGO2 WT, Trigger (85 nt), 1000 nM ZSWIM8	0.943799	1.02512
	F294A	1.87365	1.31405		AGO2 WT, Trigger (85 nt), 100 nM ZSWIM8	0.502175	0.606867
	F294A, Y311A	1.64231	n/a		AGO2 WT, Seed-only (72 nt), 1000 nM ZSWIM8	0.11938	0.0755616
	R315V, H316A	1.20943	0.884011		AGO2 WT, Seed-only (72 nt), 100 nM ZSWIM8	0.038729	0.0281392
	∆296–305	1.15142	1.00723
	∆332–336	2.11356	2.04872		AGO2 F294A, Trigger (85 nt), 1000 nM ZSWIM8	0.829445	0.688261
	K335A, H336A, T337A	1.04491	0.71826		AGO2 F294A, Trigger (85 nt), 100 nM ZSWIM8	0.312396	0.301914
	F491A	4.65558	1.99041		AGO2 F294A, Seed-only (72 nt), 1000 nM ZSWIM8	0.291577	0.217938
	K493A	2.75249	3.03268		AGO2 F294A, Seed-only (72 nt), 100 nM ZSWIM8	0.0356181	0.0274885
	M504A	0.764926	0.552774
	F491A, K493A, M504A, H507A	3.38068	2.6907		AGO2 F294A, Y311A, Trigger (85 nt), 1000 nM ZSWIM8	0.795653	0.660643
	E464A, V465A, K468A	1.37959	1.23283		AGO2 F294A, Y311A, Trigger (85 nt), 100 nM ZSWIM8	0.335772	0.316159
	R479A	0.800655	0.874595		AGO2 F294A, Y311A, Seed-only (72 nt), 1000 nM ZSWIM8	0.358595	0.284156
	Q486A, Q488A	1.70659	1.72981		AGO2 F294A, Y311A, Seed-only (72 nt), 100 nM ZSWIM8	0.0420787	0.0348113
	∆81–85	0.970157	1.11595
	E116A + ∆118–127	0.9635	0.68962		AGO2 ∆296–305, Trigger (85 nt), 1000 nM ZSWIM8	0.71735	0.632847
	H77A, H81A, T118A, P120A	1.19461	0.633971		AGO2 ∆296–305, Trigger (85 nt), 100 nM ZSWIM8	0.179897	0.163197
	RC5+6	6.32351	6.1995		AGO2 ∆296–305, Seed-only (72 nt), 1000 nM ZSWIM8	0.148204	0.107859
	R40	8.65487	5.23223		AGO2 ∆296–305, Seed-only (72 nt), 100 nM ZSWIM8	0.0212902	0.0109958
					AGO2 ∆332–336, Trigger (85 nt), 1000 nM ZSWIM8	0.106259	0.0653188
					AGO2 ∆332–336, Trigger (85 nt), 100 nM ZSWIM8	0.0070023	0.0068187
					AGO2 ∆332–336, Seed-only (72 nt), 1000 nM ZSWIM8	0.110654	0.0424838
					AGO2 ∆332–336, Seed-only (72 nt), 100 nM ZSWIM8	0.0100655	0.00885976
					AGO2 K335A, H336A, T337A, Trigger (85 nt), 1000 nM ZSWIM8	0.746053	0.675551
					AGO2 K335A, H336A, T337A, Trigger (85 nt), 100 nM ZSWIM8	0.221995	0.199661
					AGO2 K335A, H336A, T337A, Seed-only (72 nt), 1000 nM ZSWIM8	0.0926443	0.0526864
					AGO2 K335A, H336A, T337A, Seed-only (72 nt), 100 nM ZSWIM8	0.0216319	0.0125864
					AGO2 F491A, Trigger (85 nt), 1000 nM ZSWIM8	0.602705	0.466521
					AGO2 F491A, Trigger (85 nt), 100 nM ZSWIM8	0.0484024	0.0406116
					AGO2 F491A, Seed-only (72 nt), 1000 nM ZSWIM8	0.0764578	0.061801
					AGO2 F491A, Seed-only (72 nt), 100 nM ZSWIM8	0.0133571	0.0117514
					AGO2 K493A, Trigger (85 nt), 1000 nM ZSWIM8	0.609232	0.692494
					AGO2 K493A, Trigger (85 nt), 100 nM ZSWIM8	0.123149	0.0979472
					AGO2 K493A, Seed-only (72 nt), 1000 nM ZSWIM8	0.0714769	0.0931685
					AGO2 K493A, Seed-only (72 nt), 100 nM ZSWIM8	0.0132541	0.0219359

## Sheet: Extended Data Figure 8
	Extended Data Figure 8d				Extended Data Figure 8f				Extended Data Figure 8g				Extended Data Figure 8h
		Normalized fraction bound				Normalized fraction bound				Normalized fraction bound				Normalized fraction bound
		Rep 1	Rep 2			Rep 1	Rep 2			Rep 1	Rep 2			Rep 1	Rep 2
	Trigger (5′-extended) (137 nt), 1000 nM ZSWIM8	0.943113	1.0969		5′+3′ (scramble 1, 85 nt), 1000 nM ZSWIM8	0.833464	0.957923		5′+3′ (scramble 2, 85 nt), 1000 nM ZSWIM8	0.926032	0.891221		5′+3′, seed-only (85 nt), 1000 nM ZSWIM8	0.0172881	0.0159298
	Trigger (5′-extended) (137 nt), 300 nM ZSWIM8	0.640002	0.67111		5′+3′ (scramble 1, 85 nt), 300 nM ZSWIM8	0.907427	0.825666		5′+3′ (scramble 2, 85 nt), 300 nM ZSWIM8	0.449714	0.604219		5′+3′, seed-only (85 nt), 300 nM ZSWIM8	0.00816324	0.00607017
	Trigger (5′-extended) (137 nt), 100 nM ZSWIM8	0.304	0.338697		5′+3′ (scramble 1, 85 nt), 100 nM ZSWIM8	0.516015	0.235482		5′+3′ (scramble 2, 85 nt), 100 nM ZSWIM8	0.0842763	0.110179		5′+3′, seed-only (85 nt), 100 nM ZSWIM8	0.00760201	0.00119071
	Trigger (5′-extended) (137 nt), 30 nM ZSWIM8	0.106734	0.088335		5′+3′ (scramble 1, 85 nt), 30 nM ZSWIM8	0.140458	0.0400596		5′+3′ (scramble 2, 85 nt), 30 nM ZSWIM8	0.020911	0.0320061		5′+3′, seed-only (85 nt), 30 nM ZSWIM8	0.00324314	0.000427323
	Trigger (3′-extended) (120 nt), 1000 nM ZSWIM8	1.19085	1.42763		3′-only (scramble 1, 61 nt), 1000 nM ZSWIM8	0.351053	0.468914		3′-only (scramble 2, 61 nt), 1000 nM ZSWIM8	0.248236	0.260153		3′-only, seed-only (61 nt), 1000 nM ZSWIM8	0.02706	0.0269896
	Trigger (3′-extended) (120 nt), 300 nM ZSWIM8	0.908964	0.987742		3′-only (scramble 1, 61 nt), 300 nM ZSWIM8	0.177826	0.162677		3′-only (scramble 2, 61 nt), 300 nM ZSWIM8	0.0596555	0.0786403		3′-only, seed-only (61 nt), 300 nM ZSWIM8	0.0184737	0.018313
	Trigger (3′-extended) (120 nt), 100 nM ZSWIM8	0.462997	0.560453		3′-only (scramble 1, 61 nt), 100 nM ZSWIM8	0.0564512	0.0411806		3′-only (scramble 2, 61 nt), 100 nM ZSWIM8	0.0151784	0.0167078		3′-only, seed-only (61 nt), 100 nM ZSWIM8	0.00869741	0.0072903
	Trigger (3′-extended) (120 nt), 30 nM ZSWIM8	0.187504	0.178454		3′-only (scramble 1, 61 nt), 30 nM ZSWIM8	0.0134275	0.0716729		3′-only (scramble 2, 61 nt), 30 nM ZSWIM8	0.00360689	0.00563098		3′-only, seed-only (61 nt), 30 nM ZSWIM8	0.00359701	0.00496179
	Trigger (85 nt), 1000 nM ZSWIM8	0.861103	0.866286		5′-only (scramble 1, 52 nt), 1000 nM ZSWIM8	0.55683	0.836704		5′-only (scramble 2, 52 nt), 1000 nM ZSWIM8	0.604328	0.600456		5′-only, seed-only (52 nt), 1000 nM ZSWIM8	0.0297312	0.0288572
	Trigger (85 nt), 300 nM ZSWIM8	0.607487	0.496696		5′-only (scramble 1, 52 nt), 300 nM ZSWIM8	0.398383	0.458841		5′-only (scramble 2, 52 nt), 300 nM ZSWIM8	0.283361	0.354596		5′-only, seed-only (52 nt), 300 nM ZSWIM8	0.0211802	0.0193558
	Trigger (85 nt), 100 nM ZSWIM8	0.208998	0.266116		5′-only (scramble 1, 52 nt), 100 nM ZSWIM8	0.144772	0.115426		5′-only (scramble 2, 52 nt), 100 nM ZSWIM8	0.0695472	0.0866551		5′-only, seed-only (52 nt), 100 nM ZSWIM8	0.0124351	0.00992873
	Trigger (85 nt), 30 nM ZSWIM8	0.062273	0.047205		5′-only (scramble 1, 52 nt), 30 nM ZSWIM8	0.0344571	0.0327615		5′-only (scramble 2, 52 nt), 30 nM ZSWIM8	0.0207557	0.0243718		5′-only, seed-only (52 nt), 30 nM ZSWIM8	0.00470209	0.00560857
	Seed-only (72 nt), 1000 nM ZSWIM8	0.036759	0.034668		No flank (28 nt), 1000 nM ZSWIM8	0.0930625	0.146166		No flank (28 nt), 1000 nM ZSWIM8	0.0945102	0.0934044		No flank, seed-only (28 nt), 1000 nM ZSWIM8	0.0201107	0.018878
	Seed-only (72 nt), 300 nM ZSWIM8	0.02187	0.019751		No flank (28 nt), 300 nM ZSWIM8	0.0254596	0.0404743		No flank (28 nt), 300 nM ZSWIM8	0.0295553	0.03045		No flank, seed-only (28 nt), 300 nM ZSWIM8	0.0131573	0.0115518
	Seed-only (72 nt), 100 nM ZSWIM8	0.009815	0.011157		No flank (28 nt), 100 nM ZSWIM8	0.00509511	0.0107051		No flank (28 nt), 100 nM ZSWIM8	0.00538498	0.00853214		No flank, seed-only (28 nt), 100 nM ZSWIM8	0.00583899	0.00529615
	Seed-only (72 nt), 30 nM ZSWIM8	0.003685	0.002524		No flank (28 nt), 30 nM ZSWIM8	-0.00157876	0.0402317		No flank (28 nt), 30 nM ZSWIM8	0.00327005	0.000628268		No flank, seed-only (28 nt), 30 nM ZSWIM8	0.00217568	0.00194388
					Seed-only (39 nt), 1000 nM ZSWIM8	0.0482288	0.0474896		Seed-only (39 nt), 1000 nM ZSWIM8	0.0342362	0.0332036		Trigger (39 nt), 1000 nM ZSWIM8	0.418024	0.407059
					Seed-only (39 nt), 300 nM ZSWIM8	0.0368762	0.0325465		Seed-only (39 nt), 300 nM ZSWIM8	0.0232704	0.0249916		Trigger (39 nt), 300 nM ZSWIM8	0.220832	0.211016
					Seed-only (39 nt), 100 nM ZSWIM8	0.0186972	0.0148241		Seed-only (39 nt), 100 nM ZSWIM8	0.0127546	0.0123974		Trigger (39 nt), 100 nM ZSWIM8	0.0680777	0.059312
					Seed-only (39 nt), 30 nM ZSWIM8	0.00140075	0.0116056		Seed-only (39 nt), 30 nM ZSWIM8	0.00190265	0.00584094		Trigger (39 nt), 30 nM ZSWIM8	0.0153022	0.0160669

## Sheet: Extended Data Figure 9
	Extended Data Figure 9d					Extended Data Figure 9f
		Normalized fraction bound					Normalized fraction bound
		Rep 1	Rep 2	Rep 2			Rep 1	Rep 2
	WT AGO2, 0-nt loop, trigger (81 nt), 1000 nM ZSWIM8	0.249676	0.278235	0.250461		Trigger (85 nt), 1000 nM ZSWIM8	0.96824	0.982139
	WT AGO2, 0-nt loop, seed-only (72 nt), 1000 nM ZSWIM8	0.0612888	0.0776446	0.0594051		Trigger (85 nt), 300 nM ZSWIM8	0.692649	0.854446
						Trigger (85 nt), 100 nM ZSWIM8	0.395708	0.463656
	WT AGO2, 2-nt loop, trigger (83 nt), 1000 nM ZSWIM8	0.621009	0.861729	1.14492		Trigger (85 nt), 30 nM ZSWIM8	0.181782	0.232149
	WT AGO2, 2-nt loop, seed-only (72 nt), 1000 nM ZSWIM8	0.082197	0.0946806	0.127862		Trigger (85 nt), 10 nM ZSWIM8	0.078107	0.071952
						Trigger (85 nt), 3 nM ZSWIM8	0.027215	0.024663
	AGO2 WT, 4-nt loop, trigger (85 nt), 1000 nM ZSWIM8	1.21243	0.977507	1.06312		Trigger (85 nt), 1 nM ZSWIM8	0.01074	0.014866
	AGO2 WT, 4-nt loop, seed-only (72 nt), 1000 nM ZSWIM8	0.113022	0.0956635	0.104855
						Fully complementary (100 nt), 1000 nM ZSWIM8	0.165222	0.174476
	AGO2 WT, 6-nt loop, trigger (87 nt), 1000 nM ZSWIM8	0.819463	0.699605	0.676251		Fully complementary (100 nt), 300 nM ZSWIM8	0.046505	0.070021
	AGO2 WT, 6-nt loop, seed-only (72 nt), 1000 nM ZSWIM8	0.102114	0.0845409	0.0792446		Fully complementary (100 nt), 100 nM ZSWIM8	0.013302	0.018207
						Fully complementary (100 nt), 30 nM ZSWIM8	0.00416	0.007498
	AGO2 WT, 8-nt loop, trigger (89 nt), 1000 nM ZSWIM8	0.453355	0.392557	0.391705		Fully complementary (100 nt), 10 nM ZSWIM8	9e-05	0.000178
	AGO2 WT, 8-nt loop, seed-only (72 nt), 1000 nM ZSWIM8	0.0833305	0.0791079	0.0763425		Fully complementary (100 nt), 3 nM ZSWIM8	0.000127	-0.003461
						Fully complementary (100 nt), 1 nM ZSWIM8	-0.000649	0.000845
	AGO2 WT, 10-nt loop, trigger (91 nt), 1000 nM ZSWIM8	0.356809	0.266089	0.345609
	AGO2 WT, 10-nt loop, seed-only (72 nt), 1000 nM ZSWIM8	0.0862291	0.0654292	0.0773694		Seed-only (72 nt), 1000 nM ZSWIM8	0.141677	0.124905
						Seed-only (72 nt), 300 nM ZSWIM8	0.079063	0.080241
	AGO2 F294A, Y311A, 0-nt loop, trigger (81 nt), 1000 nM ZSWIM8	0.694843	0.711793	0.743369		Seed-only (72 nt), 100 nM ZSWIM8	0.036708	0.035541
	AGO2 F294A, Y311A, 0-nt loop, seed-only (72 nt), 1000 nM ZSWIM8	0.378039	0.399146	0.253502		Seed-only (72 nt), 30 nM ZSWIM8	0.01603	0.014837
						Seed-only (72 nt), 10 nM ZSWIM8	0.006675	0.002588
	AGO2 F294A, Y311A, 2-nt loop, trigger (83 nt), 1000 nM ZSWIM8	0.851159	0.782521	0.86		Seed-only (72 nt), 3 nM ZSWIM8	0.001669	0.000451
	AGO2 F294A, Y311A, 2-nt loop, seed-only (72 nt), 1000 nM ZSWIM8	0.448688	0.365468	0.309932		Seed-only (72 nt), 1 nM ZSWIM8	-0.000712	0.002476
	AGO2 F294A, Y311A, 4-nt loop, trigger (85 nt), 1000 nM ZSWIM8	0.67823	0.777192	0.891213
	AGO2 F294A, Y311A, 4-nt loop, seed-only (72 nt), 1000 nM ZSWIM8	0.336659	0.357651	0.424931
	AGO2 F294A, Y311A, 6-nt loop, trigger (87 nt), 1000 nM ZSWIM8	0.47179	0.295085	0.456335
	AGO2 F294A, Y311A, 6-nt loop, seed-only (72 nt), 1000 nM ZSWIM8	0.363694	0.236223	0.348391
	AGO2 F294A, Y311A, 8-nt loop, trigger (89 nt), 1000 nM ZSWIM8	0.306793	0.263447	0.186012
	AGO2 F294A, Y311A, 8-nt loop, seed-only (72 nt), 1000 nM ZSWIM8	0.403045	0.349899	0.2693
	AGO2 F294A, Y311A, 10-nt loop, trigger (91 nt), 1000 nM ZSWIM8	0.313229	0.35313	0.323235
	AGO2 F294A, Y311A, 10-nt loop, seed-only (72 nt), 1000 nM ZSWIM8	0.371848	0.409529	0.379236
